# Supplementary material for: Crystal structure of a 1:1 cocrystal of nicotinamide with 2-chloro-5-nitro­benzoic acid
Source: Acta Crystallogr E Crystallogr Commun. 2019 Oct 22;75(Pt 11):1712–8. doi: 10.1107/S2056989019013859 (PMC6829734; doi:10.1107/S2056989019013859)
Supplement: Supplementary file 1 [file e-75-01712-sup1.cif]

##############################################################################
#                                                                            #
# This CIF contains the data in a paper accepted for publication in          #
# Acta Crystallographica Section E. It conforms to the requirements of       #
# Notes for Authors for Acta Crystallographica Section E, and has been       #
# peer reviewed under the auspices of the IUCr Commission on Journals.       #
#                                                                            #
# Full details of the Crystallographic Information File format               #
# are given in the paper "The Crystallographic Information File (CIF):       #
# a New Standard Archive File for Crystallography" by S. R. Hall, F. H.      #
# Allen and I. D. Brown [Acta Cryst. (1991), A47, 655-685].                  #
#                                                                            #
# The current version of the core CIF dictionary is obtainable from          #
# ftp://ftp.iucr.org/pub/cif_core.dic.                                       #
#                                                                            #
# Software is freely available for graphical display of the structure(s)     #
# in this CIF. For information consult the CIF software page                 #
# http://www.iucr.org/resources/cif/software.                                #
#                                                                            #
# This file may be used for bona fide research purposes within the           #
# scientific community so long as proper attribution is given to the journal # 
# article from which it was obtained.                                        #
#                                                                            #
##############################################################################
data_I
_audit_creation_method
;
Olex2 1.3-alpha
(compiled 2019.07.31 svn.r3643 for OlexSys, GUI svn.r5859)
;
_chemical_name_systematic
;
2-Chloro-5-nitrobenzoic acid--nicotinamide (1/1)
;
_chemical_name_common     'Nicotinamide benzoic acid'
_chemical_formula_moiety     'C7 H4 Cl N O4, C6 H6 N2 O'
_chemical_formula_sum     'C13 H10 Cl N3 O5'
_chemical_formula_iupac     'C7 H4 Cl N O4, C6 H6 N2 O'
_chemical_formula_weight     323.69
_chemical_melting_point     159.7
_space_group_crystal_system     monoclinic
_space_group_name_H-M_alt     'P 21/c'
_space_group_name_Hall     '-P 2ybc'
loop_
    _space_group_symop_operation_xyz
    'x, y, z'
    '-x, y+1/2, -z+1/2'
    '-x, -y, -z'
    'x, -y-1/2, z-1/2'
_cell_length_a     7.48970(10)
_cell_length_b     26.3607(5)
_cell_length_c     7.06230(10)
_cell_angle_alpha     90
_cell_angle_beta     96.3560(10)
_cell_angle_gamma     90
_cell_volume     1385.77(4)
_cell_formula_units_Z     4
_cell_measurement_reflns_used     4123
_cell_measurement_theta_min     1.5
_cell_measurement_theta_max     30.2
_cell_measurement_temperature     123(2)
_exptl_crystal_description     'block'
_exptl_crystal_colour     'colorless'
_exptl_crystal_size_max     0.280
_exptl_crystal_size_mid     0.220
_exptl_crystal_size_min     0.150
_exptl_crystal_density_diffrn     1.551
_exptl_crystal_density_meas     ?
_exptl_crystal_density_method     ?
_exptl_crystal_F_000     664
_exptl_absorpt_coefficient_mu     0.305
_exptl_absorpt_correction_type     multi-scan
_exptl_absorpt_process_details
;
(SADABS; Bruker, 2001)
;
_exptl_absorpt_correction_T_min     0.874
_exptl_absorpt_correction_T_max     0.908
_diffrn_ambient_temperature     123(2)
_diffrn_radiation_type     MoK\a
_diffrn_radiation_wavelength     0.71073
_diffrn_radiation_source     'fine-focus sealed tube'
_diffrn_radiation_monochromator     graphite
_diffrn_measurement_device_type     'Bruker Kappa APEXII DUO'
_diffrn_measurement_method     \w
_diffrn_detector_area_resol_mean     ?
_diffrn_reflns_number     29950
_diffrn_reflns_av_R_equivalents     0.0372
_diffrn_reflns_av_unetI/netI     0.0243
_diffrn_reflns_theta_min     1.545
_diffrn_reflns_theta_max     30.225
_diffrn_reflns_theta_full     25.242
_diffrn_measured_fraction_theta_max     0.998
_diffrn_measured_fraction_theta_full     1.000
_diffrn_reflns_limit_h_min     -10
_diffrn_reflns_limit_h_max     10
_diffrn_reflns_limit_k_min     -37
_diffrn_reflns_limit_k_max     37
_diffrn_reflns_limit_l_min     -9
_diffrn_reflns_limit_l_max     9
_diffrn_standards_number     ?
_diffrn_standards_interval_count     ?
_diffrn_standards_interval_time     ?
_diffrn_standards_decay_%     ?
_refine_special_details
;
Single-crystal X-ray diffraction data were collected on a Bruker
KAPPA APEX II DUO diffractometer using graphite-monochromated
Mo-K\a radiation (\l = 0.71073\%A)(Bruker, 2012). The data collection
was performed at 153(2) K. The temperature was monitored by an Oxford
Cryostream cooling system (Oxford Cryostat). the program SAINT
(Bruker, 2012) were used for cell refinement and data reduction.
The data were scaled and absorption correction performed using
SADABS(Bruker, 2001). The structure was solved by direct methods
using SHELXS-18(Sheldrick, 2015) and refined by full-matrix
least-squares methods based on F2 using SHELXL-2018/3(Sheldrick, 2015).
The computing , Mercury(Macrae <i>et al.</i>, 2008) and PLATON (Spek, 2009)
were used for molecular graphics and molecular interactions. All non-hydrogen
atoms were refined anisotropically.
;
_reflns_number_total     4123
_reflns_number_gt     3316
_reflns_threshold_expression     'I > 2\s(I)'
_refine_ls_structure_factor_coef     Fsqd
_refine_ls_matrix_type     full
_refine_ls_R_factor_all     0.0500
_refine_ls_R_factor_gt     0.0375
_refine_ls_wR_factor_gt     0.0876
_refine_ls_wR_factor_ref     0.0936
_refine_ls_goodness_of_fit_ref     1.077
_refine_ls_restrained_S_all     1.077
_refine_ls_number_reflns     4123
_refine_ls_number_parameters     239
_refine_ls_number_restraints     0
_refine_ls_hydrogen_treatment     refall
_refine_ls_weighting_scheme     calc
_refine_ls_weighting_details
              'w=1/[\s^2^(Fo^2^)+(0.0394P)^2^+0.4303P] where P=(Fo^2^+2Fc^2^)/3'
_atom_sites_solution_hydrogens     difmap
_atom_sites_solution_primary     ?
_atom_sites_solution_secondary     ?
_refine_ls_shift/su_max     0.000
_refine_ls_shift/su_mean     0.000
_refine_diff_density_max     0.302
_refine_diff_density_min     -0.263
_refine_ls_extinction_method     none
_refine_ls_extinction_coef     .
loop_
    _atom_type_symbol
    _atom_type_description
    _atom_type_scat_dispersion_real
    _atom_type_scat_dispersion_imag
    _atom_type_scat_source
    'C' 'C' 0.0033 0.0016
                         'International Tables Vol C Tables 4.2.6.8 and 6.1.1.4'
    'H' 'H' 0.0000 0.0000
                         'International Tables Vol C Tables 4.2.6.8 and 6.1.1.4'
    'Cl' 'Cl' 0.1484 0.1585
                         'International Tables Vol C Tables 4.2.6.8 and 6.1.1.4'
    'N' 'N' 0.0061 0.0033
                         'International Tables Vol C Tables 4.2.6.8 and 6.1.1.4'
    'O' 'O' 0.0106 0.0060
                         'International Tables Vol C Tables 4.2.6.8 and 6.1.1.4'
_computing_data_collection
;
APEX2 (Bruker, 2012)
;
_computing_cell_refinement
;
SAINT (Bruker, 2012)
;
_computing_data_reduction
;
SAINT (Bruker, 2012)
;
_computing_structure_solution
;
SHELXS18 (Sheldrick, 2015)
;
_computing_structure_refinement
;
SHELXL2018 (Sheldrick, 2015)
;
_computing_molecular_graphics
;
Mercury (Macrae <i>et al.</i>, 2008)
;
_computing_publication_material
;
OLEX2 (Dolomanov <i>et al.</i>, 2009) and
PLATON (Spek, 2009)
;
loop_
    _atom_site_type_symbol
    _atom_site_label
    _atom_site_fract_x
    _atom_site_fract_y
    _atom_site_fract_z
    _atom_site_U_iso_or_equiv
    _atom_site_adp_type
    _atom_site_calc_flag
    _atom_site_occupancy
    _atom_site_disorder_assembly
    _atom_site_disorder_group
    Cl Cl1 -0.18141(5) 0.18331(2) 0.33099(6) 0.04137(12) Uani d 1 . .
    O O2 0.39368(12) 0.16413(3) 0.29015(14) 0.0267(2) Uani d 1 . .
    O O1 0.87918(13) 0.45197(3) 1.35865(13) 0.0268(2) Uani d 1 . .
    O O5 0.29333(16) 0.39338(4) 0.38136(16) 0.0381(3) Uani d 1 . .
    O O3 0.16833(14) 0.13103(3) 0.43221(14) 0.0308(2) Uani d 1 . .
    O O4 0.50015(15) 0.34087(4) 0.32242(18) 0.0417(3) Uani d 1 . .
    N N1 0.87836(15) 0.53606(4) 1.29452(16) 0.0226(2) Uani d 1 . .
    N N2 0.57395(14) 0.41744(4) 0.85619(15) 0.0208(2) Uani d 1 . .
    N N3 0.34615(16) 0.35059(4) 0.35149(16) 0.0262(2) Uani d 1 . .
    C C6 0.75383(15) 0.50921(4) 0.89924(17) 0.0189(2) Uani d 1 . .
    C C1 0.83945(15) 0.48801(4) 1.24921(17) 0.0193(2) Uani d 1 . .
    C C2 0.74506(15) 0.47734(4) 1.05512(16) 0.0172(2) Uani d 1 . .
    C C12 0.21719(17) 0.30889(4) 0.35036(17) 0.0209(2) Uani d 1 . .
    C C4 0.59051(17) 0.44720(5) 0.70484(18) 0.0221(2) Uani d 1 . .
    C C13 0.28144(16) 0.25993(4) 0.35032(17) 0.0193(2) Uani d 1 . .
    C C5 0.67736(17) 0.49327(5) 0.72106(18) 0.0217(2) Uani d 1 . .
    C C9 -0.02066(17) 0.23039(5) 0.34499(19) 0.0243(3) Uani d 1 . .
    C C3 0.65244(16) 0.43172(4) 1.02733(17) 0.0201(2) Uani d 1 . .
    C C8 0.16239(16) 0.21927(4) 0.35036(16) 0.0191(2) Uani d 1 . .
    C C10 -0.08225(18) 0.28024(5) 0.3432(2) 0.0291(3) Uani d 1 . .
    C C7 0.24078(17) 0.16659(4) 0.36051(17) 0.0205(2) Uani d 1 . .
    C C11 0.03681(19) 0.32024(5) 0.34746(19) 0.0261(3) Uani d 1 . .
    H H3 0.639(2) 0.4084(6) 1.134(2) 0.022(4) Uiso d 1 . .
    H H6 0.813(2) 0.5415(6) 0.909(2) 0.022(4) Uiso d 1 . .
    H H13 0.404(2) 0.2537(6) 0.352(2) 0.028(4) Uiso d 1 . .
    H H4 0.540(2) 0.4339(6) 0.581(2) 0.025(4) Uiso d 1 . .
    H H5 0.691(2) 0.5138(6) 0.612(2) 0.026(4) Uiso d 1 . .
    H H1A 0.947(2) 0.5426(6) 1.405(3) 0.035(4) Uiso d 1 . .
    H H1B 0.850(2) 0.5613(7) 1.216(3) 0.038(5) Uiso d 1 . .
    H H11 -0.006(2) 0.3550(7) 0.346(3) 0.040(5) Uiso d 1 . .
    H H10 -0.208(3) 0.2870(7) 0.338(3) 0.042(5) Uiso d 1 . .
    H H2 0.462(3) 0.1292(9) 0.326(3) 0.074(7) Uiso d 1 . .
loop_
    _atom_site_aniso_label
    _atom_site_aniso_U_11
    _atom_site_aniso_U_22
    _atom_site_aniso_U_33
    _atom_site_aniso_U_12
    _atom_site_aniso_U_13
    _atom_site_aniso_U_23
    Cl1 0.02685(18) 0.0403(2) 0.0562(3) -0.01523(14) 0.00135(15) 0.00272(16)
    O2 0.0251(5) 0.0190(4) 0.0362(5) 0.0037(3) 0.0040(4) 0.0050(4)
    O1 0.0362(5) 0.0207(4) 0.0216(5) -0.0011(4) -0.0050(4) 0.0024(3)
    O5 0.0529(7) 0.0147(4) 0.0430(6) -0.0008(4) -0.0109(5) -0.0029(4)
    O3 0.0424(6) 0.0172(4) 0.0346(5) -0.0037(4) 0.0115(4) 0.0017(4)
    O4 0.0345(6) 0.0268(5) 0.0654(8) -0.0094(4) 0.0126(5) 0.0039(5)
    N1 0.0265(5) 0.0186(5) 0.0213(5) 0.0006(4) -0.0040(4) -0.0017(4)
    N2 0.0211(5) 0.0163(5) 0.0243(5) -0.0016(4) -0.0008(4) -0.0014(4)
    N3 0.0357(6) 0.0165(5) 0.0253(6) -0.0031(4) -0.0022(4) 0.0021(4)
    C6 0.0196(5) 0.0151(5) 0.0220(6) -0.0004(4) 0.0022(4) -0.0009(4)
    C1 0.0187(5) 0.0192(6) 0.0200(6) 0.0007(4) 0.0023(4) -0.0015(4)
    C2 0.0167(5) 0.0164(5) 0.0184(5) 0.0018(4) 0.0015(4) -0.0014(4)
    C12 0.0275(6) 0.0164(5) 0.0184(6) -0.0018(4) 0.0006(4) 0.0000(4)
    C4 0.0247(6) 0.0197(6) 0.0207(6) 0.0010(5) -0.0022(5) -0.0025(4)
    C13 0.0209(5) 0.0183(5) 0.0186(6) -0.0003(4) 0.0011(4) 0.0004(4)
    C5 0.0268(6) 0.0184(6) 0.0194(6) 0.0004(4) 0.0006(5) 0.0017(4)
    C9 0.0216(6) 0.0256(6) 0.0257(6) -0.0044(5) 0.0025(5) 0.0000(5)
    C3 0.0216(5) 0.0173(5) 0.0212(6) -0.0002(4) 0.0015(4) 0.0001(4)
    C8 0.0216(5) 0.0177(5) 0.0177(6) -0.0017(4) 0.0012(4) -0.0002(4)
    C10 0.0217(6) 0.0320(7) 0.0335(7) 0.0045(5) 0.0027(5) 0.0004(5)
    C7 0.0266(6) 0.0167(5) 0.0174(6) -0.0019(4) -0.0011(4) -0.0008(4)
    C11 0.0305(7) 0.0218(6) 0.0255(7) 0.0061(5) 0.0010(5) -0.0004(5)
_geom_special_details
;
 All esds (except the esd in the dihedral angle between two l.s. planes)
 are estimated using the full covariance matrix.  The cell esds are taken
 into account individually in the estimation of esds in distances, angles
 and torsion angles; correlations between esds in cell parameters are only
 used when they are defined by crystal symmetry.  An approximate (isotropic)
 treatment of cell esds is used for estimating esds involving l.s. planes.
;
loop_
    _geom_bond_atom_site_label_1
    _geom_bond_atom_site_label_2
    _geom_bond_site_symmetry_2
    _geom_bond_distance
    _geom_bond_publ_flag
    Cl1 C9 . 1.7244(13) ?
    O2 C7 . 1.2994(15) ?
    O2 H2 . 1.07(2) ?
    O1 C1 . 1.2399(14) ?
    O5 N3 . 1.2215(15) ?
    O3 C7 . 1.2208(14) ?
    O4 N3 . 1.2209(16) ?
    N1 C1 . 1.3307(16) ?
    N1 H1A . 0.901(19) ?
    N1 H1B . 0.876(18) ?
    N2 C3 . 1.3383(16) ?
    N2 C4 . 1.3426(16) ?
    N3 C12 . 1.4626(16) ?
    C6 C5 . 1.3887(17) ?
    C6 C2 . 1.3922(16) ?
    C6 H6 . 0.959(15) ?
    C1 C2 . 1.4977(16) ?
    C2 C3 . 1.3913(16) ?
    C12 C13 . 1.3774(16) ?
    C12 C11 . 1.3816(18) ?
    C4 C5 . 1.3766(17) ?
    C4 H4 . 0.977(16) ?
    C13 C8 . 1.3941(16) ?
    C13 H13 . 0.932(16) ?
    C5 H5 . 0.957(16) ?
    C9 C10 . 1.3921(19) ?
    C9 C8 . 1.3984(17) ?
    C3 H3 . 0.984(15) ?
    C8 C7 . 1.5064(16) ?
    C10 C11 . 1.379(2) ?
    C10 H10 . 0.955(18) ?
    C11 H11 . 0.971(18) ?
loop_
    _geom_angle_atom_site_label_1
    _geom_angle_atom_site_label_2
    _geom_angle_atom_site_label_3
    _geom_angle_site_symmetry_1
    _geom_angle_site_symmetry_3
    _geom_angle
    _geom_angle_publ_flag
    C7 O2 H2 . . 111.9(13) ?
    C1 N1 H1A . . 118.6(11) ?
    C1 N1 H1B . . 122.7(12) ?
    H1A N1 H1B . . 118.4(16) ?
    C3 N2 C4 . . 118.98(10) ?
    O4 N3 O5 . . 123.56(12) ?
    O4 N3 C12 . . 118.49(11) ?
    O5 N3 C12 . . 117.95(12) ?
    C5 C6 C2 . . 118.89(11) ?
    C5 C6 H6 . . 118.5(9) ?
    C2 C6 H6 . . 122.6(9) ?
    O1 C1 N1 . . 123.25(11) ?
    O1 C1 C2 . . 118.88(10) ?
    N1 C1 C2 . . 117.87(11) ?
    C3 C2 C6 . . 118.46(11) ?
    C3 C2 C1 . . 117.96(10) ?
    C6 C2 C1 . . 123.47(10) ?
    C13 C12 C11 . . 122.95(11) ?
    C13 C12 N3 . . 118.27(11) ?
    C11 C12 N3 . . 118.78(11) ?
    N2 C4 C5 . . 122.26(11) ?
    N2 C4 H4 . . 116.2(9) ?
    C5 C4 H4 . . 121.6(9) ?
    C12 C13 C8 . . 119.79(11) ?
    C12 C13 H13 . . 120.6(9) ?
    C8 C13 H13 . . 119.6(9) ?
    C4 C5 C6 . . 119.08(11) ?
    C4 C5 H5 . . 121.5(9) ?
    C6 C5 H5 . . 119.4(9) ?
    C10 C9 C8 . . 121.40(11) ?
    C10 C9 Cl1 . . 116.76(10) ?
    C8 C9 Cl1 . . 121.80(10) ?
    N2 C3 C2 . . 122.20(11) ?
    N2 C3 H3 . . 116.1(9) ?
    C2 C3 H3 . . 121.7(9) ?
    C13 C8 C9 . . 117.65(11) ?
    C13 C8 C7 . . 117.57(10) ?
    C9 C8 C7 . . 124.77(11) ?
    C11 C10 C9 . . 120.57(12) ?
    C11 C10 H10 . . 119.3(11) ?
    C9 C10 H10 . . 120.1(11) ?
    O3 C7 O2 . . 124.84(11) ?
    O3 C7 C8 . . 122.60(11) ?
    O2 C7 C8 . . 112.54(10) ?
    C10 C11 C12 . . 117.62(12) ?
    C10 C11 H11 . . 120.6(11) ?
    C12 C11 H11 . . 121.8(11) ?
loop_
    _geom_torsion_atom_site_label_1
    _geom_torsion_atom_site_label_2
    _geom_torsion_atom_site_label_3
    _geom_torsion_atom_site_label_4
    _geom_torsion_site_symmetry_1
    _geom_torsion_site_symmetry_2
    _geom_torsion_site_symmetry_3
    _geom_torsion_site_symmetry_4
    _geom_torsion
    _geom_torsion_publ_flag
    C5 C6 C2 C3 . . . . -2.96(17) ?
    C5 C6 C2 C1 . . . . 173.20(11) ?
    O1 C1 C2 C3 . . . . 21.57(16) ?
    N1 C1 C2 C3 . . . . -159.19(11) ?
    O1 C1 C2 C6 . . . . -154.61(12) ?
    N1 C1 C2 C6 . . . . 24.63(17) ?
    O4 N3 C12 C13 . . . . 11.29(17) ?
    O5 N3 C12 C13 . . . . -168.81(12) ?
    O4 N3 C12 C11 . . . . -168.07(12) ?
    O5 N3 C12 C11 . . . . 11.83(17) ?
    C3 N2 C4 C5 . . . . -3.55(18) ?
    C11 C12 C13 C8 . . . . -1.03(19) ?
    N3 C12 C13 C8 . . . . 179.64(11) ?
    N2 C4 C5 C6 . . . . 1.33(19) ?
    C2 C6 C5 C4 . . . . 1.97(17) ?
    C4 N2 C3 C2 . . . . 2.47(17) ?
    C6 C2 C3 N2 . . . . 0.78(17) ?
    C1 C2 C3 N2 . . . . -175.60(10) ?
    C12 C13 C8 C9 . . . . 1.77(17) ?
    C12 C13 C8 C7 . . . . -176.93(11) ?
    C10 C9 C8 C13 . . . . -1.15(19) ?
    Cl1 C9 C8 C13 . . . . 176.29(9) ?
    C10 C9 C8 C7 . . . . 177.44(12) ?
    Cl1 C9 C8 C7 . . . . -5.12(18) ?
    C8 C9 C10 C11 . . . . -0.3(2) ?
    Cl1 C9 C10 C11 . . . . -177.83(11) ?
    C13 C8 C7 O3 . . . . 151.23(12) ?
    C9 C8 C7 O3 . . . . -27.36(19) ?
    C13 C8 C7 O2 . . . . -26.97(15) ?
    C9 C8 C7 O2 . . . . 154.44(12) ?
    C9 C10 C11 C12 . . . . 1.0(2) ?
    C13 C12 C11 C10 . . . . -0.4(2) ?
    N3 C12 C11 C10 . . . . 178.92(12) ?
loop_
    _geom_hbond_atom_site_label_D
    _geom_hbond_atom_site_label_H
    _geom_hbond_atom_site_label_A
    _geom_hbond_site_symmetry_A
    _geom_hbond_distance_DH
    _geom_hbond_distance_HA
    _geom_hbond_distance_DA
    _geom_hbond_angle_DHA
    _geom_hbond_publ_flag
    N1 H1A O1 375_7 0.90(2) 2.005(19) 2.9004(15) 171.4(14) yes
    N1 H1B O3 365_6 0.873(19) 2.116(19) 2.9715(14) 166.6(16) yes
    O2 H2 N2 155_5 1.07(2) 1.49(2) 2.5543(13) 172(2) yes
    C3 H3 O4 455_5 0.986(15) 2.516(15) 3.4505(16) 158.2(12) yes
    C4 H4 O5 455_4 0.979(14) 2.442(15) 3.3256(17) 149.9(12) yes
    C5 H5 O5 264_5 0.956(15) 2.450(16) 3.0878(17) 124.0(11) yes
    C6 H6 O3 455_4 0.959(15) 2.608(15) 3.4520(10)
                                                147.0(11) yes
    C10 H10 O4 145_5 0.955(15) 2.599(16) 3.5010(18) 157.6(15) yes
_shelx_space_group_comment
;
The symmetry employed for this shelxl refinement is uniquely defined
by the following loop, which should always be used as a source of
symmetry information in preference to the above space-group names.
They are only intended as comments.
;
_shelx_estimated_absorpt_T_min     0.920
_shelx_estimated_absorpt_T_max     0.956
_shelx_hkl_file
;
   0   0   1   -0.35    0.03
   0   0   1   -0.37    0.03
   0   0  -1   -0.35    0.03
   0   0  -1   -0.36    0.03
   0   0  -2  325.20    4.06
   0   0  -2  324.42    3.96
   0   0  -2  332.98    4.01
   0   0  -3   -0.08    0.03
   0   0  -3   -0.02    0.04
   0   0  -3   -0.10    0.03
   0   0  -3   -0.07    0.03
   0   0  -4  150.41    2.14
   0   0  -4  152.84    2.21
   0   0  -4  150.21    2.13
   0   0  -4  154.56    2.23
   0   0  -4  149.87    2.24
   0   0  -5   -0.05    0.05
   0   0  -5   -0.04    0.06
   0   0  -5    0.04    0.06
   0   0   5    0.05    0.06
   0   0  -5    0.00    0.05
   0   0  -5    0.02    0.05
   0   0  -5    0.01    0.06
   0   0  -5    0.04    0.06
   0   0  -6   37.14    0.89
   0   0  -6   38.37    0.89
   0   0  -6   34.54    0.94
   0   0  -6   39.91    0.93
   0   0  -6   38.24    1.02
   0   0  -6   38.59    0.92
   0   0   6   37.63    0.90
   0   0  -6   38.26    0.97
   0   0  -7    0.04    0.10
   0   0  -7    0.04    0.10
   0   0  -8    0.27    0.17
   0   0  -9    0.01    0.15
   0   1   0    0.00    0.00
   0  -1   0    0.00    0.00
   0   1  -1   19.89    0.33
   0   1  -1   19.68    0.34
   0  -1   1   19.86    0.33
   0  -1   1   19.83    0.34
   0   1  -2  974.98   12.15
   0   1  -2 1000.00   12.24
   0  -1   2  999.78   11.90
   0  -1  -2  986.49   12.53
   0  -1  -2  977.19   12.06
   0  -1  -2  975.57   12.19
   0  -1   2  993.17   11.82
   0   1  -3   58.45    0.99
   0   1  -3   60.26    1.01
   0   1  -3   58.62    0.95
   0   1  -3   58.65    0.96
   0  -1  -3   58.09    1.03
   0  -1  -3   58.78    0.99
   0  -1  -3   57.79    0.93
   0  -1  -3   58.67    0.95
   0   1  -4  121.74    1.80
   0   1  -4  123.60    1.87
   0   1  -4  123.10    1.89
   0   1  -4  121.80    1.88
   0   1  -4  121.84    1.81
   0  -1  -4  123.01    1.92
   0  -1   4  123.56    1.82
   0  -1  -4  121.25    1.85
   0  -1  -4  120.36    1.77
   0  -1  -4  123.23    1.80
   0   1  -5    3.61    0.24
   0   1  -5    3.39    0.23
   0   1  -5    3.68    0.24
   0   1  -5    3.89    0.26
   0   1  -5    3.15    0.23
   0   1  -5    3.41    0.25
   0   1  -5    3.77    0.27
   0   1   5    3.57    0.23
   0  -1  -5    3.58    0.27
   0  -1  -5    3.36    0.22
   0  -1  -5    3.91    0.26
   0  -1  -5    3.51    0.22
   0  -1   5    3.52    0.23
   0  -1  -5    3.69    0.23
   0  -1  -5    3.22    0.23
   0   1  -6   13.73    0.51
   0   1  -6   14.00    0.56
   0   1  -6   14.02    0.52
   0   1  -6   13.76    0.51
   0   1  -6   14.57    0.57
   0   1  -6   13.46    0.53
   0   1   6   14.24    0.59
   0   1  -6   14.17    0.58
   0  -1  -6   14.73    0.52
   0  -1  -6   14.15    0.59
   0  -1   6   13.83    0.52
   0  -1  -6   13.51    0.54
   0  -1  -6   14.06    0.51
   0   1  -7    0.00    0.09
   0   1  -7    0.07    0.10
   0  -1  -7   -0.04    0.08
   0  -1  -7    0.07    0.09
   0   1  -8   16.85    0.76
   0  -1  -8   15.65    0.75
   0  -1  -9    1.92    0.36
   0   2   0    1.85    0.06
   0  -2   0    2.00    0.06
   0  -2   0    2.02    0.05
   0   2  -1   12.28    0.25
   0   2  -1   12.17    0.26
   0  -2   1   12.48    0.26
   0  -2   1   12.15    0.25
   0  -2  -1   11.64    0.19
   0   2  -2   18.83    0.40
   0   2  -2   19.21    0.41
   0   2  -2   19.60    0.42
   0  -2   2   18.69    0.40
   0  -2  -2   19.88    0.45
   0  -2   2   19.31    0.41
   0  -2   2   19.02    0.42
   0   2  -3   17.01    0.43
   0   2  -3   16.43    0.42
   0   2  -3   16.73    0.45
   0   2  -3   16.86    0.46
   0  -2  -3   16.44    0.40
   0  -2  -3   16.61    0.47
   0  -2   3   16.87    0.43
   0  -2  -3   16.72    0.39
   0  -2  -3   17.15    0.44
   0   2  -4   55.55    1.00
   0   2  -4   54.13    1.04
   0   2  -4   56.01    1.07
   0   2  -4   54.81    1.01
   0   2  -4   54.28    1.04
   0  -2  -4   54.85    1.09
   0  -2   4   52.94    1.00
   0  -2  -4   55.88    1.03
   0  -2  -4   54.26    0.94
   0  -2  -4   55.20    0.98
   0   2  -5    3.63    0.24
   0   2  -5    3.39    0.24
   0   2  -5    3.64    0.26
   0   2  -5    3.80    0.26
   0   2  -5    3.49    0.25
   0   2  -5    3.64    0.24
   0   2  -5    3.62    0.26
   0  -2  -5    3.33    0.21
   0  -2  -5    2.47    0.21
   0  -2  -5    3.56    0.28
   0  -2  -5    3.07    0.22
   0  -2   5    3.51    0.24
   0  -2  -5    3.52    0.25
   0   2  -6   40.57    1.03
   0   2  -6   40.70    0.96
   0   2  -6   40.71    1.03
   0   2  -6   40.34    1.01
   0   2  -6   39.98    0.99
   0   2  -6   40.05    0.95
   0   2  -6   37.98    0.94
   0  -2  -6   41.83    0.94
   0  -2  -6   40.83    0.99
   0  -2   6   40.02    0.97
   0  -2  -6   39.95    1.07
   0  -2  -6   40.57    1.00
   0   2  -7    0.55    0.18
   0   2  -7    0.65    0.16
   0  -2  -7    0.71    0.20
   0   2  -8    0.08    0.14
   0  -2  -8    0.11    0.14
   0  -2  -9    2.12    0.37
   0   3   0   -0.31    0.02
   0  -3   0   -0.34    0.01
   0  -3   0   -0.29    0.02
   0   3  -1   -0.07    0.01
   0   3  -1   -0.09    0.01
   0  -3   1   -0.07    0.03
   0  -3  -1   -0.07    0.02
   0  -3   1   -0.10    0.01
   0  -3   1   -0.06    0.03
   0   3  -2   21.10    0.46
   0   3  -2   21.03    0.43
   0   3  -2   21.01    0.45
   0  -3   2   21.14    0.46
   0  -3   2   21.76    0.45
   0  -3   2   21.27    0.44
   0  -3  -2   20.84    0.48
   0   3  -3   24.89    0.55
   0   3  -3   25.09    0.58
   0   3  -3   25.59    0.59
   0   3  -3   24.91    0.54
   0   3  -3   24.81    0.56
   0  -3   3   24.84    0.56
   0  -3  -3   24.09    0.60
   0  -3  -3   24.51    0.49
   0   3  -4   17.29    0.52
   0   3  -4   16.74    0.51
   0   3  -4   16.92    0.50
   0   3  -4   17.27    0.53
   0   3  -4   17.97    0.50
   0   3  -4   17.62    0.49
   0  -3   4   16.97    0.50
   0  -3  -4   17.52    0.47
   0  -3  -4   17.15    0.45
   0  -3  -4   17.70    0.55
   0  -3  -4   17.42    0.50
   0  -3  -4   17.27    0.50
   0   3  -5   16.57    0.57
   0   3  -5   17.46    0.53
   0   3  -5   16.39    0.54
   0   3  -5   16.92    0.54
   0   3  -5   16.90    0.56
   0   3  -5   16.53    0.56
   0   3  -5   13.41    0.51
   0  -3  -5   16.63    0.55
   0  -3  -5   16.89    0.61
   0  -3  -5   17.28    0.49
   0  -3   5   17.02    0.55
   0  -3  -5   17.04    0.55
   0  -3  -5   17.18    0.52
   0   3  -6    4.75    0.32
   0   3  -6    5.49    0.33
   0   3  -6    5.01    0.32
   0   3  -6    4.99    0.34
   0   3  -6    5.00    0.32
   0   3  -6    5.25    0.35
   0   3  -6    4.85    0.33
   0  -3   6    4.84    0.32
   0  -3  -6    4.56    0.32
   0  -3  -6    4.93    0.36
   0  -3  -6    4.85    0.33
   0  -3  -6    5.08    0.31
   0   3  -7    3.81    0.35
   0   3  -7    3.84    0.38
   0   3  -7    4.19    0.40
   0   3  -7    3.80    0.37
   0  -3  -7    3.89    0.42
   0   3  -8    1.57    0.28
   0  -3  -8    1.45    0.30
   0  -3  -9    1.22    0.30
   0   4   0   26.56    0.43
   0  -4   0   26.67    0.43
   0  -4   0   26.77    0.39
   0   4  -1    3.43    0.10
   0   4  -1    3.44    0.10
   0  -4   1    3.46    0.11
   0  -4  -1    3.19    0.12
   0   4  -2   21.24    0.47
   0   4  -2   21.15    0.45
   0   4  -2   20.61    0.47
   0  -4   2   21.10    0.47
   0  -4  -2   21.41    0.49
   0  -4  -2   21.14    0.34
   0   4  -3   15.61    0.40
   0   4  -3   15.38    0.42
   0   4  -3   14.86    0.43
   0   4  -3   15.83    0.45
   0   4  -3   15.21    0.44
   0  -4  -3   15.11    0.36
   0  -4   3   15.90    0.44
   0  -4  -3   15.46    0.47
   0   4  -4    4.09    0.25
   0   4  -4    3.60    0.24
   0   4  -4    3.60    0.23
   0   4  -4    4.01    0.22
   0   4  -4    3.81    0.23
   0   4  -4    3.65    0.24
   0   4  -4    3.78    0.22
   0  -4  -4    3.90    0.24
   0  -4   4    3.81    0.23
   0  -4  -4    3.79    0.22
   0  -4  -4    3.78    0.20
   0  -4  -4    3.79    0.23
   0  -4  -4    3.67    0.25
   0   4  -5    0.23    0.09
   0   4  -5    0.17    0.08
   0   4  -5    0.13    0.08
   0   4  -5    0.23    0.10
   0   4  -5    0.28    0.11
   0   4  -5    0.12    0.08
   0   4  -5    0.12    0.07
   0  -4   5    0.29    0.10
   0  -4  -5    0.29    0.11
   0  -4  -5    0.22    0.09
   0  -4  -5    0.22    0.09
   0  -4  -5    0.28    0.08
   0  -4  -5    0.24    0.10
   0   4  -6    0.10    0.08
   0   4  -6    0.42    0.13
   0   4  -6    0.09    0.07
   0   4  -6    0.20    0.10
   0   4  -6    0.16    0.10
   0   4  -6    0.10    0.09
   0   4  -6    0.07    0.10
   0  -4  -6    0.28    0.12
   0  -4   6    0.33    0.13
   0  -4  -6    0.05    0.09
   0  -4  -6    0.01    0.08
   0  -4  -6    0.14    0.09
   0   4  -7    0.09    0.11
   0   4  -7    0.07    0.10
   0   4  -7   -0.06    0.06
   0   4  -7   -0.07    0.10
   0  -4  -7    0.15    0.11
   0   4  -8    0.24    0.16
   0  -4  -8   -0.03    0.14
   0  -4  -9    1.19    0.31
   0   5   0    0.00    0.02
   0  -5   0   -0.03    0.02
   0  -5   0    0.02    0.02
   0   5  -1    3.59    0.12
   0   5  -1    3.45    0.11
   0   5  -1    3.57    0.16
   0  -5   1    3.66    0.16
   0  -5  -1    3.50    0.13
   0  -5  -1    3.36    0.08
   0  -5   1    3.54    0.12
   0   5  -2   98.10    1.44
   0  -5  -2   98.28    1.28
   0  -5   2   97.63    1.44
   0  -5  -2  100.28    1.47
   0   5  -3    2.39    0.18
   0   5  -3    2.48    0.17
   0   5  -3    2.24    0.17
   0   5  -3    2.42    0.14
   0   5  -3    2.41    0.16
   0  -5  -3    2.20    0.17
   0  -5  -3    2.19    0.13
   0  -5   3    2.33    0.17
   0   5  -4    3.30    0.23
   0   5  -4    3.34    0.22
   0   5  -4    3.11    0.22
   0   5  -4    3.37    0.23
   0   5  -4    3.02    0.19
   0   5  -4    3.54    0.24
   0   5  -4    3.15    0.21
   0  -5  -4    3.26    0.21
   0  -5  -4    3.43    0.19
   0  -5  -4    3.71    0.26
   0  -5   4    3.13    0.22
   0   5  -5    2.22    0.24
   0   5  -5    2.52    0.28
   0   5  -5    1.90    0.23
   0   5  -5    1.92    0.21
   0   5  -5    2.04    0.23
   0   5  -5    2.09    0.24
   0   5  -5    2.25    0.25
   0  -5  -5    1.85    0.25
   0  -5  -5    2.12    0.20
   0  -5  -5    2.08    0.22
   0  -5  -5    1.90    0.21
   0  -5  -5    2.48    0.25
   0  -5   5    1.99    0.22
   0   5  -6   24.47    0.73
   0   5  -6   22.86    0.76
   0   5  -6   22.50    0.69
   0   5  -6   22.35    0.73
   0   5  -6   22.37    0.71
   0   5  -6   21.10    0.72
   0   5  -6   21.76    0.69
   0  -5  -6   21.11    0.72
   0  -5  -6   21.50    0.78
   0  -5  -6   22.98    0.72
   0  -5  -6   22.83    0.67
   0  -5   6   23.31    0.73
   0   5  -7   -0.03    0.08
   0   5  -7    0.08    0.11
   0   5  -7   -0.04    0.08
   0   5  -7   -0.04    0.09
   0  -5   7   -0.03    0.09
   0  -5  -7    0.01    0.10
   0   5  -8    1.72    0.29
   0  -5  -8    2.19    0.36
   0  -5  -9   -0.01    0.17
   0   6   0  255.92    3.17
   0  -6   0  261.40    3.10
   0  -6   0  257.46    3.18
   0   6  -1   22.12    0.39
   0   6  -1   22.28    0.40
   0   6  -1   21.96    0.46
   0  -6   1   21.48    0.46
   0  -6   1   21.78    0.40
   0  -6  -1   21.83    0.34
   0  -6  -1   21.55    0.43
   0   6  -2   88.54    1.34
   0  -6  -2   85.52    1.19
   0  -6   2   88.76    1.35
   0  -6  -2   87.23    1.35
   0   6  -3   34.03    0.71
   0   6  -3   33.79    0.73
   0   6  -3   34.08    0.76
   0   6  -3   35.12    0.63
   0  -6   3   34.19    0.73
   0  -6  -3   33.13    0.61
   0  -6  -3   33.29    0.76
   0  -6  -3   34.13    0.49
   0   6  -4    1.63    0.20
   0   6  -4    1.81    0.21
   0   6  -4    1.70    0.20
   0   6  -4    1.69    0.17
   0   6  -4    1.70    0.20
   0   6  -4    1.60    0.18
   0   6  -4    1.96    0.23
   0  -6  -4    1.63    0.18
   0  -6  -4    1.78    0.14
   0  -6  -4    1.65    0.21
   0  -6   4    1.81    0.21
   0   6  -5    7.15    0.38
   0   6  -5    6.79    0.35
   0   6  -5    6.76    0.37
   0   6  -5    7.10    0.35
   0   6  -5    6.78    0.36
   0   6  -5    6.54    0.36
   0   6  -5    6.75    0.33
   0  -6  -5    6.65    0.40
   0  -6  -5    7.22    0.35
   0  -6  -5    6.98    0.30
   0  -6  -5    6.25    0.32
   0  -6  -5    6.54    0.34
   0  -6   5    6.91    0.36
   0   6  -6    0.33    0.12
   0   6  -6    0.13    0.09
   0   6  -6    0.41    0.12
   0   6  -6    0.14    0.10
   0   6  -6    0.29    0.12
   0   6  -6    0.13    0.10
   0   6  -6    0.22    0.11
   0  -6  -6    0.16    0.10
   0  -6  -6    0.42    0.14
   0  -6   6    0.24    0.12
   0  -6  -6    0.30    0.12
   0   6  -7    0.22    0.12
   0   6  -7    0.45    0.14
   0   6  -7    0.23    0.13
   0   6  -7    0.13    0.12
   0  -6   7    0.33    0.13
   0  -6  -7    0.27    0.15
   0   6  -8    0.19    0.15
   0   6  -8    0.42    0.18
   0   6  -8    0.24    0.14
   0  -6  -8    0.29    0.17
   0  -6  -9    1.78    0.36
   0  -7   0   -0.02    0.03
   0  -7   0   -0.06    0.02
   0  -7   0   -0.03    0.02
   0   7  -1    1.26    0.09
   0   7  -1    1.22    0.12
   0   7  -1    1.46    0.09
   0  -7  -1    1.46    0.10
   0  -7   1    1.36    0.09
   0  -7   1    1.44    0.07
   0  -7  -1    1.48    0.11
   0  -7  -1    1.56    0.08
   0  -7   1    1.21    0.12
   0   7  -2    4.15    0.12
   0   7  -2    4.17    0.22
   0   7  -2    4.47    0.22
   0   7  -2    4.12    0.11
   0  -7  -2    4.20    0.22
   0  -7  -2    4.04    0.16
   0  -7   2    4.34    0.22
   0   7  -3    4.50    0.19
   0   7  -3    4.57    0.25
   0   7  -3    4.06    0.23
   0   7  -3    4.07    0.23
   0   7  -3    4.82    0.26
   0  -7  -3    4.85    0.27
   0  -7  -3    4.44    0.15
   0  -7  -3    4.64    0.19
   0  -7   3    4.69    0.25
   0  -7  -3    3.95    0.18
   0   7  -4   36.71    0.74
   0   7  -4   35.97    0.87
   0   7  -4   34.53    0.85
   0   7  -4   35.93    0.84
   0  -7  -4   36.55    0.90
   0  -7   4   35.91    0.84
   0  -7  -4   35.86    0.78
   0  -7  -4   35.88    0.55
   0  -7  -4   35.38    0.69
   0   7  -5    4.75    0.31
   0   7  -5    4.25    0.28
   0   7  -5    5.06    0.32
   0   7  -5    5.24    0.32
   0   7  -5    5.03    0.33
   0   7  -5    4.90    0.32
   0   7  -5    5.02    0.28
   0  -7  -5    6.05    0.32
   0  -7   5    5.02    0.32
   0  -7  -5    4.62    0.28
   0  -7  -5    4.73    0.35
   0  -7  -5    5.10    0.31
   0   7  -6    3.01    0.33
   0   7  -6    3.29    0.35
   0   7  -6    3.59    0.37
   0   7  -6    2.75    0.30
   0  -7  -6    2.90    0.36
   0  -7   6    2.03    0.26
   0  -7  -6    2.75    0.44
   0  -7  -6    2.99    0.34
   0   7  -7    3.75    0.38
   0   7  -7    4.28    0.42
   0   7  -7    3.85    0.40
   0   7  -7    3.83    0.39
   0  -7   7    3.31    0.37
   0  -7  -7    3.03    0.38
   0   7  -8    4.43    0.46
   0   7  -8    3.94    0.42
   0   7  -8    4.60    0.49
   0  -7  -8    4.35    0.50
   0  -7  -9    0.18    0.16
   0  -8   0   41.74    0.71
   0  -8   0   39.94    0.63
   0  -8   0   40.48    0.71
   0   8  -1    0.19    0.05
   0   8  -1    0.26    0.06
   0   8  -1    0.23    0.05
   0  -8  -1    0.28    0.06
   0  -8  -1    0.35    0.07
   0  -8   1    0.25    0.07
   0  -8   1    0.38    0.06
   0  -8   1    0.29    0.04
   0  -8  -1    0.30    0.05
   0  -8  -1    0.31    0.06
   0   8  -2   23.11    0.57
   0   8  -2   23.87    0.39
   0   8  -2   23.05    0.56
   0   8  -2   23.41    0.40
   0  -8   2   23.74    0.46
   0  -8  -2   23.50    0.47
   0  -8  -2   23.85    0.49
   0  -8   2   23.25    0.56
   0  -8  -2   23.72    0.57
   0   8  -3   13.62    0.46
   0   8  -3   15.03    0.47
   0   8  -3   14.60    0.46
   0   8  -3   15.09    0.49
   0  -8  -3   14.54    0.48
   0  -8  -3   14.68    0.38
   0  -8  -3   14.22    0.36
   0  -8  -3   14.36    0.33
   0  -8   3   15.16    0.48
   0   8  -4    3.77    0.26
   0   8  -4    3.49    0.20
   0   8  -4    3.18    0.24
   0   8  -4    3.95    0.27
   0   8  -4    3.62    0.25
   0  -8  -4    3.55    0.23
   0  -8  -4    3.74    0.27
   0  -8  -4    3.46    0.19
   0  -8   4    3.18    0.24
   0  -8  -4    3.35    0.15
   0   8  -5    4.56    0.30
   0   8  -5    4.56    0.32
   0   8  -5    4.76    0.32
   0   8  -5    4.69    0.33
   0  -8  -5    4.62    0.35
   0  -8  -5    4.89    0.29
   0  -8   5    4.29    0.31
   0   8  -6   28.02    0.90
   0   8  -6   28.86    0.89
   0   8  -6   28.39    0.86
   0   8  -6   27.44    0.83
   0  -8  -6   29.93    0.95
   0  -8   6   29.15    0.88
   0   8  -7    0.05    0.10
   0   8  -7    0.04    0.10
   0   8  -7   -0.02    0.11
   0   8  -7    0.05    0.09
   0  -8  -7    0.02    0.13
   0  -8   7    0.02    0.11
   0   8  -8    0.19    0.14
   0   8  -8    0.14    0.13
   0   8  -8    0.20    0.13
   0  -8  -8    0.19    0.18
   0   8  -9    1.98    0.36
   0  -8  -9    2.02    0.36
   0  -9   0   -0.02    0.02
   0  -9   0    0.01    0.05
   0  -9   0    0.07    0.04
   0   9  -1    2.79    0.14
   0   9  -1    2.56    0.16
   0   9  -1    2.43    0.14
   0  -9  -1    2.58    0.12
   0  -9  -1    2.62    0.15
   0  -9  -1    2.75    0.16
   0  -9   1    2.60    0.11
   0  -9  -1    2.68    0.15
   0  -9   1    2.53    0.14
   0  -9   1    2.87    0.18
   0   9  -2   19.20    0.52
   0   9  -2   19.23    0.38
   0   9  -2   18.82    0.51
   0   9  -2   18.79    0.36
   0  -9   2   18.84    0.51
   0  -9  -2   18.27    0.50
   0  -9   2   19.01    0.42
   0  -9  -2   18.87    0.45
   0  -9  -2   18.85    0.42
   0   9  -3    2.19    0.22
   0   9  -3    2.28    0.09
   0   9  -3    1.75    0.20
   0   9  -3    2.56    0.19
   0   9  -3    2.44    0.20
   0  -9  -3    2.27    0.13
   0  -9   3    2.51    0.24
   0  -9  -3    2.49    0.24
   0  -9  -3    2.52    0.16
   0  -9  -3    1.99    0.14
   0   9  -4   12.94    0.49
   0   9  -4   13.17    0.51
   0   9  -4   13.86    0.39
   0   9  -4   14.04    0.50
   0   9  -4   13.81    0.53
   0  -9  -4   13.16    0.53
   0  -9  -4   14.16    0.36
   0  -9   4   14.99    0.53
   0  -9  -4   13.47    0.44
   0  -9  -4   14.23    0.26
   0  -9  -4   13.98    0.39
   0   9  -5    1.74    0.24
   0   9  -5    1.59    0.22
   0   9  -5    1.72    0.23
   0   9  -5    1.60    0.23
   0  -9  -5    1.29    0.22
   0  -9   5    1.45    0.21
   0   9  -6    0.10    0.10
   0   9  -6   -0.02    0.07
   0   9  -6    0.16    0.10
   0   9  -6    0.12    0.11
   0  -9  -6    0.02    0.09
   0  -9   6    0.25    0.13
   0   9  -7   -0.02    0.10
   0   9  -7    0.19    0.12
   0   9  -7    0.17    0.13
   0   9  -7    0.02    0.09
   0  -9  -7    0.19    0.14
   0  -9   7    0.20    0.12
   0   9  -8    0.00    0.13
   0   9  -8    0.16    0.15
   0   9  -8    0.18    0.13
   0  -9  -8    0.01    0.14
   0   9  -9    0.16    0.18
   0  -9  -9    0.75    0.28
   0 -10   0   12.66    0.37
   0 -10   0   13.15    0.31
   0 -10   0   13.05    0.37
   0  10  -1   30.79    0.60
   0  10  -1   32.92    0.62
   0  10  -1   29.24    0.66
   0  10  -1   30.76    0.67
   0 -10  -1   30.21    0.60
   0 -10   1   31.35    0.63
   0 -10  -1   31.16    0.54
   0 -10   1   31.46    0.53
   0 -10  -1   32.06    0.63
   0 -10  -1   30.84    0.64
   0 -10   1   31.02    0.67
   0  10  -2    1.81    0.11
   0  10  -2    1.87    0.11
   0  10  -2    2.29    0.21
   0  10  -2    1.94    0.16
   0 -10   2    2.05    0.13
   0 -10  -2    1.99    0.13
   0 -10  -2    1.83    0.18
   0 -10   2    2.14    0.20
   0 -10  -2    2.16    0.14
   0  10  -3    0.11    0.04
   0  10  -3    0.03    0.05
   0  10  -3    0.05    0.03
   0  10  -3    0.08    0.06
   0  10  -3    0.06    0.06
   0  10  -3    0.09    0.06
   0 -10  -3    0.09    0.04
   0 -10  -3    0.05    0.05
   0 -10  -3   -0.01    0.06
   0 -10  -3    0.08    0.05
   0 -10   3    0.09    0.07
   0  10  -4    0.34    0.12
   0  10  -4    0.30    0.10
   0  10  -4    0.35    0.11
   0  10  -4    0.22    0.09
   0 -10   4    0.36    0.12
   0 -10  -4    0.42    0.06
   0 -10  -4    0.46    0.11
   0 -10  -4    0.50    0.10
   0 -10  -4    0.44    0.09
   0 -10  -4    0.27    0.10
   0  10  -5    3.94    0.31
   0  10  -5    3.65    0.29
   0  10  -5    3.41    0.28
   0  10  -5    3.70    0.36
   0 -10   5    3.51    0.33
   0 -10  -5    3.14    0.33
   0 -10  -5    3.45    0.14
   0 -10  -5    3.45    0.14
   0  10  -6    2.74    0.33
   0  10  -6    2.35    0.30
   0  10  -6    2.39    0.30
   0  10  -6    2.69    0.34
   0 -10   6    2.96    0.34
   0 -10  -6    2.74    0.35
   0  10  -7    0.57    0.17
   0  10  -7    0.39    0.16
   0  10  -7    0.63    0.18
   0  10  -7    0.41    0.15
   0 -10   7    0.33    0.16
   0 -10  -7    0.57    0.19
   0  10  -8    0.85    0.22
   0  10  -8    0.96    0.24
   0  10  -8    0.66    0.21
   0 -10  -8    0.76    0.25
   0  10  -9    0.25    0.17
   0  10  -9    0.29    0.19
   0  10  -9    0.06    0.16
   0 -10  -9    0.14    0.18
   0 -11   0   -0.03    0.03
   0 -11   0   -0.01    0.03
   0 -11   0    0.00    0.04
   0  11  -1   13.25    0.38
   0  11  -1   13.13    0.42
   0  11  -1   13.00    0.37
   0  11  -1   14.02    0.43
   0 -11   1   13.91    0.40
   0 -11   1   13.52    0.32
   0 -11   1   14.23    0.44
   0 -11  -1   13.35    0.40
   0 -11  -1   13.87    0.38
   0 -11  -1   13.55    0.32
   0 -11  -1   13.74    0.38
   0  11  -2   21.89    0.51
   0  11  -2   23.60    0.61
   0  11  -2   22.20    0.61
   0  11  -2   22.86    0.47
   0  11  -2   22.25    0.47
   0  11  -2   22.78    0.58
   0  11  -2   22.46    0.60
   0 -11  -2   23.32    0.51
   0 -11   2   22.85    0.52
   0 -11  -2   23.39    0.61
   0 -11   2   23.07    0.39
   0 -11  -2   23.12    0.54
   0 -11   2   23.13    0.62
   0  11  -3   60.25    1.18
   0  11  -3   61.24    0.91
   0  11  -3   61.11    1.17
   0  11  -3   61.04    1.22
   0  11  -3   60.77    1.21
   0 -11   3   61.65    1.20
   0 -11  -3   59.73    1.07
   0 -11  -3   61.80    1.03
   0 -11  -3   61.80    1.10
   0 -11  -3   61.50    1.22
   0 -11  -3   60.09    1.00
   0  11  -4   14.06    0.55
   0  11  -4   15.16    0.55
   0  11  -4   14.40    0.56
   0  11  -4   14.89    0.55
   0 -11  -4   15.11    0.49
   0 -11  -4   14.87    0.42
   0 -11  -4   14.51    0.57
   0 -11   4   15.11    0.55
   0 -11  -4   15.57    0.37
   0 -11  -4   14.47    0.42
   0  11  -5    4.29    0.33
   0  11  -5    4.73    0.34
   0  11  -5    3.97    0.30
   0  11  -5    4.22    0.31
   0 -11  -5    4.37    0.34
   0 -11  -5    4.36    0.19
   0 -11   5    4.52    0.33
   0  11  -6    0.21    0.12
   0  11  -6    0.26    0.13
   0  11  -6    0.23    0.13
   0  11  -6    0.13    0.10
   0 -11  -6    0.43    0.15
   0 -11   6    0.23    0.13
   0  11  -7    1.10    0.24
   0  11  -7    0.59    0.18
   0  11  -7    0.93    0.22
   0  11  -7    1.13    0.24
   0 -11  -7    0.70    0.21
   0 -11   7    1.09    0.23
   0  11  -8    0.11    0.15
   0  11  -8    0.05    0.13
   0  11  -8    0.08    0.12
   0  11  -8    0.23    0.15
   0 -11  -8    0.23    0.18
   0 -11   8    0.20    0.16
   0  11  -9    0.03    0.15
   0  11  -9   -0.12    0.15
   0  11  -9   -0.06    0.15
   0 -11  -9   -0.06    0.19
   0 -12   0   36.74    0.66
   0 -12   0   36.55    0.76
   0 -12   0   36.09    0.75
   0  12  -1    0.19    0.07
   0  12  -1    0.03    0.04
   0  12  -1    0.07    0.04
   0  12  -1    0.07    0.04
   0 -12   1    0.09    0.05
   0 -12  -1    0.01    0.04
   0 -12   1    0.00    0.05
   0 -12  -1    0.13    0.05
   0 -12  -1    0.03    0.05
   0 -12  -1    0.02    0.04
   0 -12   1    0.15    0.05
   0  12  -2   20.29    0.55
   0  12  -2   19.97    0.58
   0  12  -2   20.12    0.49
   0  12  -2   19.39    0.57
   0  12  -2   18.98    0.45
   0  12  -2   18.87    0.44
   0  12  -2   19.50    0.57
   0 -12  -2   20.32    0.55
   0 -12   2   20.64    0.59
   0 -12  -2   19.01    0.48
   0 -12   2   20.13    0.39
   0 -12  -2   19.70    0.52
   0 -12  -2   20.70    0.57
   0 -12   2   20.74    0.51
   0  12  -3    8.07    0.19
   0  12  -3    8.11    0.20
   0  12  -3    8.06    0.26
   0  12  -3    7.75    0.38
   0  12  -3    8.58    0.39
   0  12  -3    8.05    0.38
   0  12  -3    8.03    0.37
   0 -12  -3    8.42    0.33
   0 -12  -3    8.16    0.31
   0 -12   3    8.11    0.38
   0 -12  -3    8.36    0.34
   0 -12  -3    8.48    0.30
   0 -12  -3    8.34    0.39
   0  12  -4    0.03    0.07
   0  12  -4   -0.03    0.06
   0  12  -4    0.00    0.06
   0  12  -4    0.17    0.09
   0 -12  -4    0.08    0.08
   0 -12   4    0.05    0.08
   0 -12  -4    0.01    0.07
   0 -12  -4    0.03    0.04
   0 -12  -4   -0.02    0.05
   0  12  -5    5.61    0.36
   0  12  -5    5.50    0.36
   0  12  -5    5.69    0.38
   0  12  -5    4.76    0.35
   0 -12  -5    5.77    0.40
   0 -12  -5    5.61    0.24
   0 -12   5    5.89    0.38
   0  12  -6    1.00    0.23
   0  12  -6    0.79    0.19
   0  12  -6    0.90    0.20
   0  12  -6    0.83    0.20
   0 -12  -6    0.47    0.16
   0 -12   6    0.81    0.21
   0  12  -7    3.46    0.41
   0  12  -7    4.63    0.48
   0  12  -7    3.47    0.40
   0  12  -7    3.91    0.42
   0 -12   7    4.15    0.42
   0 -12  -7    4.33    0.48
   0  12  -8    1.57    0.30
   0  12  -8    1.30    0.28
   0  12  -8    1.69    0.32
   0  12  -8    1.61    0.30
   0 -12   8    1.21    0.28
   0 -12  -8    1.25    0.29
   0  12  -9    0.18    0.17
   0  12  -9    0.17    0.17
   0  12  -9   -0.13    0.15
   0 -12  -9    0.03    0.19
   0  13   0    0.04    0.04
   0 -13   0    0.06    0.06
   0 -13   0    0.09    0.05
   0 -13   0    0.10    0.04
   0  13  -1   12.10    0.38
   0  13  -1   11.56    0.49
   0  13  -1   12.71    0.40
   0 -13   1   12.64    0.41
   0 -13  -1   12.23    0.39
   0 -13   1   12.37    0.33
   0 -13  -1   12.63    0.42
   0 -13  -1   12.46    0.38
   0 -13   1   12.26    0.43
   0 -13  -1   12.14    0.33
   0  13  -2    5.35    0.29
   0  13  -2    5.07    0.24
   0  13  -2    5.07    0.27
   0  13  -2    5.22    0.23
   0  13  -2    4.91    0.29
   0  13  -2    5.20    0.22
   0  13  -2    5.38    0.29
   0 -13  -2    4.93    0.15
   0 -13  -2    5.05    0.28
   0 -13  -2    5.35    0.25
   0 -13  -2    4.84    0.27
   0 -13   2    5.22    0.25
   0 -13  -2    5.37    0.26
   0 -13   2    5.27    0.19
   0 -13   2    4.83    0.29
   0 -13  -2    5.16    0.24
   0  13  -3    2.60    0.26
   0  13  -3    3.28    0.25
   0  13  -3    2.94    0.13
   0  13  -3    3.12    0.31
   0  13  -3    2.83    0.13
   0  13  -3    2.83    0.16
   0  13  -3    2.92    0.24
   0 -13  -3    2.69    0.19
   0 -13  -3    2.67    0.20
   0 -13  -3    2.64    0.18
   0 -13  -3    2.98    0.24
   0 -13   3    2.77    0.28
   0 -13  -3    2.64    0.18
   0  13  -4   20.73    0.68
   0  13  -4   19.74    0.69
   0  13  -4   21.30    0.72
   0  13  -4   20.62    0.67
   0 -13  -4   21.57    0.58
   0 -13   4   20.51    0.69
   0 -13  -4   22.18    0.73
   0 -13  -4   21.00    0.51
   0  13  -5    0.96    0.20
   0  13  -5    0.87    0.20
   0  13  -5    1.13    0.23
   0  13  -5    1.31    0.24
   0 -13   5    0.70    0.18
   0 -13  -5    0.78    0.12
   0 -13  -5    0.82    0.18
   0  13  -6    0.00    0.10
   0  13  -6    0.01    0.09
   0  13  -6    0.02    0.09
   0  13  -6    0.00    0.09
   0 -13  -6    0.08    0.10
   0 -13   6    0.22    0.14
   0  13  -7    1.60    0.30
   0  13  -7    0.96    0.24
   0  13  -7    1.42    0.28
   0  13  -7    1.31    0.27
   0 -13  -7    1.07    0.26
   0 -13   7    1.42    0.28
   0  13  -8    0.11    0.13
   0  13  -8    0.62    0.23
   0  13  -8    0.78    0.25
   0  13  -8    0.65    0.21
   0 -13  -8    0.27    0.19
   0 -13   8    0.94    0.26
   0  13  -9    0.85    0.27
   0  13  -9    0.54    0.24
   0  13  -9    0.80    0.25
   0 -13  -9    0.71    0.28
   0  14   0   11.12    0.40
   0 -14   0   10.57    0.33
   0 -14   0   11.16    0.40
   0 -14   0   11.98    0.34
   0 -14   0   11.21    0.40
   0  14  -1    2.52    0.24
   0  14  -1    2.09    0.16
   0  14  -1    1.91    0.16
   0 -14  -1    2.20    0.16
   0 -14  -1    2.15    0.14
   0 -14  -1    2.22    0.18
   0 -14   1    1.48    0.18
   0 -14  -1    1.56    0.17
   0 -14   1    1.75    0.18
   0 -14   1    2.08    0.14
   0  14  -2    9.77    0.36
   0  14  -2   10.26    0.42
   0  14  -2    9.36    0.38
   0  14  -2    9.27    0.40
   0  14  -2    9.55    0.41
   0  14  -2    9.76    0.33
   0  14  -2    9.81    0.33
   0 -14   2    9.55    0.37
   0 -14   2   10.33    0.29
   0 -14  -2   10.27    0.36
   0 -14  -2    9.41    0.24
   0 -14   2   10.27    0.43
   0 -14  -2   10.29    0.36
   0 -14  -2    9.46    0.39
   0 -14  -2    9.50    0.37
   0 -14  -2   10.23    0.40
   0  14  -3    0.77    0.09
   0  14  -3    0.86    0.16
   0  14  -3    0.74    0.15
   0  14  -3    0.94    0.13
   0  14  -3    1.02    0.17
   0  14  -3    1.13    0.19
   0  14  -3    1.04    0.10
   0 -14  -3    0.94    0.16
   0 -14   3    0.89    0.09
   0 -14  -3    1.27    0.16
   0 -14  -3    0.85    0.13
   0 -14  -3    0.76    0.14
   0 -14  -3    0.92    0.13
   0 -14   3    0.97    0.17
   0  14  -4    6.92    0.40
   0  14  -4    6.87    0.18
   0  14  -4    5.92    0.37
   0  14  -4    6.11    0.37
   0  14  -4    7.19    0.40
   0  14  -4    6.87    0.18
   0 -14   4    7.30    0.42
   0 -14  -4    6.88    0.29
   0 -14  -4    6.52    0.32
   0 -14  -4    6.96    0.40
   0  14  -5    7.32    0.43
   0  14  -5    9.04    0.49
   0  14  -5    7.34    0.43
   0  14  -5    7.24    0.45
   0 -14   5    7.51    0.45
   0 -14  -5    6.75    0.44
   0 -14  -5    6.75    0.30
   0 -14  -5    7.72    0.24
   0  14  -6    3.17    0.37
   0  14  -6    3.44    0.37
   0  14  -6    2.64    0.35
   0  14  -6    2.97    0.37
   0 -14  -6    2.88    0.37
   0 -14  -6    3.02    0.14
   0 -14   6    3.15    0.35
   0  14  -7   -0.12    0.10
   0  14  -7    0.06    0.11
   0  14  -7    0.07    0.11
   0  14  -7    0.14    0.13
   0 -14   7   -0.16    0.12
   0 -14  -7   -0.02    0.12
   0  14  -8    0.47    0.19
   0  14  -8    0.76    0.23
   0  14  -8    0.45    0.20
   0  14  -8    0.57    0.23
   0 -14  -8    0.44    0.23
   0 -14   8    0.53    0.23
   0  14  -9    1.51    0.35
   0  14  -9    1.45    0.34
   0  14  -9    2.49    0.40
   0 -14  -9    1.54    0.38
   0  15   0    0.05    0.05
   0 -15   0    0.02    0.04
   0 -15   0    0.00    0.04
   0 -15   0    0.02    0.03
   0 -15   0   -0.01    0.06
   0  15  -1   13.24    0.46
   0  15  -1   13.41    0.44
   0  15  -1   12.78    0.43
   0  15  -1   13.69    0.44
   0  15  -1   13.06    0.45
   0 -15  -1   12.95    0.45
   0 -15  -1   13.57    0.42
   0 -15   1   12.88    0.45
   0 -15  -1   12.79    0.43
   0 -15   1   12.66    0.37
   0 -15   1   12.99    0.48
   0 -15  -1   13.54    0.37
   0  15  -2   11.23    0.46
   0  15  -2   12.07    0.39
   0  15  -2   10.79    0.45
   0  15  -2   11.29    0.45
   0  15  -2   11.23    0.40
   0  15  -2   11.13    0.43
   0 -15  -2   11.47    0.39
   0 -15   2   11.67    0.33
   0 -15  -2   11.49    0.42
   0 -15   2   11.47    0.48
   0 -15  -2   11.70    0.45
   0 -15  -2   11.41    0.31
   0 -15  -2   11.99    0.45
   0 -15  -2   12.02    0.40
   0  15  -3    0.47    0.09
   0  15  -3    0.81    0.10
   0  15  -3    0.53    0.13
   0  15  -3    0.57    0.13
   0  15  -3    0.60    0.13
   0  15  -3    0.58    0.08
   0  15  -3    0.50    0.13
   0 -15  -3    0.87    0.16
   0 -15  -3    0.49    0.11
   0 -15  -3    0.63    0.12
   0 -15   3    0.59    0.08
   0 -15  -3    0.85    0.16
   0 -15  -3    0.43    0.10
   0 -15   3    0.46    0.13
   0  15  -4    1.53    0.24
   0  15  -4    0.70    0.16
   0  15  -4    0.80    0.17
   0  15  -4    0.89    0.18
   0  15  -4    1.20    0.10
   0 -15  -4    1.12    0.17
   0 -15   4    1.52    0.24
   0 -15  -4    0.83    0.17
   0 -15  -4    1.19    0.15
   0  15  -5    1.07    0.22
   0  15  -5    1.02    0.21
   0  15  -5    0.85    0.21
   0  15  -5    0.91    0.20
   0 -15  -5    0.46    0.16
   0 -15  -5    0.75    0.14
   0 -15   5    0.52    0.18
   0 -15  -5    0.98    0.11
   0  15  -6    0.10    0.11
   0  15  -6    0.52    0.19
   0  15  -6    0.23    0.12
   0  15  -6    0.36    0.15
   0 -15  -6    0.11    0.12
   0 -15  -6    0.17    0.07
   0 -15   6    0.29    0.16
   0  15  -7   -0.05    0.09
   0  15  -7    0.09    0.13
   0  15  -7    0.08    0.13
   0  15  -7    0.08    0.12
   0 -15   7    0.12    0.17
   0 -15  -7   -0.01    0.13
   0  15  -8    0.01    0.13
   0  15  -8    0.03    0.14
   0  15  -8    0.00    0.13
   0  15  -8   -0.04    0.13
   0 -15   8    0.06    0.15
   0 -15  -8    0.05    0.17
   0  15  -9    0.23    0.20
   0  15  -9    0.05    0.19
   0  15  -9    0.28    0.23
   0 -15  -9   -0.18    0.20
   0  16   0    0.87    0.14
   0  16   0    0.65    0.16
   0 -16   0    0.74    0.14
   0 -16   0    0.98    0.15
   0 -16   0    0.75    0.10
   0 -16   0    0.70    0.10
   0  16  -1    5.70    0.29
   0  16  -1    5.40    0.30
   0  16  -1    5.62    0.28
   0  16  -1    6.12    0.31
   0 -16   1    5.16    0.29
   0 -16   1    5.91    0.25
   0 -16  -1    5.70    0.27
   0 -16  -1    5.53    0.29
   0 -16  -1    6.15    0.32
   0 -16   1    6.01    0.33
   0 -16  -1    5.33    0.23
   0  16  -2    1.96    0.16
   0  16  -2    2.59    0.20
   0  16  -2    2.83    0.29
   0  16  -2    2.23    0.25
   0  16  -2    1.81    0.23
   0  16  -2    2.59    0.26
   0 -16  -2    2.21    0.23
   0 -16   2    2.39    0.16
   0 -16   2    2.30    0.25
   0 -16  -2    2.38    0.19
   0 -16  -2    2.72    0.21
   0 -16  -2    2.31    0.23
   0 -16  -2    2.75    0.21
   0  16  -3    7.59    0.40
   0  16  -3    7.87    0.28
   0  16  -3    6.21    0.37
   0  16  -3    7.93    0.32
   0  16  -3    7.23    0.40
   0  16  -3    6.32    0.36
   0 -16   3    7.93    0.43
   0 -16  -3    7.37    0.34
   0 -16  -3    6.84    0.38
   0 -16  -3    7.09    0.31
   0 -16   3    7.13    0.25
   0 -16  -3    7.13    0.36
   0 -16  -3    7.09    0.34
   0  16  -4    1.00    0.11
   0  16  -4    0.57    0.15
   0  16  -4    0.87    0.20
   0  16  -4    0.88    0.19
   0  16  -4    0.65    0.17
   0 -16   4    0.83    0.19
   0 -16  -4    0.77    0.15
   0 -16  -4    1.31    0.17
   0 -16  -4    1.09    0.20
   0  16  -5    2.31    0.32
   0  16  -5    2.51    0.34
   0  16  -5    2.53    0.32
   0  16  -5    2.86    0.35
   0 -16  -5    2.57    0.25
   0 -16  -5    2.33    0.16
   0 -16  -5    2.20    0.30
   0 -16   5    2.78    0.35
   0  16  -6    0.52    0.16
   0  16  -6    0.22    0.14
   0  16  -6    0.23    0.14
   0  16  -6    0.14    0.12
   0 -16  -6    0.10    0.13
   0 -16  -6    0.13    0.08
   0 -16   6    0.28    0.17
   0  16  -7    0.45    0.20
   0  16  -7    0.57    0.20
   0  16  -7    0.26    0.14
   0  16  -7    0.40    0.19
   0 -16   7    0.44    0.19
   0 -16  -7    0.30    0.17
   0  16  -8   -0.02    0.17
   0  16  -8   -0.02    0.13
   0  16  -8    0.03    0.14
   0  16  -8   -0.09    0.12
   0 -16   8   -0.05    0.18
   0 -16  -8    0.08    0.17
   0  17   0   -0.01    0.05
   0  17   0    0.00    0.06
   0 -17   0    0.02    0.07
   0 -17   0    0.00    0.05
   0 -17   0   -0.09    0.04
   0 -17   0   -0.01    0.04
   0  17  -1    0.64    0.12
   0  17  -1    0.66    0.13
   0  17  -1    0.91    0.15
   0  17  -1    0.69    0.15
   0 -17  -1    0.59    0.11
   0 -17   1    0.62    0.13
   0 -17  -1    0.91    0.18
   0 -17  -1    0.66    0.11
   0 -17   1    0.41    0.11
   0 -17  -1    0.70    0.13
   0 -17   1    0.45    0.09
   0 -17  -1    0.89    0.15
   0  17  -2   10.07    0.41
   0  17  -2    9.31    0.45
   0  17  -2   10.22    0.45
   0  17  -2   10.15    0.43
   0  17  -2   10.29    0.38
   0 -17   2    9.66    0.33
   0 -17  -2   10.86    0.46
   0 -17  -2    9.77    0.42
   0 -17  -2    9.82    0.42
   0 -17  -2    9.70    0.39
   0 -17   2    9.86    0.46
   0 -17  -2   10.22    0.40
   0  17  -3    1.89    0.24
   0  17  -3    1.92    0.26
   0  17  -3    2.30    0.19
   0  17  -3    2.44    0.16
   0  17  -3    2.24    0.29
   0  17  -3    2.73    0.29
   0 -17  -3    2.40    0.22
   0 -17  -3    2.26    0.27
   0 -17   3    2.09    0.15
   0 -17  -3    2.77    0.29
   0 -17   3    2.18    0.28
   0 -17  -3    2.27    0.23
   0 -17  -3    2.21    0.23
   0  17  -4    0.03    0.05
   0  17  -4   -0.01    0.06
   0  17  -4    0.10    0.08
   0  17  -4    0.04    0.05
   0  17  -4    0.01    0.08
   0  17  -4    0.01    0.07
   0 -17  -4    0.06    0.09
   0 -17   4   -0.04    0.05
   0 -17   4   -0.01    0.10
   0 -17  -4    0.07    0.09
   0 -17  -4    0.09    0.06
   0  17  -5    1.25    0.25
   0  17  -5    1.71    0.28
   0  17  -5    1.84    0.30
   0  17  -5    1.46    0.26
   0 -17  -5    1.44    0.16
   0 -17  -5    1.14    0.23
   0 -17  -5    1.49    0.20
   0 -17   5    1.73    0.29
   0  17  -6    1.07    0.24
   0  17  -6    0.78    0.22
   0  17  -6    0.68    0.19
   0  17  -6    1.34    0.27
   0 -17   6    0.54    0.18
   0 -17  -6    0.77    0.22
   0 -17  -6    0.69    0.13
   0  17  -7    0.14    0.15
   0  17  -7    0.09    0.13
   0  17  -7   -0.04    0.12
   0  17  -7   -0.17    0.11
   0 -17   7   -0.08    0.15
   0 -17  -7   -0.05    0.16
   0  17  -8    0.29    0.19
   0  17  -8    0.11    0.16
   0  17  -8    0.07    0.15
   0  17  -8   -0.06    0.13
   0 -17  -8   -0.03    0.18
   0 -17   8    0.04    0.21
   0  18   0   18.21    0.58
   0  18   0   18.21    0.62
   0  18   0   17.42    0.60
   0  18   0   17.27    0.58
   0 -18   0   17.78    0.59
   0 -18   0   18.23    0.50
   0 -18   0   17.90    0.59
   0  18   1    8.25    0.40
   0  18  -1    7.88    0.39
   0  18  -1    7.51    0.36
   0  18  -1    8.52    0.37
   0  18  -1    8.61    0.38
   0 -18  -1    8.91    0.40
   0 -18   1    8.40    0.42
   0 -18   1    8.50    0.33
   0 -18  -1    8.00    0.34
   0 -18  -1    8.24    0.38
   0 -18  -1    7.93    0.41
   0 -18  -1    8.49    0.31
   0 -18   1    7.93    0.46
   0  18  -2   12.70    0.44
   0  18  -2   12.24    0.49
   0  18  -2   12.24    0.47
   0  18  -2   12.34    0.51
   0 -18  -2   12.25    0.51
   0 -18   2   12.40    0.54
   0 -18  -2   12.90    0.46
   0 -18  -2   12.29    0.45
   0 -18  -2   13.16    0.50
   0 -18  -2   12.69    0.49
   0 -18   2   12.65    0.40
   0  18  -3    1.32    0.20
   0  18  -3    1.80    0.26
   0  18  -3    1.66    0.20
   0  18  -3    2.05    0.19
   0  18  -3    1.58    0.23
   0  18  -3    2.06    0.28
   0 -18   3    1.46    0.15
   0 -18  -3    1.63    0.23
   0 -18   3    1.59    0.26
   0 -18  -3    1.46    0.19
   0 -18  -3    1.28    0.19
   0 -18  -3    1.70    0.23
   0  18  -4    0.11    0.06
   0  18  -4    0.38    0.15
   0  18  -4    0.14    0.10
   0  18  -4    0.13    0.06
   0  18  -4    0.20    0.11
   0  18  -4    0.09    0.08
   0 -18  -4   -0.01    0.08
   0 -18   4    0.08    0.13
   0 -18  -4    0.15    0.07
   0 -18  -4    0.17    0.13
   0 -18   4    0.10    0.06
   0  18  -5    8.15    0.50
   0  18  -5   10.16    0.54
   0  18  -5    9.27    0.54
   0  18  -5    8.99    0.54
   0 -18   5    8.64    0.53
   0 -18  -5    9.79    0.56
   0 -18  -5    9.60    0.43
   0 -18  -5    9.11    0.36
   0  18  -6    0.02    0.12
   0  18  -6    0.07    0.11
   0  18  -6   -0.04    0.11
   0  18  -6   -0.05    0.09
   0 -18   6   -0.02    0.12
   0 -18  -6    0.01    0.13
   0 -18  -6   -0.07    0.08
   0  18  -7    0.44    0.20
   0  18  -7    0.51    0.20
   0  18  -7    0.68    0.22
   0  18  -7    0.36    0.19
   0 -18   7    0.34    0.21
   0 -18  -7    0.34    0.19
   0  18  -8    0.61    0.24
   0  18  -8    0.90    0.27
   0  18  -8    1.05    0.31
   0  18  -8    0.97    0.28
   0 -18   8    1.27    0.33
   0 -18  -8    0.84    0.29
   0  19   0    0.12    0.07
   0  19   0    0.13    0.09
   0  19   0    0.25    0.08
   0  19   0    0.13    0.07
   0 -19   0    0.03    0.06
   0 -19   0    0.14    0.09
   0 -19   0    0.14    0.07
   0  19   1   34.43    0.90
   0  19   1   33.89    0.93
   0  19  -1   33.73    0.84
   0  19  -1   33.28    0.88
   0  19  -1   33.90    0.81
   0  19  -1   33.77    0.84
   0 -19   1   33.82    0.91
   0 -19  -1   32.35    0.82
   0 -19  -1   34.27    0.88
   0 -19  -1   34.41    0.93
   0 -19  -1   34.20    0.72
   0 -19  -1   33.43    0.77
   0 -19   1   33.55    0.74
   0  19  -2   -0.01    0.06
   0  19  -2    0.02    0.06
   0  19  -2    0.02    0.06
   0  19  -2    0.06    0.05
   0 -19   2    0.08    0.11
   0 -19  -2   -0.05    0.08
   0 -19  -2    0.11    0.09
   0 -19   2    0.15    0.07
   0 -19  -2    0.02    0.06
   0 -19  -2    0.08    0.07
   0 -19  -2    0.01    0.10
   0  19  -3   12.26    0.46
   0  19  -3   13.13    0.58
   0  19  -3   12.20    0.55
   0  19  -3   11.70    0.40
   0  19  -3   12.00    0.53
   0  19  -3   12.43    0.57
   0 -19  -3   12.63    0.54
   0 -19   3   12.20    0.39
   0 -19  -3   13.45    0.56
   0 -19  -3   13.14    0.51
   0 -19   3   12.82    0.59
   0  19  -4    6.01    0.17
   0  19  -4    5.89    0.41
   0  19  -4    5.60    0.39
   0  19  -4    5.76    0.27
   0  19  -4    5.81    0.41
   0  19  -4    5.31    0.39
   0 -19  -4    5.90    0.33
   0 -19  -4    6.01    0.37
   0 -19   4    6.07    0.26
   0 -19  -4    6.14    0.42
   0 -19   4    5.59    0.43
   0  19  -5    0.13    0.11
   0  19  -5    0.23    0.12
   0  19  -5    0.23    0.14
   0  19  -5    0.26    0.14
   0 -19   5    0.34    0.15
   0 -19  -5    0.33    0.10
   0 -19  -5    0.17    0.15
   0 -19  -5    0.34    0.13
   0  19  -6    0.40    0.19
   0  19  -6    0.03    0.10
   0  19  -6    0.03    0.12
   0  19  -6    0.19    0.13
   0 -19  -6    0.22    0.11
   0 -19   6    0.12    0.16
   0 -19  -6    0.28    0.16
   0  19  -7    0.02    0.13
   0  19  -7    0.08    0.16
   0  19  -7   -0.04    0.11
   0  19  -7    0.14    0.14
   0 -19   7    0.05    0.17
   0 -19  -7    0.23    0.19
   0  19  -8    0.02    0.16
   0  19  -8    0.04    0.17
   0  19  -8   -0.06    0.18
   0  19  -8   -0.05    0.15
   0 -19   8    0.08    0.19
   0 -19  -8   -0.22    0.16
   0  20   0    2.33    0.23
   0  20   0    2.58    0.31
   0  20   0    2.53    0.25
   0  20   0    2.15    0.24
   0 -20   0    1.76    0.23
   0 -20   0    2.13    0.25
   0 -20   0    2.57    0.24
   0  20   1   10.16    0.49
   0  20   1    8.97    0.44
   0  20  -1    9.87    0.42
   0  20  -1    9.78    0.43
   0  20  -1    9.18    0.42
   0  20  -1    9.53    0.45
   0 -20   1    9.39    0.47
   0 -20  -1    9.16    0.44
   0 -20   1    8.52    0.35
   0 -20  -1    9.46    0.40
   0 -20  -1    8.73    0.34
   0 -20  -1    8.96    0.42
   0 -20  -1    9.63    0.48
   0  20  -2    3.27    0.23
   0  20  -2    2.90    0.24
   0  20  -2    2.51    0.28
   0  20  -2    2.66    0.30
   0 -20   2    2.65    0.30
   0 -20  -2    2.43    0.26
   0 -20  -2    2.84    0.30
   0 -20  -2    3.06    0.34
   0 -20  -2    2.70    0.26
   0 -20  -2    2.09    0.24
   0 -20   2    2.64    0.20
   0  20  -3    3.35    0.37
   0  20  -3    3.02    0.36
   0  20  -3    2.60    0.30
   0  20  -3    2.54    0.19
   0  20  -3    2.65    0.23
   0 -20  -3    3.07    0.31
   0 -20   3    1.98    0.28
   0 -20  -3    2.67    0.29
   0 -20   3    2.55    0.19
   0 -20  -3    2.75    0.32
   0  20  -4    0.00    0.06
   0  20  -4   -0.01    0.09
   0  20  -4    0.13    0.12
   0  20  -4    0.00    0.03
   0  20  -4    0.05    0.08
   0  20  -4   -0.02    0.08
   0 -20   4   -0.11    0.12
   0 -20  -4    0.03    0.09
   0 -20  -4    0.07    0.10
   0 -20   4    0.10    0.06
   0 -20  -4    0.00    0.06
   0  20  -5    1.14    0.25
   0  20  -5    0.93    0.23
   0  20  -5    0.83    0.21
   0  20  -5    0.85    0.22
   0 -20  -5    0.93    0.18
   0 -20  -5    0.96    0.15
   0 -20  -5    0.66    0.21
   0 -20   5    0.97    0.25
   0  20  -6    0.86    0.23
   0  20  -6    0.77    0.23
   0  20  -6    0.64    0.20
   0  20  -6    0.90    0.26
   0 -20  -6    0.48    0.21
   0 -20  -6    0.88    0.16
   0 -20   6    0.65    0.22
   0 -20  -6    0.60    0.09
   0  20  -7    0.06    0.15
   0  20  -7    0.22    0.14
   0  20  -7    0.01    0.15
   0  20  -7    0.05    0.13
   0 -20   7   -0.13    0.16
   0 -20  -7    0.08    0.07
   0 -20  -7    0.27    0.18
   0  20  -8    0.93    0.27
   0  20  -8    1.16    0.34
   0  20  -8    1.05    0.31
   0  20  -8    0.58    0.24
   0 -20  -8    0.79    0.30
   0 -20   8    0.41    0.24
   0  21   0    0.01    0.06
   0  21   0    0.08    0.07
   0  21   0    0.00    0.08
   0  21   0   -0.04    0.06
   0 -21   0   -0.01    0.06
   0 -21   0    0.03    0.10
   0 -21   0    0.01    0.06
   0  21  -1   12.42    0.49
   0  21  -1   12.56    0.51
   0  21   1   13.43    0.68
   0  21   1   13.26    0.55
   0  21  -1   13.10    0.52
   0  21  -1   13.15    0.55
   0 -21   1   12.03    0.44
   0 -21  -1   13.29    0.43
   0 -21  -1   12.12    0.53
   0 -21  -1   13.41    0.53
   0 -21   1   12.40    0.56
   0  21  -2   10.60    0.48
   0  21  -2   10.13    0.43
   0  21  -2   11.58    0.52
   0  21  -2   11.83    0.50
   0 -21  -2   10.80    0.47
   0 -21  -2   11.46    0.48
   0 -21  -2    9.95    0.48
   0 -21   2   11.49    0.42
   0 -21   2   11.20    0.54
   0 -21  -2    9.95    0.52
   0 -21  -2   11.22    0.47
   0  21  -3    4.58    0.30
   0  21  -3    5.16    0.28
   0  21  -3    5.39    0.38
   0  21  -3    4.75    0.34
   0 -21  -3    5.25    0.38
   0 -21   3    4.91    0.27
   0 -21   3    5.15    0.40
   0 -21  -3    5.10    0.36
   0 -21  -3    4.65    0.32
   0  21  -4    0.06    0.09
   0  21  -4    0.10    0.11
   0  21  -4    0.14    0.05
   0  21  -4    0.05    0.07
   0  21  -4    0.06    0.10
   0  21  -4    0.08    0.10
   0 -21  -4    0.11    0.13
   0 -21  -4    0.15    0.12
   0 -21  -4    0.05    0.06
   0 -21   4    0.00    0.11
   0 -21   4    0.09    0.08
   0  21  -5    0.35    0.15
   0  21  -5    0.42    0.19
   0  21  -5    0.26    0.14
   0  21  -5    0.30    0.15
   0 -21   5    0.11    0.17
   0 -21  -5    0.36    0.11
   0 -21   5    0.26    0.12
   0 -21  -5    0.63    0.16
   0 -21  -5    0.14    0.16
   0  21  -6   -0.11    0.10
   0  21  -6    0.02    0.09
   0  21  -6   -0.01    0.10
   0  21  -6    0.07    0.15
   0 -21   6   -0.14    0.15
   0 -21  -6    0.30    0.18
   0 -21  -6    0.01    0.10
   0 -21  -6   -0.05    0.05
   0  21  -7    0.64    0.22
   0  21  -7    0.99    0.29
   0  21  -7    0.61    0.22
   0  21  -7    0.78    0.26
   0 -21  -7    0.68    0.12
   0 -21   7    0.68    0.27
   0 -21  -7    0.62    0.25
   0  21  -8    0.63    0.24
   0  21  -8    1.42    0.39
   0  21  -8    0.39    0.22
   0  21  -8    0.42    0.20
   0 -21   8    1.34    0.34
   0 -21  -8    0.90    0.32
   0  22   0   12.02    0.53
   0  22   0   12.27    0.56
   0 -22   0   12.46    0.45
   0 -22   0   11.70    0.53
   0 -22   0   13.17    0.68
   0  22  -1   31.75    0.87
   0  22  -1   30.44    0.89
   0  22  -1   31.02    0.82
   0  22  -1   31.68    0.86
   0  22   1   29.36    0.88
   0 -22   1   32.13    0.94
   0 -22   1   30.48    0.76
   0 -22  -1   30.98    0.93
   0 -22  -1   31.22    0.73
   0 -22  -1   32.36    0.87
   0 -22  -1   32.57    0.92
   0  22  -2    5.36    0.35
   0  22  -2    5.32    0.35
   0  22  -2    5.28    0.36
   0  22  -2    4.78    0.30
   0 -22  -2    5.49    0.34
   0 -22  -2    4.83    0.32
   0 -22  -2    5.74    0.37
   0 -22   2    5.15    0.40
   0 -22  -2    5.17    0.34
   0 -22   2    5.74    0.30
   0 -22  -2    4.92    0.38
   0  22  -3    8.36    0.37
   0  22  -3    6.77    0.42
   0  22  -3    7.76    0.40
   0  22  -3    7.73    0.47
   0 -22   3    7.50    0.49
   0 -22  -3    7.62    0.42
   0 -22  -3    6.88    0.44
   0 -22   3    8.02    0.35
   0 -22  -3    7.15    0.44
   0  22  -4    7.20    0.49
   0  22  -4    7.72    0.48
   0  22  -4    8.27    0.52
   0  22  -4    7.71    0.36
   0  22  -4    7.96    0.27
   0 -22   4    7.95    0.52
   0 -22  -4    7.75    0.46
   0 -22  -4    7.92    0.50
   0 -22  -4    8.15    0.43
   0 -22   4    8.21    0.36
   0  22  -5    5.66    0.44
   0  22  -5    5.53    0.54
   0  22  -5    5.33    0.54
   0  22  -5    5.99    0.47
   0 -22   5    4.92    0.28
   0 -22   5    3.99    0.44
   0 -22  -5    5.00    0.49
   0 -22  -5    5.66    0.34
   0 -22  -5    5.45    0.38
   0  22  -6    2.72    0.40
   0  22  -6    2.99    0.43
   0  22  -6    1.96    0.33
   0  22  -6    2.52    0.38
   0 -22  -6    3.21    0.32
   0 -22  -6    2.67    0.42
   0 -22   6    3.05    0.41
   0  22  -7    0.58    0.23
   0  22  -7    0.82    0.26
   0  22  -7    0.39    0.24
   0  22  -7    0.05    0.15
   0 -22  -7    0.40    0.11
   0 -22   7    0.14    0.21
   0 -22  -7    0.49    0.25
   0  22  -8    0.06    0.16
   0  22  -8    0.08    0.16
   0  22  -8    0.11    0.17
   0 -22  -8    0.03    0.21
   0 -22   8    0.18    0.24
   0  23   0    0.20    0.11
   0  23   0    0.10    0.08
   0 -23   0    0.26    0.14
   0 -23   0    0.03    0.08
   0  23  -1    5.25    0.35
   0  23  -1    5.28    0.37
   0  23  -1    5.60    0.34
   0  23   1    5.34    0.37
   0  23  -1    5.62    0.36
   0 -23  -1    5.35    0.37
   0 -23   1    5.61    0.40
   0 -23  -1    5.38    0.36
   0 -23  -1    5.29    0.29
   0 -23   1    5.34    0.31
   0  23  -2    4.32    0.33
   0  23  -2    4.20    0.32
   0  23  -2    3.65    0.27
   0  23  -2    3.72    0.37
   0 -23  -2    4.86    0.52
   0 -23  -2    3.88    0.31
   0 -23   2    3.99    0.39
   0 -23  -2    4.34    0.33
   0 -23  -2    4.50    0.38
   0 -23   2    3.70    0.26
   0  23  -3   10.93    0.44
   0  23  -3   11.00    0.50
   0  23  -3   11.63    0.56
   0  23  -3   11.34    0.57
   0 -23  -3   11.20    0.55
   0 -23  -3   11.06    0.56
   0 -23  -3   11.72    0.53
   0 -23   3   11.77    0.62
   0 -23   3   11.09    0.44
   0  23  -4    0.55    0.18
   0  23  -4    0.88    0.12
   0  23  -4    0.84    0.15
   0  23  -4    0.48    0.18
   0 -23  -4    0.58    0.18
   0 -23   4    0.25    0.19
   0 -23  -4    0.93    0.19
   0 -23  -4    0.76    0.20
   0 -23   4    0.61    0.14
   0  23  -5    2.85    0.38
   0  23  -5    2.28    0.15
   0  23  -5    2.92    0.40
   0  23  -5    2.45    0.37
   0 -23  -5    2.45    0.27
   0 -23   5    1.46    0.29
   0 -23  -5    2.23    0.34
   0 -23   5    2.03    0.22
   0 -23  -5    2.40    0.32
   0  23  -6    0.84    0.25
   0  23  -6    0.82    0.24
   0  23  -6    0.64    0.22
   0 -23   6    0.25    0.21
   0 -23  -6    1.02    0.28
   0 -23  -6    0.75    0.19
   0  23  -7    3.02    0.44
   0  23  -7    2.46    0.43
   0  23  -7    2.68    0.42
   0 -23  -7    2.22    0.23
   0 -23  -7    2.41    0.41
   0 -23   7    2.71    0.42
   0  24   0    1.94    0.29
   0  24   0    1.52    0.24
   0 -24   0    1.77    0.22
   0 -24   0    1.67    0.26
   0  24  -1    3.53    0.33
   0  24   1    3.89    0.39
   0  24  -1    3.31    0.33
   0  24  -1    3.89    0.40
   0  24  -1    3.63    0.36
   0 -24  -1    3.51    0.35
   0 -24  -1    3.06    0.32
   0 -24   1    3.30    0.36
   0 -24   1    3.28    0.26
   0  24  -2    0.63    0.16
   0  24  -2    0.82    0.16
   0  24  -2    1.35    0.24
   0  24  -2    0.73    0.17
   0 -24  -2    0.69    0.20
   0 -24  -2    0.38    0.16
   0 -24   2    0.90    0.16
   0 -24   2    0.56    0.21
   0 -24  -2    0.59    0.15
   0  24  -3    0.84    0.18
   0  24  -3    0.62    0.14
   0  24  -3    0.99    0.22
   0  24  -3    0.61    0.18
   0 -24  -3    0.66    0.20
   0 -24  -3    0.71    0.17
   0 -24   3    0.65    0.20
   0 -24   3    0.69    0.15
   0 -24  -3    0.46    0.17
   0  24  -4    1.04    0.18
   0  24  -4    1.28    0.14
   0  24  -4    1.08    0.23
   0  24  -4    0.96    0.23
   0 -24   4    0.76    0.22
   0 -24  -4    1.44    0.24
   0 -24  -4    1.29    0.27
   0 -24  -4    1.70    0.29
   0 -24   4    1.27    0.19
   0  24  -5    0.46    0.18
   0  24  -5    0.39    0.20
   0  24  -5    0.29    0.09
   0  24  -5    0.14    0.13
   0 -24   5   -0.15    0.13
   0 -24  -5    0.17    0.13
   0 -24  -5    0.42    0.21
   0 -24   5    0.32    0.12
   0  24  -6    1.06    0.28
   0  24  -6    1.50    0.32
   0  24  -6    1.19    0.29
   0 -24   6    1.33    0.31
   0 -24  -6    1.13    0.22
   0 -24  -6    1.58    0.32
   0  24  -7    2.41    0.40
   0  24  -7    2.75    0.42
   0  24  -7    2.40    0.42
   0 -24   7    2.65    0.45
   0 -24  -7    3.40    0.27
   0 -24  -7    2.68    0.42
   0  25   0    0.05    0.08
   0  25   0    0.12    0.12
   0 -25   0    0.10    0.13
   0 -25   0   -0.01    0.07
   0  25  -1    1.87    0.28
   0  25  -1    2.20    0.29
   0  25  -1    1.48    0.24
   0  25  -1    1.61    0.24
   0  25   1    1.82    0.28
   0 -25   1    1.79    0.28
   0 -25   1    1.52    0.20
   0 -25  -1    1.96    0.28
   0 -25  -1    1.71    0.26
   0  25  -2    1.88    0.24
   0  25  -2    2.10    0.29
   0  25  -2    2.60    0.35
   0  25  -2    1.99    0.28
   0 -25   2    1.77    0.21
   0 -25  -2    2.23    0.33
   0 -25  -2    1.18    0.33
   0 -25   2    1.78    0.29
   0 -25  -2    2.03    0.29
   0  25  -3    0.56    0.15
   0  25  -3    0.75    0.15
   0  25  -3    0.50    0.17
   0  25  -3    0.72    0.19
   0 -25   3    0.40    0.20
   0 -25   3    0.35    0.12
   0 -25  -3    0.04    0.19
   0 -25  -3    0.53    0.15
   0 -25  -3    0.25    0.14
   0  25  -4    4.19    0.47
   0  25  -4    4.25    0.46
   0  25  -4    4.03    0.23
   0  25  -4    3.35    0.27
   0 -25  -4    3.67    0.41
   0 -25   4    4.30    0.29
   0 -25   4    3.87    0.45
   0 -25  -4    4.02    0.42
   0 -25  -4    3.33    0.35
   0  25  -5    1.24    0.28
   0  25  -5    1.57    0.17
   0  25  -5    1.60    0.30
   0 -25  -5    1.31    0.27
   0 -25  -5    1.09    0.28
   0 -25   5    1.08    0.29
   0 -25   5    1.52    0.22
   0  25  -6    0.78    0.23
   0  25  -6    0.66    0.23
   0  25  -6    0.86    0.27
   0 -25   6    0.85    0.29
   0 -25  -6    0.73    0.19
   0 -25  -6    0.85    0.27
   0  25  -7    0.10    0.17
   0  25  -7    0.14    0.19
   0  25  -7    0.37    0.19
   0 -25  -7    0.12    0.12
   0 -25  -7    0.41    0.23
   0 -25   7    0.11    0.20
   0  26   0    1.41    0.24
   0  26   0    1.55    0.29
   0 -26   0    1.43    0.20
   0 -26   0    1.50    0.25
   0  26  -1    0.15    0.10
   0  26  -1   -0.06    0.07
   0  26   1    0.02    0.11
   0 -26  -1    0.09    0.09
   0 -26  -1    0.02    0.12
   0 -26  -1    0.10    0.10
   0 -26   1   -0.01    0.11
   0 -26   1    0.10    0.10
   0  26  -2    2.73    0.33
   0  26  -2    2.61    0.29
   0  26  -2    2.48    0.33
   0  26  -2    1.77    0.27
   0 -26  -2    2.34    0.34
   0 -26   2    1.71    0.23
   0 -26   2    2.87    0.38
   0 -26  -2    2.31    0.31
   0  26  -3    0.70    0.19
   0  26  -3    0.95    0.18
   0  26  -3    0.41    0.14
   0  26  -3    0.38    0.16
   0 -26  -3    0.52    0.16
   0 -26   3    0.66    0.22
   0 -26  -3    0.44    0.18
   0 -26   3    0.39    0.14
   0  26  -4    1.21    0.28
   0  26  -4    0.90    0.18
   0  26  -4    1.03    0.15
   0  26  -4    0.92    0.23
   0 -26   4    0.97    0.19
   0 -26   4    0.85    0.26
   0 -26  -4    1.04    0.25
   0 -26  -4    1.08    0.23
   0 -26  -4    1.29    0.23
   0  26  -5    2.18    0.38
   0  26  -5    1.42    0.17
   0  26  -5    1.90    0.37
   0 -26   5    1.28    0.21
   0 -26  -5    0.99    0.26
   0 -26  -5    1.13    0.24
   0 -26   5    1.22    0.29
   0  26  -6    1.99    0.38
   0  26  -6    2.48    0.41
   0 -26   6    1.66    0.25
   0 -26  -6    1.85    0.36
   0 -26   6    1.53    0.34
   0 -26  -6    2.03    0.30
   0  26  -7    0.28    0.18
   0  26  -7    0.15    0.19
   0 -26   7   -0.10    0.20
   0 -26  -7    0.12    0.23
   0 -26  -7    0.53    0.16
   0  27   0    0.14    0.12
   0  27   0    0.00    0.09
   0 -27   0    0.01    0.12
   0 -27   0    0.02    0.09
   0  27  -1    1.31    0.23
   0  27  -1    1.73    0.30
   0 -27   1    1.55    0.30
   0 -27  -1    2.33    0.32
   0 -27  -1    1.55    0.27
   0 -27   1    1.81    0.23
   0  27  -2    0.19    0.12
   0  27  -2    0.45    0.18
   0  27  -2    0.52    0.15
   0  27  -2    0.48    0.17
   0 -27   2    0.42    0.14
   0 -27  -2    0.43    0.19
   0 -27   2    0.54    0.21
   0 -27  -2    0.46    0.16
   0  27  -3    0.02    0.12
   0  27  -3    0.18    0.13
   0  27  -3   -0.06    0.06
   0  27  -3    0.05    0.10
   0 -27   3    0.03    0.09
   0 -27   3    0.02    0.17
   0 -27  -3   -0.02    0.12
   0 -27  -3    0.02    0.10
   0  27  -4    0.12    0.13
   0  27  -4    0.16    0.15
   0  27  -4   -0.02    0.08
   0  27  -4    0.04    0.07
   0 -27   4   -0.03    0.10
   0 -27  -4    0.09    0.13
   0 -27  -4   -0.04    0.19
   0 -27   4    0.13    0.18
   0  27  -5    0.64    0.23
   0  27  -5    0.62    0.21
   0  27  -5    0.68    0.13
   0 -27  -5    0.65    0.21
   0 -27   5    0.40    0.16
   0 -27   5    0.46    0.23
   0 -27  -5    0.33    0.20
   0  27  -6   -0.05    0.15
   0  27  -6   -0.11    0.12
   0 -27   6    0.28    0.23
   0 -27  -6    0.06    0.19
   0 -27  -6    0.20    0.16
   0  28   0   -0.06    0.11
   0  28   0   -0.08    0.08
   0 -28   0   -0.11    0.14
   0 -28   0   -0.07    0.10
   0  28  -1    0.16    0.10
   0  28  -1    0.15    0.14
   0 -28   1   -0.11    0.14
   0 -28  -1    0.18    0.16
   0 -28  -1    0.25    0.18
   0 -28   1    0.22    0.13
   0  28  -2    0.07    0.11
   0  28  -2    0.28    0.15
   0  28  -2    0.10    0.12
   0  28  -2    0.06    0.08
   0 -28   2    0.13    0.11
   0 -28  -2    0.05    0.14
   0 -28  -2    0.11    0.11
   0 -28   2    0.05    0.15
   0  28  -3    0.37    0.18
   0  28  -3    0.45    0.15
   0  28  -3    0.73    0.21
   0  28  -3    0.21    0.16
   0 -28  -3    0.57    0.18
   0 -28  -3    0.16    0.16
   0 -28   3    0.51    0.16
   0 -28   3    0.28    0.20
   0  28  -4    0.11    0.16
   0  28  -4    0.01    0.09
   0  28  -4   -0.03    0.13
   0 -28   4    0.13    0.13
   0 -28   4    0.05    0.17
   0 -28  -4    0.15    0.16
   0  28  -5   -0.15    0.11
   0  28  -5   -0.06    0.08
   0  28  -5   -0.09    0.10
   0 -28  -5   -0.10    0.17
   0 -28   5   -0.08    0.16
   0 -28  -5   -0.14    0.13
   0  28  -6    0.42    0.24
   0  28  -6    0.52    0.24
   0 -28   6    0.47    0.25
   0 -28  -6    0.50    0.26
   0 -28  -6    0.43    0.18
   0  29   0   -0.10    0.09
   0  29   0   -0.07    0.11
   0 -29   0   -0.15    0.15
   0 -29   0   -0.01    0.09
   0  29  -1    0.12    0.09
   0  29  -1   -0.01    0.11
   0 -29  -1    0.11    0.16
   0 -29   1   -0.16    0.15
   0 -29   1    0.00    0.10
   0  29  -2    2.39    0.36
   0  29  -2    2.13    0.33
   0  29  -2    1.72    0.26
   0  29  -2    1.83    0.31
   0 -29  -2    1.42    0.27
   0 -29   2    1.21    0.31
   0 -29  -2    1.26    0.28
   0 -29   2    1.14    0.21
   0  29  -3    0.48    0.17
   0  29  -3    0.70    0.24
   0  29  -3    0.66    0.21
   0 -29  -3    0.20    0.17
   0 -29  -3    0.39    0.16
   0 -29   3    0.26    0.23
   0 -29   3    0.46    0.17
   0  29  -4    0.41    0.15
   0  29  -4    0.31    0.19
   0  29  -4   -0.04    0.13
   0 -29   4    0.28    0.25
   0 -29   4    0.54    0.16
   0 -29  -4    0.88    0.26
   0  29  -5    0.15    0.11
   0  29  -5    0.21    0.18
   0  29  -5    0.26    0.17
   0 -29   5    0.39    0.25
   0 -29  -5    0.20    0.18
   0  29  -6    0.96    0.29
   0  29  -6    1.09    0.29
   0 -29   6    1.00    0.32
   0 -29  -6    1.23    0.27
   0 -29  -6    0.83    0.32
   0  30   0    3.13    0.39
   0  30   0    3.24    0.43
   0 -30   0    2.60    0.38
   0  30  -1    1.41    0.27
   0  30  -1    1.51    0.31
   0 -30   1    0.89    0.24
   0 -30  -1    1.48    0.28
   0 -30   1    0.74    0.18
   0  30  -2    2.72    0.37
   0 -30   2    1.76    0.32
   0 -30  -2    2.40    0.34
   0 -30   2    2.21    0.28
   0  30  -3    1.28    0.26
   0  30  -3    1.47    0.31
   0  30  -3    1.54    0.29
   0 -30   3    1.57    0.34
   0 -30   3    0.86    0.19
   0 -30  -3    1.23    0.29
   0  30  -4    4.54    0.51
   0  30  -4    4.78    0.37
   0  30  -4    5.50    0.61
   0 -30   4    3.89    0.51
   0  30  -5    0.33    0.20
   0  30  -5    0.38    0.22
   0  30  -5    0.40    0.13
   0 -30  -5    0.24    0.18
   0 -30   5    0.19    0.22
   0  31   0   -0.02    0.10
   0  31   0    0.04    0.13
   0 -31   0   -0.09    0.18
   0  31  -1    2.01    0.33
   0 -31   1    1.20    0.28
   0 -31   1    2.69    0.34
   0  31  -2    1.75    0.30
   0 -31   2    1.28    0.30
   0 -31   2    2.25    0.31
   0 -31  -2    2.75    0.38
   0  31  -3    0.09    0.16
   0  31  -3    0.09    0.16
   0  31  -3    0.18    0.16
   0 -31   3    0.29    0.24
   0 -31  -3    0.03    0.17
   0  31  -4    3.74    0.51
   0  31  -4    2.85    0.34
   0  31  -4    2.97    0.44
   0 -31   4    2.70    0.45
   0 -31  -4    2.16    0.39
   0  31  -5   -0.01    0.14
   0  31  -5    0.04    0.10
   0  31  -5    0.08    0.18
   0 -31   5   -0.12    0.24
   0 -31  -5   -0.11    0.15
   0  32   0    0.24    0.18
   0  32   0    0.25    0.14
   0 -32   0    0.28    0.22
   0  32  -1    0.57    0.19
   0 -32   1    1.33    0.31
   0 -32   1    0.79    0.21
   0  32  -2    0.07    0.14
   0 -32   2    0.22    0.22
   0 -32   2    0.22    0.16
   0  32  -3    0.04    0.15
   0  32  -3   -0.05    0.15
   0  32  -3    0.05    0.12
   0 -32   3   -0.09    0.18
   0 -32  -3    0.04    0.17
   0  32  -4    0.03    0.14
   0  32  -4    0.20    0.13
   0  32  -4    0.09    0.18
   0 -32   4    0.22    0.21
   0 -32  -4   -0.09    0.15
   0  32  -5   -0.03    0.17
   0  32  -5   -0.01    0.11
   0  32  -5    0.09    0.16
   0 -32   5   -0.07    0.21
   0 -32  -5    0.00    0.16
   0  33   0    0.18    0.16
   0 -33   0   -0.05    0.20
   0  33  -1    0.52    0.21
   0 -33   1    0.21    0.23
   0 -33   1    0.47    0.19
   0  33  -2   -0.19    0.12
   0 -33   2    0.10    0.21
   0  33  -3    0.24    0.21
   0  33  -3    0.41    0.18
   0  33  -3    0.62    0.24
   0 -33  -3   -0.04    0.18
   0 -33   3    0.67    0.27
   0  33  -4   -0.02    0.18
   0  33  -4    0.07    0.12
   0  33  -4    0.02    0.16
   0 -33   4   -0.02    0.25
   0 -33  -4    0.00    0.19
   0 -34   0    8.00    0.62
   0  34  -1    0.44    0.20
   0 -34   1    0.04    0.23
   0  34  -2   -0.02    0.13
   0 -34   2   -0.02    0.22
   0  34  -3    0.28    0.17
   0 -34   3    0.01    0.23
   0 -34  -3    0.18    0.20
   0  34  -4    0.22    0.20
   0  34  -4    0.20    0.15
   0  34  -4    0.04    0.17
   0 -34   4    0.09    0.22
   0 -34  -4   -0.04    0.18
   0 -35   0    0.45    0.30
   0  35  -1   -0.03    0.15
   0 -35   1   -0.28    0.22
   0  35  -2    5.89    0.60
   0 -35   2    4.75    0.58
   0  35  -3    1.94    0.32
   0 -35  -3    1.42    0.34
   0 -35   3    0.91    0.31
   0  36  -1    0.35    0.20
   0 -36   1    0.45    0.29
   0  36  -2    0.10    0.16
   0 -36   2    0.55    0.27
   0  37  -1    0.19    0.19
   0 -37   1    0.45    0.32
   1   0  -9    0.03    0.17
   1   0  -8    0.76    0.23
  -1   0   7    0.05    0.10
   1   0  -7   -0.01    0.09
   1   0  -7    0.06    0.09
   1   0  -7    0.04    0.10
   1   0  -7   -0.02    0.08
   1   0  -6    0.01    0.09
   1   0  -6    0.16    0.09
   1   0  -6    0.06    0.09
   1   0  -6    0.33    0.12
   1   0  -6    0.23    0.10
   1   0  -6    0.18    0.10
   1   0  -6    0.28    0.10
   1   0  -5   -0.09    0.05
   1   0  -5    0.03    0.06
   1   0  -5   -0.02    0.05
   1   0  -5   -0.05    0.04
   1   0  -5   -0.01    0.05
   1   0  -5    0.00    0.06
   1   0  -5   -0.02    0.05
   1   0  -4   36.35    0.78
   1   0  -4   36.82    0.85
   1   0  -4   37.49    0.80
   1   0  -4   36.81    0.82
   1   0  -4   35.86    0.74
   1   0  -3   -0.04    0.03
   1   0  -3   -0.01    0.04
   1   0  -3   -0.06    0.03
   1   0  -3    0.10    0.06
   1   0  -2   64.76    1.04
   1   0  -2   65.49    1.00
   1   0  -2   64.11    0.99
  -1   0   1   -0.10    0.02
   1   0  -1   -0.10    0.01
   1   0  -1   -0.07    0.02
   1   0  -1   -0.10    0.03
   1   0  -1   -0.11    0.02
  -1   0   0   13.23    0.26
   1   0   0   13.03    0.26
  -1   0  -1   -0.26    0.02
   1   0   1   -0.24    0.03
   1   0   1   -0.23    0.01
   1   0   1   -0.24    0.01
  -1   0  -2   55.93    0.79
   1   0   2   55.59    0.77
   1   0   2   55.86    0.79
  -1   0  -2   56.18    0.92
  -1   0  -2   56.11    0.77
  -1   0  -3    0.00    0.05
  -1   0  -3   -0.06    0.03
  -1   0  -3    0.03    0.03
   1   0   3    0.01    0.03
  -1   0  -3    0.00    0.04
  -1   0  -3    0.08    0.03
  -1   0  -4    0.57    0.12
   1   0   4    0.56    0.10
  -1   0  -4    0.75    0.14
  -1   0  -4    0.52    0.09
  -1   0  -4    0.44    0.09
  -1   0  -4    0.47    0.09
  -1   0  -5    0.09    0.06
  -1   0  -5    0.07    0.07
  -1   0  -5    0.06    0.07
  -1   0  -5   -0.01    0.05
   1   0   5    0.01    0.06
  -1   0  -5    0.01    0.06
  -1   0  -5    0.05    0.07
  -1   0  -5   -0.02    0.05
  -1   0  -6    2.83    0.30
  -1   0  -6    2.65    0.32
  -1   0  -6    3.05    0.33
  -1   0  -6    3.44    0.34
  -1   0  -7   -0.09    0.09
  -1   0  -7    0.08    0.11
  -1   0  -8    1.19    0.25
  -1   0  -8    1.65    0.30
   1  -1  -9    0.38    0.22
   1   1  -8    7.23    0.51
   1  -1  -8    8.28    0.55
   1   1  -7    4.98    0.37
   1   1  -7    4.85    0.39
   1   1  -7    4.81    0.38
   1   1  -7    5.08    0.35
   1  -1  -7    5.17    0.40
   1  -1  -7    4.47    0.37
   1  -1  -7    5.63    0.38
  -1  -1   7    4.58    0.35
   1   1  -6    2.16    0.26
   1   1  -6    1.80    0.23
   1   1  -6    1.60    0.23
   1   1  -6    1.76    0.25
   1   1  -6    1.93    0.24
   1   1  -6    1.55    0.21
   1   1  -6    1.48    0.22
   1  -1  -6    1.87    0.26
   1  -1  -6    2.29    0.27
  -1  -1   6    1.69    0.23
   1  -1  -6    1.79    0.23
   1  -1  -6    1.77    0.24
   1  -1  -6    1.56    0.22
   1   1  -5   15.06    0.52
   1   1  -5   15.42    0.54
   1   1  -5   14.86    0.55
   1   1  -5   14.50    0.49
   1   1  -5   14.65    0.49
   1   1  -5   14.74    0.51
   1   1  -5   14.79    0.48
   1  -1  -5   14.80    0.48
   1  -1  -5   15.02    0.55
   1  -1  -5   14.64    0.46
   1  -1  -5   14.28    0.54
   1  -1  -5   14.48    0.47
   1  -1  -5   15.60    0.52
   1  -1  -5   15.06    0.50
   1   1  -4   14.95    0.46
   1   1  -4   15.47    0.48
   1   1  -4   14.91    0.47
   1   1  -4   15.65    0.45
   1   1  -4   15.17    0.51
   1  -1  -4   15.28    0.43
   1  -1  -4   15.26    0.50
   1  -1  -4   15.27    0.46
   1  -1  -4   14.41    0.48
   1  -1  -4   13.95    0.45
   1   1  -3    1.90    0.17
   1   1  -3    2.00    0.15
   1   1  -3    2.28    0.17
   1   1  -3    1.98    0.15
   1  -1  -3    2.28    0.17
   1  -1  -3    2.05    0.17
   1  -1  -3    2.11    0.15
   1  -1  -3    1.86    0.15
   1   1  -2   24.51    0.51
   1   1  -2   25.48    0.51
   1   1  -2   24.36    0.54
   1  -1  -2   25.01    0.50
   1  -1  -2   25.84    0.54
   1  -1  -2   25.87    0.52
   1   1  -1   -0.01    0.01
   1   1  -1    0.01    0.01
   1   1  -1   -0.01    0.03
   1   1  -1    0.03    0.03
  -1  -1   1    0.02    0.02
   1  -1  -1    0.02    0.02
  -1  -1   1   -0.02    0.02
  -1  -1   1    0.02    0.01
   1  -1  -1    0.02    0.01
   1   1   0   73.63    0.92
  -1   1   0   74.37    0.96
   1   1   0   73.18    0.97
   1   1   0   72.81    0.97
   1   1   0   73.95    0.93
   1  -1   0   73.80    0.96
   1  -1   0   72.68    0.92
  -1  -1   0   73.36    0.97
  -1  -1   0   68.95    0.91
  -1  -1   0   69.00    0.92
  -1  -1   0   73.26    0.97
   1   1   1   11.26    0.24
  -1   1  -1   10.71    0.22
   1  -1   1   10.87    0.23
  -1  -1  -1   10.84    0.23
  -1   1  -2   22.37    0.48
  -1   1  -2   21.45    0.37
  -1   1  -2   21.69    0.39
   1  -1   2   21.74    0.39
   1  -1   2   21.51    0.37
  -1  -1  -2   20.89    0.37
  -1  -1  -2   22.20    0.50
  -1  -1  -2   21.23    0.36
  -1   1  -3    0.07    0.04
  -1   1  -3    0.10    0.06
  -1   1  -3    0.11    0.06
  -1   1  -3    0.11    0.05
  -1   1  -3    0.09    0.04
   1  -1   3    0.06    0.04
   1  -1   3    0.06    0.04
  -1  -1  -3    0.09    0.04
   1  -1   3    0.08    0.05
  -1  -1  -3    0.12    0.06
  -1  -1  -3    0.09    0.04
  -1  -1  -3    0.02    0.04
  -1   1  -4    9.90    0.39
  -1   1  -4   10.20    0.42
   1   1   4    9.48    0.31
  -1   1  -4   10.24    0.32
  -1   1  -4    9.87    0.33
  -1   1  -4    9.68    0.34
  -1  -1  -4    9.38    0.32
  -1  -1  -4    8.89    0.39
  -1  -1  -4    9.99    0.31
   1  -1   4   10.02    0.34
  -1  -1  -4    9.67    0.41
  -1  -1  -4    9.52    0.31
  -1   1  -5   13.28    0.43
  -1   1  -5   12.42    0.46
  -1   1  -5   13.60    0.52
  -1   1  -5   13.29    0.46
   1   1   5   13.05    0.47
  -1   1  -5   12.96    0.52
  -1   1  -5   13.28    0.42
  -1   1  -5   13.77    0.50
  -1  -1  -5   13.20    0.41
  -1  -1  -5   13.08    0.53
  -1  -1  -5   12.71    0.44
  -1  -1  -5   13.19    0.42
  -1  -1  -5   13.70    0.54
  -1  -1  -5   13.22    0.44
  -1  -1  -5   12.60    0.45
   1  -1   5   13.32    0.44
  -1   1  -6    0.16    0.10
  -1   1  -6    0.33    0.14
  -1   1  -6    0.59    0.16
  -1   1  -6    0.50    0.14
  -1  -1  -6    0.05    0.08
  -1  -1  -6    0.39    0.13
  -1   1  -7    0.09    0.12
  -1   1  -7    0.14    0.13
  -1  -1  -7   -0.04    0.08
  -1  -1  -7    0.01    0.11
  -1   1  -8    0.21    0.15
  -1   1  -8    0.33    0.16
  -1  -1  -8    0.10    0.13
  -1  -1  -8    0.33    0.18
  -1  -1  -9    1.31    0.31
   1  -2  -9    0.17    0.18
   1   2  -8    0.55    0.18
   1  -2  -8    0.72    0.23
   1   2  -7    1.50    0.31
   1   2  -7    1.01    0.21
   1   2  -7    1.47    0.24
   1   2  -7    1.01    0.20
   1   2  -7    1.36    0.30
   1   2  -7    1.62    0.27
   1  -2  -7    1.32    0.24
  -1  -2   7    0.89    0.19
   1  -2  -7    1.00    0.22
   1  -2  -7    1.18    0.21
   1   2  -6   35.09    0.88
   1   2  -6   35.49    0.91
   1   2  -6   36.43    0.99
   1   2  -6   35.52    0.92
   1   2  -6   35.54    0.92
   1   2  -6   35.41    0.92
   1   2  -6   35.65    0.95
   1  -2  -6   36.96    0.98
   1  -2  -6   34.54    0.97
  -1  -2   6   34.85    0.92
   1  -2  -6   35.67    0.88
   1  -2  -6   36.63    0.92
   1   2  -5   -0.08    0.04
   1   2  -5    0.04    0.05
   1   2  -5    0.00    0.05
   1   2  -5    0.00    0.07
   1   2  -5   -0.06    0.06
   1   2  -5    0.03    0.07
   1   2  -5    0.03    0.06
   1  -2  -5    0.08    0.08
   1  -2  -5    0.05    0.06
   1  -2  -5    0.00    0.05
   1  -2  -5    0.08    0.06
   1  -2  -5    0.18    0.09
   1  -2  -5    0.07    0.07
   1  -2  -5    0.03    0.07
   1   2  -4    1.71    0.20
   1   2  -4    2.14    0.22
   1   2  -4    2.13    0.18
   1   2  -4    2.17    0.21
   1   2  -4    1.77    0.18
   1   2  -4    1.90    0.20
   1  -2  -4    1.66    0.18
   1  -2  -4    2.13    0.17
   1  -2  -4    1.92    0.20
   1  -2  -4    1.74    0.19
   1   2  -3   37.23    0.72
   1   2  -3   35.92    0.77
   1   2  -3   36.21    0.73
   1   2  -3   36.24    0.73
   1  -2  -3   36.58    0.71
   1  -2  -3   37.38    0.73
   1  -2  -3   35.62    0.76
   1  -2  -3   36.60    0.76
   1   2  -2   19.37    0.44
   1   2  -2   19.86    0.44
   1   2  -2   19.43    0.46
   1  -2  -2   18.72    0.42
   1   2  -1   19.62    0.38
   1   2  -1   19.42    0.31
   1   2  -1   19.03    0.30
   1   2  -1   18.93    0.39
  -1  -2   1   18.84    0.32
  -1  -2   1   18.49    0.37
   1  -2  -1   19.20    0.32
  -1  -2   1   18.43    0.39
   1   2   0   44.27    0.65
  -1   2   0   46.35    0.65
   1   2   0   45.06    0.63
   1   2   0   44.44    0.65
   1   2   0   45.70    0.61
   1  -2   0   45.37    0.61
  -1  -2   0   45.07    0.60
  -1  -2   0   44.12    0.65
   1  -2   0   44.19    0.64
  -1   2  -1   17.35    0.30
   1   2   1   17.50    0.26
   1   2   1   17.23    0.33
   1  -2   1   17.38    0.32
  -1  -2  -1   17.16    0.32
  -1  -2  -1   17.17    0.32
   1   2   2   27.80    0.47
   1  -2   2   28.09    0.49
  -1  -2  -2   27.97    0.59
  -1  -2  -2   27.29    0.45
  -1  -2  -2   27.31    0.43
   1  -2   2   27.67    0.47
  -1   2  -3    4.23    0.18
  -1   2  -3    4.95    0.26
  -1   2  -3    4.58    0.20
  -1   2  -3    4.45    0.19
  -1  -2  -3    4.62    0.17
   1  -2   3    4.61    0.21
  -1  -2  -3    4.93    0.26
  -1  -2  -3    4.50    0.18
  -1  -2  -3    4.69    0.25
  -1   2  -4   15.69    0.44
  -1   2  -4   15.30    0.41
  -1   2  -4   15.26    0.49
  -1   2  -4   15.49    0.49
   1   2   4   15.24    0.39
  -1   2  -4   14.04    0.51
  -1   2  -4   15.28    0.47
  -1   2  -4   15.27    0.44
  -1  -2  -4   15.08    0.52
  -1  -2  -4   15.12    0.42
  -1  -2  -4   16.03    0.53
  -1  -2  -4   15.71    0.40
  -1  -2  -4   14.92    0.38
   1  -2   4   14.75    0.44
  -1   2  -5    1.29    0.21
  -1   2  -5    1.11    0.18
  -1   2  -5    1.32    0.17
  -1   2  -5    1.21    0.17
  -1   2  -5    1.40    0.17
  -1   2  -5    1.18    0.18
  -1   2  -5    1.37    0.18
  -1  -2  -5    1.20    0.17
  -1  -2  -5    1.36    0.16
  -1  -2  -5    1.25    0.16
  -1  -2  -5    0.94    0.17
   1  -2   5    1.26    0.17
  -1  -2  -5    1.01    0.18
  -1  -2  -5    1.12    0.15
  -1   2  -6    1.71    0.26
  -1   2  -6    2.21    0.28
  -1   2  -6    1.63    0.23
  -1   2  -6    1.89    0.24
  -1  -2  -6    2.19    0.29
  -1  -2  -6    2.36    0.29
  -1   2  -7    5.60    0.41
  -1   2  -7    5.82    0.42
  -1  -2  -7    5.90    0.44
  -1  -2  -7    5.62    0.42
  -1   2  -8   -0.02    0.11
  -1  -2  -8   -0.06    0.13
  -1  -2  -9    1.01    0.30
   1  -3  -9    0.20    0.19
   1   3  -8    3.41    0.40
   1  -3  -8    3.92    0.46
   1   3  -7    8.77    0.46
   1   3  -7    9.13    0.52
   1   3  -7    8.54    0.48
   1   3  -7    9.34    0.49
   1   3  -7    8.27    0.46
   1   3  -7    8.66    0.48
  -1  -3   7    8.81    0.48
   1  -3  -7    8.57    0.51
   1  -3  -7    8.92    0.51
   1  -3  -7    9.13    0.48
   1   3  -6    0.05    0.08
   1   3  -6    0.01    0.06
   1   3  -6    0.14    0.09
   1   3  -6    0.05    0.07
   1   3  -6    0.03    0.08
   1   3  -6   -0.04    0.08
   1   3  -6    0.03    0.08
   1  -3  -6   -0.01    0.08
   1  -3  -6    0.03    0.08
  -1  -3   6   -0.01    0.09
   1  -3  -6    0.01    0.09
   1  -3  -6    0.04    0.08
   1   3  -5   10.11    0.43
   1   3  -5   10.11    0.42
   1   3  -5   10.21    0.46
   1   3  -5   10.56    0.42
   1   3  -5   10.44    0.43
   1   3  -5   10.56    0.44
   1  -3  -5   10.02    0.45
   1  -3  -5   10.31    0.43
   1  -3  -5   11.01    0.42
   1  -3  -5   10.12    0.38
  -1  -3   5   10.49    0.44
   1  -3  -5   10.05    0.46
   1   3  -4   11.02    0.39
   1   3  -4    8.41    0.35
   1   3  -4   10.84    0.39
   1   3  -4   11.05    0.40
   1   3  -4   10.65    0.40
   1   3  -4   10.70    0.40
   1   3  -4   11.51    0.44
   1  -3  -4   10.93    0.42
   1  -3  -4   10.68    0.42
   1  -3  -4   11.59    0.40
   1  -3  -4   10.64    0.37
   1   3  -3    8.90    0.32
   1   3  -3    9.04    0.32
   1   3  -3    9.05    0.35
   1  -3  -3    9.40    0.35
   1  -3  -3    9.70    0.31
   1   3  -2   32.33    0.62
   1   3  -2   32.58    0.65
   1   3  -2   32.40    0.62
   1  -3  -2   32.40    0.63
   1  -3  -2   31.85    0.59
   1  -3  -2   32.28    0.46
   1   3  -1  110.13    1.37
   1   3  -1  112.00    1.46
   1   3  -1  108.18    1.49
   1   3  -1  109.48    1.37
  -1  -3   1  108.66    1.39
  -1  -3   1  107.55    1.49
  -1  -3   1  106.23    1.46
   1  -3  -1  111.57    1.40
   1   3   0    5.44    0.16
  -1   3   0    5.50    0.16
   1   3   0    5.43    0.17
  -1  -3   0    5.46    0.14
  -1  -3   0    5.50    0.18
   1  -3   0    5.45    0.14
  -1  -3   0    5.25    0.16
   1  -3   0    5.16    0.16
   1   3   1    0.83    0.08
  -1   3  -1    0.73    0.06
   1  -3   1    0.77    0.06
  -1  -3  -1    0.81    0.07
  -1  -3  -1    0.98    0.07
  -1   3  -2   26.56    0.53
   1   3   2   26.94    0.49
   1  -3   2   27.49    0.53
   1  -3   2   28.24    0.51
   1  -3   2   27.76    0.49
  -1  -3  -2   27.39    0.60
  -1   3  -3    5.96    0.25
  -1   3  -3    5.43    0.23
  -1   3  -3    5.76    0.28
  -1  -3  -3    6.07    0.28
  -1  -3  -3    5.88    0.29
  -1  -3  -3    6.05    0.21
  -1  -3  -3    6.08    0.20
   1  -3   3    5.75    0.24
  -1   3  -4   13.09    0.38
   1   3   4   13.28    0.34
  -1   3  -4   12.60    0.40
  -1   3  -4   12.00    0.40
  -1   3  -4   12.63    0.48
  -1   3  -4   12.78    0.44
  -1   3  -4   12.88    0.46
  -1  -3  -4   13.42    0.36
  -1  -3  -4   13.39    0.50
  -1  -3  -4   13.17    0.39
   1  -3   4   12.32    0.41
  -1  -3  -4   12.68    0.34
  -1  -3  -4   12.66    0.47
  -1   3  -5    6.56    0.36
  -1   3  -5    6.22    0.29
  -1   3  -5    6.35    0.34
  -1   3  -5    6.34    0.37
  -1   3  -5    6.19    0.31
  -1   3  -5    6.09    0.30
  -1  -3  -5    6.35    0.30
  -1  -3  -5    5.83    0.35
  -1  -3  -5    6.88    0.29
   1  -3   5    6.06    0.31
  -1  -3  -5    5.62    0.35
  -1   3  -6    9.56    0.47
  -1   3  -6   10.34    0.47
  -1   3  -6   11.56    0.55
  -1   3  -6   10.00    0.48
  -1  -3  -6   10.62    0.51
  -1  -3  -6   10.59    0.53
  -1   3  -7    0.41    0.15
  -1   3  -7    0.68    0.18
  -1   3  -7    0.58    0.17
  -1   3  -7    0.42    0.16
  -1  -3  -7    0.23    0.15
  -1  -3  -7    0.40    0.15
  -1   3  -8    0.05    0.12
  -1  -3  -8    0.03    0.14
  -1  -3  -9    4.15    0.53
   1  -4  -9    0.69    0.24
   1  -4  -8    0.01    0.11
   1   4  -7    0.64    0.18
   1   4  -7    0.79    0.18
   1   4  -7    0.66    0.18
   1   4  -7    0.49    0.16
   1   4  -7    0.53    0.17
   1   4  -7    0.70    0.19
   1   4  -7    0.83    0.20
   1  -4  -7    1.18    0.21
  -1  -4   7    0.48    0.16
   1  -4  -7    0.80    0.20
   1  -4  -7    0.76    0.20
   1   4  -6    0.21    0.13
   1   4  -6    0.36    0.12
   1   4  -6    0.43    0.13
   1   4  -6    0.40    0.14
   1   4  -6    0.39    0.13
   1   4  -6    0.46    0.13
   1   4  -6    0.27    0.12
   1  -4  -6    0.48    0.12
  -1  -4   6    0.30    0.12
   1  -4  -6    0.37    0.13
   1  -4  -6    0.47    0.14
   1  -4  -6    0.31    0.13
   1   4  -5   14.68    0.53
   1   4  -5   14.74    0.56
   1   4  -5   13.97    0.51
   1   4  -5   14.01    0.49
   1   4  -5   14.29    0.52
   1   4  -5   12.76    0.49
  -1  -4   5   14.04    0.52
   1  -4  -5   14.47    0.48
   1  -4  -5   13.74    0.55
   1  -4  -5   13.50    0.44
   1  -4  -5   14.86    0.51
   1  -4  -5   13.25    0.53
   1   4  -4    0.79    0.14
   1   4  -4    0.95    0.16
   1   4  -4    0.82    0.14
   1   4  -4    0.80    0.13
   1   4  -4    0.71    0.13
   1   4  -4    0.73    0.13
   1  -4  -4    0.73    0.12
   1  -4  -4    0.65    0.12
   1  -4  -4    0.56    0.12
  -1  -4   4    0.83    0.14
   1  -4  -4    0.90    0.14
   1   4  -3   51.44    0.88
   1   4  -3   51.10    0.94
   1   4  -3   51.18    0.93
   1   4  -3   48.78    0.92
   1   4  -3   49.91    0.97
   1  -4  -3   50.18    0.96
   1  -4  -3   49.31    0.88
   1   4  -2    0.11    0.05
   1   4  -2    0.05    0.04
   1   4  -2    0.05    0.04
   1  -4  -2    0.05    0.04
   1  -4  -2    0.11    0.03
   1  -4  -2    0.02    0.03
   1   4  -1   42.12    0.62
   1   4  -1   40.82    0.62
   1   4  -1   42.51    0.69
   1   4  -1   42.27    0.74
   1   4  -1   42.46    0.72
   1  -4  -1   42.61    0.65
  -1  -4   1   43.67    0.70
  -1  -4   1   41.29    0.63
  -1  -4   1   42.63    0.73
  -1   4   0  150.73    1.88
   1   4   0  148.05    1.88
   1   4   0  142.41    1.89
   1  -4   0  149.03    1.88
  -1  -4   0  146.79    1.88
   1  -4   0  149.01    1.82
  -1  -4   0  148.76    1.82
  -1   4  -1   26.07    0.44
   1   4   1   26.53    0.48
  -1  -4  -1   26.00    0.47
  -1  -4  -1   25.88    0.55
  -1  -4  -1   26.08    0.36
   1  -4   1   26.39    0.45
  -1   4  -2  130.66    1.81
   1   4   2  134.48    1.76
  -1   4  -2  131.84    1.58
  -1  -4  -2  131.78    1.90
   1  -4   2  133.79    1.79
   1  -4   2  133.80    1.82
  -1  -4  -2  132.54    1.71
   1  -4   2  134.09    1.75
  -1   4  -3   18.77    0.48
  -1   4  -3   18.79    0.47
  -1   4  -3   18.90    0.54
  -1  -4  -3   18.70    0.55
   1  -4   3   19.01    0.48
  -1  -4  -3   19.28    0.53
  -1   4  -4   14.22    0.45
   1   4   4   14.32    0.35
  -1   4  -4   14.63    0.48
  -1   4  -4   14.34    0.52
  -1   4  -4   14.64    0.45
  -1   4  -4   14.51    0.50
  -1  -4  -4   13.37    0.34
  -1  -4  -4   14.48    0.39
  -1  -4  -4   13.10    0.50
   1  -4   4   14.09    0.44
  -1  -4  -4   14.55    0.41
  -1  -4  -4   14.33    0.50
  -1   4  -5    4.95    0.27
  -1   4  -5    5.49    0.33
  -1   4  -5    4.99    0.33
  -1   4  -5    5.90    0.32
  -1   4  -5    5.03    0.29
  -1   4  -5    5.44    0.32
  -1  -4  -5    5.98    0.29
  -1  -4  -5    5.62    0.36
  -1  -4  -5    5.60    0.26
  -1  -4  -5    5.15    0.33
   1  -4   5    4.96    0.29
  -1   4  -6   10.76    0.49
  -1   4  -6    9.58    0.43
  -1   4  -6    9.67    0.51
  -1   4  -6    9.81    0.47
  -1   4  -6   10.03    0.49
   1  -4   6   10.18    0.46
  -1  -4  -6   10.23    0.53
  -1  -4  -6   10.67    0.51
  -1   4  -7    1.40    0.25
  -1   4  -7    1.62    0.26
  -1   4  -7    1.76    0.28
  -1  -4  -7    2.16    0.32
  -1  -4  -7    2.07    0.29
  -1   4  -8    1.79    0.30
  -1  -4  -8    2.17    0.35
  -1   4  -9   -0.03    0.14
  -1  -4  -9    0.07    0.19
   1  -5  -9    1.14    0.32
   1  -5  -8    0.12    0.13
   1   5  -7    4.29    0.41
   1   5  -7    4.46    0.36
   1   5  -7    4.54    0.44
   1   5  -7    4.17    0.40
   1   5  -7    4.11    0.43
   1   5  -7    3.83    0.38
   1  -5  -7    4.46    0.51
   1  -5  -7    4.35    0.47
  -1  -5   7    3.23    0.36
   1  -5  -7    3.72    0.41
   1   5  -6    0.43    0.13
   1   5  -6    0.61    0.15
   1   5  -6    0.81    0.16
   1   5  -6    0.87    0.18
   1   5  -6    0.71    0.17
   1   5  -6    0.86    0.19
   1   5  -6    0.88    0.19
   1  -5  -6    0.49    0.15
  -1  -5   6    0.53    0.16
   1  -5  -6    0.64    0.17
   1  -5  -6    0.55    0.14
   1  -5  -6    0.71    0.16
   1   5  -5    0.07    0.07
   1   5  -5    0.06    0.07
   1   5  -5    0.09    0.07
   1   5  -5    0.15    0.08
   1   5  -5    0.00    0.06
   1   5  -5    0.06    0.06
   1   5  -5    0.08    0.07
   1  -5  -5    0.01    0.07
   1  -5  -5    0.22    0.10
   1  -5  -5    0.05    0.07
   1  -5  -5    0.05    0.07
  -1  -5   5    0.02    0.07
   1   5  -4    9.71    0.35
   1   5  -4    8.90    0.40
   1   5  -4    9.45    0.37
   1   5  -4    9.40    0.39
   1   5  -4    8.63    0.37
   1   5  -4    9.98    0.39
   1   5  -4    9.45    0.39
   1  -5  -4    9.57    0.41
  -1  -5   4    9.64    0.39
   1  -5  -4   10.39    0.36
   1   5  -3    0.83    0.13
   1   5  -3    1.16    0.15
   1   5  -3    0.81    0.12
   1   5  -3    1.14    0.15
   1   5  -3    1.28    0.13
   1  -5  -3    1.17    0.15
   1  -5  -3    1.03    0.12
  -1  -5   3    0.85    0.12
   1   5  -2   10.26    0.32
   1   5  -2   10.42    0.35
   1   5  -2   10.74    0.33
   1  -5  -2    9.93    0.30
   1  -5  -2   10.43    0.25
   1  -5  -2   10.32    0.33
  -1  -5   2    9.90    0.32
   1   5  -1    9.28    0.27
   1   5  -1    8.97    0.28
   1   5  -1    9.25    0.27
   1   5  -1    8.98    0.23
   1   5  -1    9.09    0.22
  -1  -5   1    8.83    0.23
   1  -5  -1    9.38    0.27
   1  -5  -1    9.19    0.24
   1  -5  -1    9.22    0.18
  -1  -5   1    8.88    0.26
   1   5   0  121.89    1.68
   1   5   0  127.85    1.68
  -1   5   0  130.52    1.66
   1  -5   0  125.39    1.59
   1  -5   0  124.51    1.66
  -1  -5   0  126.81    1.60
   1  -5   0  130.37    1.78
  -1  -5   0  124.84    1.66
  -1   5  -1    0.50    0.07
   1   5   1    0.51    0.07
  -1  -5  -1    0.76    0.10
   1  -5   1    0.71    0.08
   1  -5   1    0.42    0.08
   1  -5   1    0.53    0.04
  -1  -5  -1    0.55    0.08
  -1  -5  -1    0.51    0.07
  -1  -5  -1    0.58    0.05
  -1   5  -2   46.82    0.83
   1   5   2   48.29    0.79
  -1   5  -2   47.10    0.65
  -1   5  -2   48.74    0.89
  -1  -5  -2   48.69    0.90
  -1  -5  -2   47.64    0.75
   1  -5   2   47.87    0.80
   1  -5   2   48.28    0.84
  -1   5  -3    4.05    0.20
  -1   5  -3    4.60    0.26
  -1   5  -3    4.30    0.22
  -1  -5  -3    4.38    0.17
   1  -5   3    4.04    0.22
  -1  -5  -3    3.95    0.24
  -1  -5  -3    4.14    0.25
  -1   5  -4   13.49    0.47
   1   5   4   14.00    0.34
  -1   5  -4   14.25    0.44
  -1   5  -4   14.05    0.52
  -1   5  -4   13.50    0.49
  -1   5  -4   13.89    0.45
  -1  -5  -4   13.88    0.34
   1  -5   4   14.11    0.46
  -1  -5  -4   13.68    0.52
  -1  -5  -4   14.64    0.39
  -1  -5  -4   13.93    0.41
  -1  -5  -4   14.34    0.50
  -1   5  -5    2.21    0.24
  -1   5  -5    2.58    0.26
  -1   5  -5    1.85    0.24
  -1   5  -5    2.09    0.24
  -1   5  -5    2.14    0.27
  -1  -5  -5    2.38    0.18
  -1  -5  -5    2.51    0.27
  -1  -5  -5    2.11    0.27
  -1  -5  -5    2.37    0.19
   1  -5   5    1.68    0.20
  -1   5  -6    0.00    0.07
  -1   5  -6   -0.03    0.08
  -1   5  -6    0.06    0.08
  -1   5  -6    0.07    0.09
  -1   5  -6    0.00    0.08
  -1  -5  -6    0.13    0.10
   1  -5   6    0.06    0.09
  -1  -5  -6    0.00    0.08
  -1   5  -7    0.07    0.12
  -1   5  -7    0.10    0.11
  -1   5  -7   -0.01    0.10
  -1  -5  -7    0.12    0.13
  -1  -5  -7   -0.02    0.08
  -1   5  -8    0.63    0.20
  -1  -5  -8    1.16    0.27
  -1   5  -9    0.38    0.18
  -1  -5  -9    0.22    0.22
   1  -6  -9    0.38    0.21
   1   6  -8    0.13    0.13
   1   6  -8    0.05    0.11
   1   6  -8    0.13    0.14
   1  -6  -8    0.35    0.17
  -1  -6   8    0.20    0.15
   1   6  -7    4.25    0.41
   1   6  -7    3.58    0.37
   1   6  -7    3.74    0.40
   1   6  -7    3.84    0.39
   1   6  -7    3.57    0.39
   1   6  -7    2.82    0.35
   1  -6  -7    4.23    0.45
  -1  -6   7    3.46    0.38
   1   6  -6    0.03    0.08
   1   6  -6    0.04    0.09
   1   6  -6    0.14    0.09
   1   6  -6    0.13    0.08
   1   6  -6    0.08    0.08
   1   6  -6    0.06    0.09
   1   6  -6   -0.02    0.08
  -1  -6   6    0.08    0.10
   1  -6  -6    0.01    0.10
   1  -6  -6    0.14    0.11
   1  -6  -6    0.22    0.10
   1  -6  -6    0.08    0.09
   1   6  -5    1.31    0.17
   1   6  -5    1.07    0.18
   1   6  -5    1.30    0.19
   1   6  -5    1.05    0.18
   1   6  -5    1.02    0.18
   1   6  -5    1.05    0.18
   1   6  -5    1.07    0.17
   1  -6  -5    0.99    0.18
   1  -6  -5    1.12    0.16
   1  -6  -5    1.03    0.17
  -1  -6   5    0.80    0.17
   1  -6  -5    1.13    0.19
   1   6  -4    0.48    0.09
   1   6  -4    0.54    0.13
   1   6  -4    0.45    0.11
   1   6  -4    0.55    0.12
   1   6  -4    0.42    0.12
   1   6  -4    0.52    0.12
   1   6  -4    0.70    0.14
  -1  -6   4    0.55    0.12
   1  -6  -4    0.83    0.15
   1  -6  -4    0.67    0.12
   1   6  -3   21.27    0.55
   1   6  -3   21.70    0.64
   1   6  -3   21.14    0.56
   1   6  -3   20.64    0.61
   1   6  -3   21.22    0.59
   1   6  -3   20.66    0.55
   1   6  -3   20.95    0.47
  -1  -6   3   19.22    0.54
   1  -6  -3   20.71    0.50
   1  -6  -3   21.17    0.57
   1  -6  -3   21.01    0.35
   1  -6  -3   21.15    0.48
   1   6  -2   13.91    0.39
   1   6  -2   14.47    0.24
   1   6  -2   14.91    0.41
   1   6  -2   14.42    0.43
   1   6  -2   14.21    0.24
   1  -6  -2   14.52    0.41
   1  -6  -2   14.37    0.33
   1  -6  -2   14.07    0.37
  -1  -6   2   14.34    0.41
   1   6  -1   34.04    0.62
   1   6  -1   34.26    0.58
   1   6  -1   33.96    0.56
   1  -6  -1   34.53    0.62
   1  -6  -1   33.71    0.59
  -1  -6   1   33.84    0.62
  -1  -6   1   33.79    0.58
   1  -6  -1   33.25    0.50
   1   6   0    1.54    0.11
   1  -6   0    1.57    0.10
  -1  -6   0    1.68    0.09
   1  -6   0    1.62    0.09
  -1  -6   0    1.69    0.11
   1  -6   0    1.61    0.12
   1   6   1    0.81    0.10
  -1   6  -1    0.89    0.09
  -1  -6  -1    0.81    0.09
   1  -6   1    0.85    0.11
   1  -6   1    0.80    0.08
  -1  -6  -1    0.77    0.10
  -1  -6  -1    0.80    0.06
   1  -6   1    0.68    0.05
  -1   6  -2    3.50    0.19
  -1   6  -2    3.26    0.11
  -1   6  -2    3.52    0.20
   1   6   2    3.36    0.17
  -1  -6  -2    3.42    0.20
  -1  -6  -2    3.58    0.16
   1  -6   2    3.31    0.19
   1  -6   2    3.38    0.14
  -1   6  -3    0.34    0.07
   1   6   3    0.32    0.07
  -1   6  -3    0.18    0.08
  -1   6  -3    0.23    0.08
  -1   6  -3    0.25    0.08
  -1   6  -3    0.31    0.08
   1  -6   3    0.21    0.08
  -1  -6  -3    0.17    0.08
  -1  -6  -3    0.27    0.09
  -1  -6  -3    0.28    0.06
  -1   6  -4    1.62    0.20
  -1   6  -4    1.58    0.19
  -1   6  -4    1.93    0.19
  -1   6  -4    1.73    0.21
  -1   6  -4    1.64    0.21
  -1  -6  -4    1.60    0.09
   1  -6   4    1.73    0.20
  -1  -6  -4    1.59    0.20
  -1  -6  -4    1.51    0.20
  -1   6  -5    5.58    0.35
  -1   6  -5    5.56    0.32
  -1   6  -5    5.97    0.35
  -1   6  -5    6.22    0.38
  -1   6  -5    6.51    0.33
   1  -6   5    6.00    0.33
  -1  -6  -5    6.40    0.39
  -1  -6  -5    6.09    0.29
  -1  -6  -5    6.03    0.31
  -1   6  -6    0.28    0.12
  -1   6  -6    0.07    0.10
  -1   6  -6    0.15    0.10
  -1   6  -6    0.33    0.13
   1  -6   6    0.31    0.12
  -1  -6  -6    0.22    0.12
  -1  -6  -6    0.03    0.07
  -1   6  -7    0.43    0.16
  -1   6  -7    0.35    0.15
  -1   6  -7    0.46    0.16
  -1  -6  -7    0.49    0.18
  -1   6  -8    0.20    0.14
  -1  -6  -8    0.54    0.21
  -1   6  -9    1.70    0.35
  -1  -6  -9    1.42    0.35
   1  -7  -9   -0.05    0.15
   1   7  -8    2.92    0.37
   1   7  -8    3.83    0.44
   1   7  -8    4.87    0.50
   1   7  -8    2.89    0.37
   1  -7  -8    2.52    0.38
  -1  -7   8    3.25    0.41
   1   7  -7    0.60    0.17
   1   7  -7    0.66    0.18
   1   7  -7    0.45    0.16
   1   7  -7    0.59    0.19
   1   7  -7    0.48    0.15
   1   7  -7    0.40    0.14
  -1  -7   7    0.62    0.19
   1  -7  -7    0.45    0.17
   1   7  -6    5.26    0.35
   1   7  -6    5.61    0.36
   1   7  -6    5.08    0.35
   1   7  -6    5.09    0.35
   1   7  -6    5.57    0.39
   1   7  -6    5.66    0.38
   1   7  -6    4.44    0.34
   1  -7  -6    4.93    0.37
   1  -7  -6    5.56    0.40
   1  -7  -6    5.53    0.35
  -1  -7   6    4.74    0.35
   1   7  -5    3.87    0.27
   1   7  -5    3.66    0.28
   1   7  -5    3.91    0.30
   1   7  -5    3.89    0.28
   1   7  -5    4.09    0.29
   1   7  -5    3.66    0.28
   1   7  -5    4.21    0.26
   1  -7  -5    3.80    0.30
   1  -7  -5    4.27    0.26
  -1  -7   5    3.86    0.29
   1   7  -4    0.81    0.12
   1   7  -4    0.53    0.12
   1   7  -4    0.86    0.15
   1   7  -4    0.57    0.13
   1   7  -4    0.56    0.12
   1   7  -4    0.55    0.13
   1   7  -4    0.56    0.12
   1  -7  -4    0.64    0.14
  -1  -7   4    0.73    0.14
   1  -7  -4    0.72    0.12
   1  -7  -4    0.77    0.08
   1   7  -3    0.92    0.15
   1   7  -3    0.71    0.13
   1   7  -3    0.63    0.11
   1   7  -3    0.57    0.12
   1   7  -3    0.73    0.13
   1   7  -3    1.08    0.16
   1   7  -3    0.83    0.10
   1  -7  -3    0.94    0.13
   1  -7  -3    0.80    0.08
   1  -7  -3    0.95    0.11
  -1  -7   3    0.94    0.14
   1  -7  -3    0.65    0.11
   1   7  -2    5.08    0.14
   1   7  -2    4.62    0.23
   1   7  -2    4.92    0.24
   1   7  -2    4.99    0.25
   1   7  -2    4.81    0.14
   1   7  -2    4.93    0.23
   1  -7  -2    5.07    0.22
  -1  -7   2    5.01    0.24
   1  -7  -2    4.74    0.19
   1  -7  -2    4.95    0.23
  -1  -7   2    5.10    0.18
   1   7  -1   19.18    0.44
   1   7  -1   18.90    0.39
   1   7  -1   18.14    0.39
   1  -7  -1   19.13    0.42
   1  -7  -1   19.02    0.42
  -1  -7   1   18.74    0.44
  -1  -7   1   18.88    0.33
   1  -7  -1   19.01    0.34
  -1  -7   1   19.48    0.41
   1   7   0   80.01    1.20
   1  -7   0   82.12    1.19
  -1  -7   0   80.40    1.19
   1  -7   0   81.68    1.22
  -1  -7   0   82.06    1.11
   1  -7   0   80.78    1.11
   1   7   1   31.33    0.61
  -1   7  -1   32.35    0.56
   1  -7   1   32.26    0.49
   1  -7   1   32.09    0.64
  -1  -7  -1   31.22    0.60
   1  -7   1   31.04    0.57
  -1  -7  -1   31.58    0.63
  -1  -7  -1   32.14    0.50
   1   7   2   12.30    0.35
  -1   7  -2   12.43    0.39
  -1   7  -2   12.62    0.27
  -1   7  -2   12.42    0.40
  -1  -7  -2   11.91    0.40
   1  -7   2   12.59    0.31
  -1  -7  -2   12.00    0.33
   1  -7   2   12.67    0.39
  -1   7  -3    4.48    0.27
  -1   7  -3    4.76    0.27
  -1   7  -3    4.78    0.20
   1   7   3    4.70    0.22
  -1   7  -3    4.77    0.26
  -1   7  -3    5.02    0.26
  -1  -7  -3    4.61    0.18
  -1  -7  -3    4.83    0.28
  -1  -7  -3    4.82    0.21
   1  -7   3    5.09    0.26
  -1  -7  -3    5.21    0.27
  -1   7  -4    4.19    0.27
  -1   7  -4    4.35    0.23
  -1   7  -4    4.24    0.28
  -1   7  -4    4.08    0.25
  -1   7  -4    4.26    0.29
  -1  -7  -4    2.95    0.28
  -1  -7  -4    4.30    0.17
  -1  -7  -4    4.44    0.30
   1  -7   4    3.93    0.25
  -1   7  -5    0.90    0.15
  -1   7  -5    0.56    0.14
  -1   7  -5    0.60    0.15
  -1   7  -5    0.29    0.11
  -1   7  -5    0.55    0.13
  -1  -7  -5    0.73    0.18
  -1  -7  -5    0.84    0.18
  -1  -7  -5    0.48    0.15
   1  -7   5    0.27    0.10
  -1   7  -6    1.66    0.26
  -1   7  -6    1.48    0.22
  -1   7  -6    1.79    0.26
  -1   7  -6    2.03    0.29
  -1  -7  -6    0.68    0.17
  -1  -7  -6    1.17    0.22
   1  -7   6    1.35    0.21
  -1   7  -7    1.32    0.25
  -1   7  -7    1.39    0.25
  -1   7  -7    1.59    0.27
  -1  -7  -7    1.27    0.26
  -1   7  -8    0.55    0.18
  -1   7  -8    0.41    0.18
  -1   7  -8    0.32    0.16
  -1  -7  -8    0.53    0.23
  -1   7  -9    0.23    0.17
  -1  -7  -9    0.12    0.18
   1  -8  -9    0.48    0.25
   1   8  -8    0.36    0.17
   1   8  -8    0.48    0.18
   1   8  -8    0.76    0.21
   1   8  -8    0.35    0.15
   1  -8  -8    0.30    0.18
  -1  -8   8    0.37    0.19
   1   8  -7    1.07    0.24
   1   8  -7    1.48    0.25
   1   8  -7    1.05    0.22
   1   8  -7    1.21    0.23
   1   8  -7    1.11    0.23
   1   8  -7    1.22    0.24
   1  -8  -7    1.23    0.25
  -1  -8   7    1.06    0.23
   1   8  -6    2.93    0.33
   1   8  -6    2.80    0.32
   1   8  -6    3.01    0.33
   1   8  -6    3.21    0.36
   1   8  -6    2.64    0.32
   1   8  -6    2.80    0.30
  -1  -8   6    2.81    0.33
   1  -8  -6    3.33    0.37
   1  -8  -6    2.74    0.31
   1  -8  -6    2.61    0.28
   1   8  -5    5.29    0.32
   1   8  -5    5.57    0.34
   1   8  -5    5.34    0.34
   1   8  -5    5.49    0.33
   1   8  -5    6.02    0.37
   1   8  -5    5.08    0.33
   1   8  -5    5.61    0.29
   1  -8  -5    5.50    0.30
  -1  -8   5    5.91    0.36
   1  -8  -5    5.81    0.37
   1   8  -4   24.31    0.57
   1   8  -4   23.88    0.66
   1   8  -4   24.45    0.69
   1   8  -4   24.58    0.69
   1   8  -4   25.63    0.68
   1   8  -4   24.30    0.70
   1   8  -4   24.16    0.71
  -1  -8   4   24.52    0.70
   1  -8  -4   24.06    0.48
   1  -8  -4   24.20    0.71
   1  -8  -4   24.75    0.61
   1   8  -3    0.56    0.12
   1   8  -3    0.62    0.13
   1   8  -3    0.67    0.09
   1   8  -3    0.62    0.12
   1   8  -3    0.60    0.12
   1   8  -3    0.62    0.13
   1   8  -3    0.47    0.11
   1  -8  -3    0.47    0.07
   1  -8  -3    0.41    0.09
  -1  -8   3    0.48    0.11
   1  -8  -3    0.64    0.11
   1  -8  -3    0.43    0.08
   1   8  -2   29.02    0.65
   1   8  -2   28.82    0.66
   1   8  -2   28.04    0.48
   1   8  -2   28.89    0.49
   1  -8  -2   28.94    0.63
   1  -8  -2   28.76    0.60
  -1  -8   2   28.39    0.54
  -1  -8   2   28.66    0.65
   1  -8  -2   28.83    0.57
   1   8  -1    9.68    0.27
   1   8  -1    9.30    0.30
   1   8  -1    9.15    0.27
  -1  -8   1    9.50    0.28
   1  -8  -1    9.70    0.29
  -1  -8   1    8.91    0.22
   1  -8  -1    9.17    0.29
  -1  -8   1    9.01    0.30
   1  -8  -1    9.48    0.23
   1   8   0    0.53    0.08
   1   8   0    0.40    0.07
   1  -8   0    0.81    0.10
  -1  -8   0    0.63    0.08
  -1  -8   0    0.58    0.09
   1  -8   0    0.63    0.10
  -1  -8   0    0.69    0.09
   1  -8   0    0.47    0.07
   1   8   1    2.64    0.16
  -1   8  -1    2.84    0.14
  -1  -8  -1    2.69    0.16
  -1  -8  -1    2.69    0.12
   1  -8   1    3.01    0.15
   1  -8   1    2.65    0.11
   1  -8   1    3.04    0.18
  -1  -8  -1    2.84    0.16
   1   8   2   80.47    1.25
  -1   8  -2   78.52    1.31
  -1   8  -2   78.37    1.29
  -1   8  -2   77.27    1.09
   1  -8   2   78.67    1.29
  -1  -8  -2   77.82    1.32
   1  -8   2   77.43    1.16
  -1  -8  -2   80.59    1.37
  -1  -8  -2   78.77    1.19
   1   8   3    4.60    0.22
  -1   8  -3    4.20    0.14
  -1   8  -3    4.64    0.22
  -1   8  -3    4.54    0.27
  -1   8  -3    4.76    0.27
  -1   8  -3    4.71    0.26
  -1   8  -3    4.09    0.26
  -1  -8  -3    4.83    0.19
  -1  -8  -3    3.62    0.23
  -1  -8  -3    4.19    0.21
   1  -8   3    3.94    0.24
  -1  -8  -3    3.97    0.26
  -1   8  -4    0.85    0.17
  -1   8  -4    0.47    0.11
  -1   8  -4    0.88    0.17
  -1   8  -4    1.13    0.18
  -1   8  -4    0.86    0.12
   1  -8   4    0.50    0.12
  -1  -8  -4    1.11    0.12
  -1  -8  -4    0.86    0.16
  -1   8  -5    0.47    0.13
  -1   8  -5    0.43    0.12
  -1   8  -5    0.65    0.17
  -1   8  -5    0.53    0.14
  -1  -8  -5    0.39    0.13
   1  -8   5    0.27    0.10
  -1  -8  -5    0.36    0.11
  -1   8  -6    2.41    0.31
  -1   8  -6    1.79    0.26
  -1   8  -6    2.32    0.31
  -1   8  -6    2.20    0.27
   1  -8   6    2.88    0.32
  -1  -8  -6    2.05    0.30
  -1  -8  -6    2.28    0.28
  -1   8  -7   -0.04    0.11
  -1   8  -7    0.12    0.11
  -1   8  -7    0.10    0.13
  -1  -8  -7    0.03    0.13
  -1   8  -8   -0.13    0.12
  -1   8  -8    0.05    0.13
  -1   8  -8   -0.02    0.12
  -1  -8  -8    0.08    0.13
  -1   8  -9    2.42    0.42
  -1  -8  -9    1.88    0.38
   1   9  -9   -0.01    0.18
   1   9  -9    0.17    0.19
   1  -9  -9    0.29    0.22
   1   9  -8    0.61    0.20
   1   9  -8    0.89    0.23
   1   9  -8    1.02    0.25
   1   9  -8    0.92    0.24
  -1  -9   8    0.49    0.20
   1  -9  -8    0.78    0.25
   1   9  -7    0.80    0.19
   1   9  -7    0.61    0.19
   1   9  -7    0.82    0.20
   1   9  -7    0.67    0.19
  -1  -9   7    0.71    0.20
   1  -9  -7    0.65    0.19
   1   9  -6    1.29    0.23
   1   9  -6    1.01    0.19
   1   9  -6    1.03    0.20
   1   9  -6    1.10    0.22
   1   9  -6    1.09    0.22
   1   9  -6    1.10    0.21
   1  -9  -6    0.75    0.17
   1  -9  -6    1.03    0.21
  -1  -9   6    0.91    0.20
   1  -9  -6    1.18    0.20
   1   9  -5    0.18    0.10
   1   9  -5    0.11    0.08
   1   9  -5    0.21    0.11
   1   9  -5    0.11    0.08
   1   9  -5    0.08    0.08
   1   9  -5    0.23    0.10
   1  -9  -5    0.23    0.10
   1  -9  -5    0.10    0.08
  -1  -9   5    0.07    0.09
   1   9  -4    0.11    0.05
   1   9  -4    0.05    0.07
   1   9  -4    0.08    0.07
   1   9  -4    0.15    0.08
   1   9  -4    0.17    0.09
   1   9  -4    0.09    0.07
   1   9  -4    0.18    0.08
   1  -9  -4    0.06    0.06
   1  -9  -4    0.10    0.06
  -1  -9   4    0.20    0.09
   1  -9  -4    0.09    0.07
   1  -9  -4    0.10    0.03
   1   9  -3    1.13    0.16
   1   9  -3    1.67    0.20
   1   9  -3    1.35    0.08
   1   9  -3    1.16    0.16
   1   9  -3    1.27    0.10
   1   9  -3    1.43    0.18
   1  -9  -3    1.57    0.17
   1  -9  -3    1.40    0.17
   1  -9  -3    1.32    0.10
   1  -9  -3    1.41    0.14
  -1  -9   3    1.52    0.19
   1   9  -2    9.31    0.35
   1   9  -2    9.37    0.36
   1   9  -2    8.94    0.25
   1   9  -2    9.25    0.25
  -1  -9   2    9.31    0.29
   1  -9  -2    9.48    0.34
  -1  -9   2    9.44    0.36
   1  -9  -2    8.98    0.31
   1  -9  -2    9.20    0.30
   1   9  -1   22.94    0.50
   1   9  -1   22.54    0.48
   1   9  -1   22.77    0.52
   1  -9  -1   22.69    0.49
  -1  -9   1   22.08    0.49
  -1  -9   1   21.86    0.52
   1  -9  -1   21.62    0.51
   1  -9  -1   22.10    0.51
  -1  -9   1   22.04    0.41
   1  -9  -1   21.85    0.41
   1   9   0   72.55    1.09
   1   9   0   70.13    1.14
   1  -9   0   73.15    1.05
   1  -9   0   72.12    1.17
  -1  -9   0   72.79    1.10
  -1  -9   0   74.08    1.15
  -1  -9   0   72.46    1.05
   1  -9   0   73.19    1.14
   1   9   1    0.58    0.09
  -1   9  -1    0.83    0.10
  -1  -9  -1    0.80    0.11
   1  -9   1    0.64    0.11
   1  -9   1    1.02    0.11
  -1  -9  -1    0.78    0.08
  -1  -9  -1    0.94    0.11
   1  -9   1    0.87    0.09
  -1   9  -2    1.30    0.09
  -1   9  -2    1.49    0.16
   1   9   2    1.37    0.15
  -1   9  -2    1.37    0.10
  -1  -9  -2    1.43    0.16
  -1  -9  -2    1.50    0.12
  -1  -9  -2    1.50    0.17
   1  -9   2    1.19    0.12
   1  -9   2    1.27    0.15
  -1   9  -3    4.67    0.27
  -1   9  -3    5.06    0.28
  -1   9  -3    5.24    0.18
  -1   9  -3    4.94    0.29
   1   9   3    4.92    0.24
  -1   9  -3    5.31    0.30
  -1  -9  -3    5.09    0.24
  -1  -9  -3    5.14    0.30
   1  -9   3    5.14    0.28
  -1  -9  -3    5.46    0.22
  -1   9  -4   21.03    0.66
  -1   9  -4   22.08    0.69
  -1   9  -4   22.68    0.70
  -1   9  -4   21.87    0.65
   1  -9   4   20.58    0.64
  -1  -9  -4   22.32    0.72
  -1  -9  -4   22.41    0.50
  -1   9  -5    0.53    0.15
  -1   9  -5    0.47    0.13
  -1   9  -5    0.26    0.11
  -1   9  -5    0.47    0.13
  -1  -9  -5    0.30    0.05
  -1  -9  -5    0.27    0.12
   1  -9   5    0.34    0.13
  -1  -9  -5    0.39    0.15
  -1  -9  -5    0.30    0.05
  -1   9  -6    5.97    0.42
  -1   9  -6    5.90    0.40
  -1   9  -6    6.03    0.38
  -1   9  -6    6.11    0.42
  -1  -9  -6    6.07    0.39
   1  -9   6    5.14    0.36
  -1  -9  -6    6.78    0.46
  -1   9  -7    4.24    0.45
  -1   9  -7    5.27    0.49
  -1   9  -7    3.74    0.42
  -1  -9  -7    4.74    0.49
  -1   9  -8    0.06    0.13
  -1   9  -8   -0.04    0.12
  -1   9  -8    0.14    0.13
  -1  -9  -8   -0.08    0.13
  -1   9  -9   -0.18    0.15
  -1  -9  -9   -0.12    0.20
   1  10  -9    0.06    0.16
   1  10  -9    0.26    0.19
   1 -10  -9    0.08    0.17
   1  10  -8    0.04    0.13
   1  10  -8    0.23    0.15
   1  10  -8    0.05    0.13
   1  10  -8    0.02    0.12
   1 -10  -8    0.00    0.13
  -1 -10   8   -0.18    0.13
   1  10  -7    1.56    0.28
   1  10  -7    1.56    0.28
   1  10  -7    1.64    0.29
   1  10  -7    1.30    0.25
   1 -10  -7    1.27    0.27
  -1 -10   7    0.75    0.19
   1  10  -6    2.38    0.30
   1  10  -6    1.96    0.27
   1  10  -6    1.52    0.23
   1  10  -6    1.83    0.27
  -1 -10   6    1.90    0.26
   1 -10  -6    1.18    0.22
   1  10  -5    0.45    0.13
   1  10  -5    0.67    0.16
   1  10  -5    0.69    0.17
   1  10  -5    0.85    0.19
  -1 -10   5    0.37    0.13
   1 -10  -5    0.75    0.17
   1 -10  -5    0.82    0.14
   1 -10  -5    0.72    0.08
   1 -10  -5    0.63    0.07
   1  10  -4    0.05    0.04
   1  10  -4    0.05    0.06
   1  10  -4    0.12    0.08
   1  10  -4    0.05    0.06
   1  10  -4    0.03    0.07
  -1 -10   4    0.03    0.08
   1 -10  -4    0.07    0.03
   1 -10  -4    0.16    0.08
   1 -10  -4    0.06    0.06
   1 -10  -4    0.06    0.06
   1  10  -3    0.91    0.16
   1  10  -3    1.03    0.16
   1  10  -3    1.32    0.19
   1  10  -3    1.11    0.16
   1  10  -3    0.95    0.09
   1 -10  -3    1.00    0.14
  -1 -10   3    0.77    0.15
   1 -10  -3    1.21    0.15
   1 -10  -3    0.84    0.10
   1 -10  -3    0.99    0.15
   1  10  -2    1.03    0.14
   1  10  -2    0.79    0.14
   1  10  -2    0.93    0.10
   1  10  -2    1.12    0.10
   1  10  -2    1.34    0.18
   1  10  -2    0.86    0.15
   1  10  -2    1.14    0.13
  -1 -10   2    1.12    0.15
  -1 -10   2    0.88    0.11
   1 -10  -2    1.23    0.14
   1 -10  -2    0.92    0.13
   1 -10  -2    1.05    0.12
   1  10  -1   57.52    0.95
   1  10  -1   57.21    1.00
   1  10  -1   57.42    0.96
  -1 -10   1   56.95    0.86
   1 -10  -1   55.31    0.99
   1 -10  -1   57.76    0.94
   1 -10  -1   57.69    0.99
  -1 -10   1   57.39    1.01
  -1 -10   1   57.81    0.98
   1 -10  -1   56.75    0.86
   1  10   0   13.08    0.38
   1  10   0   13.52    0.36
   1 -10   0   12.32    0.37
   1 -10   0   12.27    0.31
  -1 -10   0   12.32    0.31
  -1 -10   0   12.33    0.35
   1 -10   0   12.66    0.39
  -1 -10   0   12.66    0.38
  -1  10  -1    0.77    0.10
  -1  10  -1    0.90    0.12
   1  10   1    0.84    0.12
  -1 -10  -1    0.75    0.11
  -1 -10  -1    1.03    0.13
  -1 -10  -1    0.86    0.09
  -1 -10  -1    0.81    0.09
  -1 -10  -1    0.72    0.11
   1 -10   1    0.68    0.10
   1 -10   1    0.88    0.09
   1 -10   1    0.86    0.13
  -1  10  -2   25.09    0.64
  -1  10  -2   24.71    0.62
  -1  10  -2   24.56    0.53
  -1  10  -2   24.41    0.49
  -1  10  -2   24.46    0.64
   1  10   2   23.59    0.58
  -1  10  -2   23.94    0.50
  -1 -10  -2   24.66    0.61
   1 -10   2   24.47    0.41
  -1 -10  -2   24.76    0.56
   1 -10   2   24.84    0.64
   1 -10   2   24.73    0.54
  -1 -10  -2   23.45    0.62
  -1  10  -3   14.06    0.49
  -1  10  -3   14.59    0.52
  -1  10  -3   14.64    0.25
  -1  10  -3   14.60    0.35
  -1  10  -3   14.33    0.49
  -1  10  -3   14.22    0.24
   1  10   3   15.01    0.46
  -1  10  -3   13.66    0.51
  -1 -10  -3   14.57    0.40
   1 -10   3   14.79    0.51
  -1 -10  -3   14.68    0.52
  -1 -10  -3   14.90    0.44
  -1  10  -4    3.16    0.30
  -1  10  -4    3.42    0.27
  -1  10  -4    3.35    0.27
  -1  10  -4    3.30    0.26
  -1 -10  -4    3.40    0.16
  -1 -10  -4    3.69    0.29
  -1 -10  -4    3.22    0.20
   1 -10   4    3.15    0.25
  -1 -10  -4    2.80    0.23
  -1  10  -5    2.37    0.28
  -1  10  -5    2.77    0.30
  -1  10  -5    2.10    0.27
  -1  10  -5    2.13    0.27
  -1 -10  -5    2.66    0.31
   1 -10   5    1.96    0.24
  -1 -10  -5    2.33    0.14
  -1 -10  -5    2.35    0.26
  -1  10  -6    0.25    0.12
  -1  10  -6    0.05    0.09
  -1  10  -6    0.37    0.15
  -1  10  -6    0.29    0.13
  -1 -10  -6    0.36    0.16
   1 -10   6    0.18    0.12
  -1  10  -7    1.29    0.26
  -1  10  -7    1.22    0.25
  -1  10  -7    1.32    0.25
  -1  10  -7    1.12    0.23
  -1 -10  -7    1.00    0.25
   1 -10   7    1.41    0.26
  -1  10  -8    0.84    0.23
  -1  10  -8    1.37    0.30
  -1  10  -8    1.02    0.27
  -1 -10  -8    1.45    0.33
  -1  10  -9    0.19    0.22
  -1  10  -9    0.09    0.27
  -1  10  -9    0.19    0.17
  -1 -10  -9    0.36    0.23
   1  11  -9    0.01    0.15
   1  11  -9   -0.11    0.14
   1 -11  -9    0.21    0.23
   1  11  -8    0.27    0.16
   1  11  -8    0.18    0.14
   1  11  -8    0.15    0.14
   1  11  -8    0.14    0.14
   1 -11  -8    0.28    0.18
  -1 -11   8    0.01    0.16
   1  11  -7    0.01    0.12
   1  11  -7    0.01    0.10
   1  11  -7    0.09    0.11
   1  11  -7    0.05    0.12
  -1 -11   7   -0.07    0.12
   1 -11  -7   -0.10    0.12
   1  11  -6    0.20    0.11
   1  11  -6    0.21    0.11
   1  11  -6    0.29    0.13
   1  11  -6    0.24    0.12
  -1 -11   6    0.26    0.14
   1 -11  -6    0.28    0.14
   1  11  -5    4.26    0.32
   1  11  -5    4.42    0.33
   1  11  -5    3.56    0.30
   1  11  -5    3.61    0.29
  -1 -11   5    4.05    0.32
   1 -11  -5    3.97    0.26
   1 -11  -5    4.16    0.19
   1 -11  -5    4.07    0.32
   1  11  -4   13.20    0.52
   1  11  -4   13.38    0.53
   1  11  -4   12.86    0.52
   1  11  -4   12.89    0.50
   1 -11  -4   13.88    0.54
   1 -11  -4   13.60    0.41
  -1 -11   4   13.82    0.54
   1 -11  -4   13.13    0.44
   1 -11  -4   13.42    0.34
   1  11  -3   16.70    0.55
   1  11  -3   16.56    0.55
   1  11  -3   17.06    0.53
   1  11  -3   17.30    0.28
   1  11  -3   17.72    0.57
   1  11  -3   17.40    0.38
   1  11  -3   16.95    0.28
   1 -11  -3   16.87    0.48
   1 -11  -3   16.98    0.49
  -1 -11   3   17.18    0.56
   1 -11  -3   17.21    0.45
   1 -11  -3   16.71    0.55
   1  11  -2   45.55    0.93
   1  11  -2   46.99    0.80
   1  11  -2   45.73    0.91
   1  11  -2   45.87    0.83
   1  11  -2   45.70    0.94
   1  11  -2   45.23    0.78
   1 -11  -2   46.35    0.88
   1 -11  -2   46.41    0.93
  -1 -11   2   47.72    0.96
  -1 -11   2   46.89    0.69
   1 -11  -2   47.39    0.88
  -1 -11   2   47.04    0.86
   1 -11  -2   48.11    0.92
   1  11  -1   58.12    0.99
   1  11  -1   57.35    0.97
   1  11  -1   56.99    1.02
  -1 -11   1   56.54    1.02
   1 -11  -1   57.38    1.01
   1 -11  -1   57.56    0.88
   1 -11  -1   58.39    0.95
   1 -11  -1   56.00    1.02
  -1 -11   1   57.22    0.88
  -1 -11   1   56.69    1.00
   1  11   0    0.79    0.11
   1  11   0    0.52    0.09
  -1 -11   0    0.76    0.11
   1 -11   0    0.64    0.10
  -1 -11   0    0.63    0.11
  -1 -11   0    0.83    0.09
   1 -11   0    0.64    0.09
   1 -11   0    0.71    0.12
  -1  11  -1  128.14    1.80
  -1  11  -1  127.03    1.88
   1  11   1  126.31    1.87
  -1 -11  -1  127.35    1.86
  -1 -11  -1  127.77    1.70
  -1 -11  -1  126.38    1.87
   1 -11   1  128.90    1.93
  -1 -11  -1  123.54    1.73
   1 -11   1  125.48    1.83
   1 -11   1  125.77    1.70
  -1 -11  -1  125.80    1.84
  -1  11  -2    0.02    0.03
  -1  11  -2    0.04    0.04
  -1  11  -2   -0.01    0.04
   1  11   2    0.10    0.06
  -1  11  -2    0.04    0.04
  -1  11  -2    0.03    0.05
  -1  11  -2    0.01    0.05
  -1 -11  -2    0.06    0.07
  -1 -11  -2    0.04    0.05
  -1 -11  -2    0.02    0.05
   1 -11   2    0.02    0.04
  -1 -11  -2    0.04    0.04
   1 -11   2    0.04    0.03
   1 -11   2    0.02    0.05
  -1 -11  -2   -0.01    0.04
  -1  11  -3    7.01    0.19
  -1  11  -3    6.92    0.18
  -1  11  -3    6.94    0.35
  -1  11  -3    6.91    0.36
  -1  11  -3    6.81    0.34
  -1  11  -3    7.06    0.24
  -1  11  -3    6.72    0.35
  -1 -11  -3    6.78    0.30
  -1 -11  -3    6.96    0.36
  -1 -11  -3    6.52    0.27
   1 -11   3    7.35    0.36
  -1  11  -4    0.98    0.17
  -1  11  -4    1.13    0.19
  -1  11  -4    0.81    0.17
  -1  11  -4    1.32    0.21
  -1 -11  -4    1.22    0.19
   1 -11   4    1.16    0.19
  -1 -11  -4    1.18    0.21
  -1 -11  -4    1.35    0.16
  -1 -11  -4    1.09    0.11
  -1  11  -5    9.62    0.50
  -1  11  -5    8.88    0.49
  -1  11  -5    9.18    0.47
  -1  11  -5    8.76    0.45
   1 -11   5    9.48    0.47
  -1 -11  -5    9.24    0.50
  -1 -11  -5    9.53    0.45
  -1 -11  -5    9.36    0.30
  -1  11  -6   -0.04    0.08
  -1  11  -6    0.00    0.09
  -1  11  -6   -0.07    0.08
  -1  11  -6    0.05    0.10
   1 -11   6    0.00    0.09
  -1 -11  -6    0.07    0.13
  -1  11  -7    2.14    0.32
  -1  11  -7    2.20    0.33
  -1  11  -7    2.31    0.33
  -1  11  -7    2.35    0.33
   1 -11   7    2.50    0.35
  -1 -11  -7    2.25    0.36
  -1  11  -8   -0.02    0.13
  -1  11  -8    0.15    0.15
  -1  11  -8   -0.04    0.13
  -1 -11  -8    0.12    0.15
  -1  11  -9    0.39    0.21
  -1  11  -9    0.13    0.17
  -1  11  -9    0.59    0.23
  -1 -11  -9    0.23    0.21
   1  12  -9    0.11    0.15
   1  12  -9    0.05    0.15
   1  12  -9   -0.19    0.14
   1 -12  -9   -0.01    0.19
   1  12  -8   -0.09    0.12
   1  12  -8    0.01    0.14
   1  12  -8    0.12    0.15
   1  12  -8    0.01    0.13
   1 -12  -8   -0.01    0.15
  -1 -12   8    0.22    0.17
   1  12  -7    0.12    0.12
   1  12  -7    0.06    0.12
   1  12  -7    0.10    0.12
   1  12  -7    0.10    0.12
  -1 -12   7    0.11    0.15
   1 -12  -7   -0.09    0.11
   1  12  -6    1.53    0.25
   1  12  -6    1.54    0.26
   1  12  -6    1.50    0.26
   1  12  -6    1.23    0.24
   1 -12  -6    1.39    0.25
  -1 -12   6    1.14    0.23
   1  12  -5   -0.02    0.08
   1  12  -5    0.10    0.09
   1  12  -5    0.16    0.09
   1  12  -5   -0.03    0.06
   1 -12  -5    0.04    0.06
   1 -12  -5    0.07    0.09
  -1 -12   5    0.12    0.11
   1  12  -4   23.65    0.73
   1  12  -4   24.22    0.76
   1  12  -4   23.52    0.73
   1  12  -4   24.41    0.72
   1 -12  -4   24.21    0.59
   1 -12  -4   24.25    0.63
   1 -12  -4   24.33    0.53
   1 -12  -4   24.87    0.76
   1  12  -3   20.18    0.36
   1  12  -3   20.37    0.45
   1  12  -3   19.29    0.63
   1  12  -3   21.27    0.61
   1  12  -3   21.20    0.63
   1  12  -3   20.87    0.38
   1  12  -3   20.27    0.62
   1 -12  -3   20.63    0.52
   1 -12  -3   20.11    0.55
   1 -12  -3   20.97    0.63
   1 -12  -3   19.42    0.54
  -1 -12   3   20.31    0.64
   1  12  -2    2.64    0.20
   1  12  -2    2.37    0.22
   1  12  -2    2.52    0.15
   1  12  -2    2.35    0.15
   1  12  -2    2.24    0.16
   1  12  -2    2.42    0.19
   1 -12  -2    2.29    0.17
  -1 -12   2    2.28    0.23
   1 -12  -2    2.59    0.20
  -1 -12   2    2.47    0.12
   1 -12  -2    2.51    0.19
   1 -12  -2    2.01    0.20
  -1 -12   2    2.51    0.17
   1  12  -1   40.08    0.79
   1  12  -1   39.63    0.78
   1  12  -1   39.65    0.83
  -1 -12   1   40.87    0.84
   1 -12  -1   40.86    0.76
  -1 -12   1   41.14    0.82
   1 -12  -1   41.52    0.83
   1 -12  -1   40.67    0.83
  -1 -12   1   41.38    0.70
   1 -12  -1   41.18    0.70
   1  12   0  110.53    1.69
   1  12   0  109.12    1.63
   1 -12   0  110.87    1.67
  -1 -12   0  110.77    1.68
  -1 -12   0  109.99    1.63
  -1 -12   0  110.07    1.54
   1 -12   0  107.81    1.70
   1 -12   0  109.80    1.55
  -1  12  -1   22.85    0.54
  -1  12  -1   23.32    0.59
   1  12   1   23.35    0.59
  -1 -12  -1   23.08    0.57
   1 -12   1   23.58    0.57
   1 -12   1   22.83    0.48
  -1 -12  -1   22.76    0.51
  -1 -12  -1   22.91    0.59
   1 -12   1   23.58    0.63
  -1 -12  -1   22.90    0.58
  -1 -12  -1   23.36    0.48
  -1  12  -2   11.87    0.45
  -1  12  -2   11.36    0.34
  -1  12  -2   11.10    0.36
  -1  12  -2   10.96    0.41
   1  12   2   11.43    0.41
  -1  12  -2   11.08    0.43
  -1  12  -2   10.99    0.33
   1 -12   2   11.37    0.29
  -1 -12  -2   10.40    0.41
  -1 -12  -2   11.05    0.40
  -1 -12  -2   11.15    0.38
   1 -12   2   11.06    0.43
  -1 -12  -2   10.56    0.30
  -1 -12  -2   11.13    0.41
   1 -12   2   11.55    0.37
  -1  12  -3   38.28    0.71
  -1  12  -3   39.19    0.92
  -1  12  -3   38.65    0.91
  -1  12  -3   37.84    0.62
  -1  12  -3   38.94    0.95
  -1  12  -3   38.22    0.62
  -1  12  -3   37.74    0.94
  -1 -12  -3   38.32    0.94
  -1 -12  -3   38.80    0.83
   1 -12   3   37.93    0.92
  -1 -12  -3   38.67    0.78
  -1  12  -4    1.82    0.23
  -1  12  -4    1.68    0.23
  -1  12  -4    1.54    0.23
  -1  12  -4    1.57    0.22
   1 -12   4    1.66    0.22
  -1 -12  -4    1.14    0.18
  -1 -12  -4    1.55    0.23
  -1 -12  -4    2.12    0.18
  -1 -12  -4    1.70    0.14
  -1  12  -5    0.47    0.16
  -1  12  -5    0.66    0.16
  -1  12  -5    0.53    0.16
  -1  12  -5    0.44    0.14
  -1 -12  -5    0.49    0.10
  -1 -12  -5    0.31    0.13
   1 -12   5    0.45    0.14
  -1 -12  -5    0.50    0.15
  -1  12  -6    0.65    0.18
  -1  12  -6    0.59    0.18
  -1  12  -6    0.37    0.14
  -1  12  -6    0.49    0.16
   1 -12   6    0.30    0.14
  -1 -12  -6    0.49    0.17
  -1  12  -7    0.25    0.15
  -1  12  -7   -0.07    0.10
  -1  12  -7    0.11    0.12
  -1  12  -7   -0.01    0.11
  -1 -12  -7    0.13    0.15
   1 -12   7    0.15    0.15
  -1  12  -8    0.02    0.13
  -1  12  -8    0.09    0.13
  -1  12  -8    0.04    0.12
  -1 -12  -8   -0.10    0.16
  -1  12  -9    3.38    0.45
  -1  12  -9    4.81    0.56
  -1  12  -9    4.46    0.54
  -1 -12  -9    5.36    0.63
   1  13  -9    1.06    0.29
   1  13  -9    0.95    0.29
   1  13  -9    1.99    0.39
   1  13  -9    0.94    0.27
   1 -13  -9    0.58    0.26
  -1 -13   9    0.73    0.29
   1  13  -8    1.97    0.35
   1  13  -8    1.69    0.33
   1  13  -8    1.29    0.29
   1  13  -8    1.36    0.28
  -1 -13   8    1.52    0.32
   1 -13  -8    1.19    0.30
   1  13  -7    0.05    0.12
   1  13  -7    0.00    0.10
   1  13  -7    0.02    0.11
   1  13  -7    0.02    0.12
  -1 -13   7    0.16    0.15
   1 -13  -7    0.00    0.11
   1  13  -6    0.14    0.12
   1  13  -6    0.15    0.11
   1  13  -6    0.33    0.13
   1  13  -6    0.31    0.13
  -1 -13   6   -0.03    0.09
   1 -13  -6    0.22    0.14
   1  13  -5    2.70    0.33
   1  13  -5    2.27    0.31
   1  13  -5    1.85    0.26
   1  13  -5    2.29    0.29
   1 -13  -5    2.07    0.29
   1 -13  -5    2.01    0.17
  -1 -13   5    1.81    0.26
   1 -13  -5    2.33    0.10
   1  13  -4    1.86    0.24
   1  13  -4    1.75    0.25
   1  13  -4    2.08    0.27
   1  13  -4    1.69    0.24
   1 -13  -4    1.60    0.18
   1 -13  -4    2.06    0.21
   1 -13  -4    1.59    0.22
   1 -13  -4    1.96    0.15
  -1 -13   4    1.77    0.25
   1  13  -3    5.95    0.33
   1  13  -3    5.50    0.32
   1  13  -3    5.47    0.23
   1  13  -3    6.09    0.20
   1  13  -3    5.81    0.31
   1  13  -3    5.86    0.19
   1  13  -3    6.08    0.35
  -1 -13   3    5.52    0.33
   1 -13  -3    5.83    0.33
   1 -13  -3    5.75    0.30
   1 -13  -3    5.47    0.26
   1 -13  -3    5.59    0.28
   1  13  -2   18.78    0.50
   1  13  -2   19.30    0.55
   1  13  -2   18.02    0.56
   1  13  -2   18.72    0.56
   1  13  -2   18.08    0.46
   1  13  -2   18.52    0.47
   1 -13  -2   18.68    0.52
  -1 -13   2   18.46    0.51
   1 -13  -2   18.94    0.54
   1 -13  -2   17.94    0.34
   1 -13  -2   18.70    0.53
   1 -13  -2   19.19    0.56
  -1 -13   2   18.44    0.40
  -1 -13   2   19.28    0.58
   1  13  -1    0.75    0.13
   1  13  -1    0.69    0.11
   1  13  -1    0.65    0.10
   1  13  -1    0.77    0.13
  -1 -13   1    0.89    0.11
  -1 -13   1    1.03    0.15
   1 -13  -1    0.81    0.11
   1 -13  -1    0.72    0.12
  -1 -13   1    0.80    0.12
   1 -13  -1    0.75    0.10
   1 -13  -1    0.78    0.12
   1  13   0   -0.03    0.03
  -1 -13   0   -0.04    0.03
  -1 -13   0    0.04    0.05
   1 -13   0    0.00    0.05
  -1 -13   0    0.03    0.04
   1 -13   0    0.08    0.06
   1 -13   0    0.05    0.04
  -1  13  -1    8.77    0.35
  -1  13  -1    8.42    0.41
  -1  13  -1    9.22    0.33
  -1  13  -1    8.14    0.39
   1  13   1    8.82    0.36
  -1  13  -1    8.79    0.35
  -1 -13  -1    8.31    0.27
  -1 -13  -1    8.23    0.34
   1 -13   1    8.62    0.28
   1 -13   1    8.67    0.34
  -1 -13  -1    8.73    0.30
  -1 -13  -1    8.53    0.35
  -1 -13  -1    8.13    0.32
   1 -13   1    8.52    0.37
  -1  13  -2   14.07    0.48
  -1  13  -2   12.59    0.48
   1  13   2   13.40    0.46
  -1  13  -2   13.61    0.38
  -1  13  -2   12.60    0.47
  -1  13  -2   13.26    0.38
  -1  13  -2   12.57    0.41
  -1 -13  -2   13.20    0.36
   1 -13   2   13.55    0.34
   1 -13   2   13.16    0.42
  -1 -13  -2   13.35    0.47
  -1 -13  -2   12.76    0.45
  -1 -13  -2   13.20    0.28
  -1 -13  -2   12.70    0.43
  -1 -13  -2   12.95    0.46
   1 -13   2   13.17    0.49
  -1  13  -3    9.83    0.45
  -1  13  -3    9.84    0.45
  -1  13  -3   10.32    0.44
  -1  13  -3   10.00    0.33
  -1  13  -3   10.68    0.46
  -1  13  -3   10.34    0.28
  -1  13  -3   10.31    0.28
  -1  13  -3    9.49    0.32
  -1 -13  -3   10.04    0.40
  -1 -13  -3   10.58    0.38
  -1 -13  -3   10.43    0.46
   1 -13   3   10.30    0.25
   1 -13   3   10.43    0.46
  -1  13  -4    8.32    0.43
  -1  13  -4    8.56    0.46
  -1  13  -4    8.35    0.43
  -1  13  -4    7.72    0.44
  -1  13  -4    7.83    0.20
  -1  13  -4    7.90    0.20
  -1 -13  -4    8.02    0.44
  -1 -13  -4    7.84    0.31
   1 -13   4    8.05    0.43
  -1 -13  -4    7.71    0.34
  -1 -13  -4    8.42    0.41
  -1  13  -5    1.05    0.21
  -1  13  -5    0.82    0.20
  -1  13  -5    0.79    0.17
  -1  13  -5    1.06    0.21
  -1 -13  -5    0.73    0.16
  -1 -13  -5    0.77    0.13
   1 -13   5    0.66    0.17
  -1 -13  -5    0.49    0.15
  -1  13  -6    2.03    0.31
  -1  13  -6    2.59    0.34
  -1  13  -6    2.20    0.33
  -1  13  -6    1.89    0.28
  -1 -13  -6    1.35    0.26
   1 -13   6    1.99    0.28
  -1  13  -7    2.18    0.33
  -1  13  -7    1.53    0.30
  -1  13  -7    1.48    0.29
  -1  13  -7    1.75    0.30
  -1 -13  -7    1.38    0.28
   1 -13   7    2.07    0.32
  -1  13  -8    1.16    0.26
  -1  13  -8    1.99    0.36
  -1  13  -8    0.91    0.24
  -1 -13  -8    1.24    0.29
  -1  13  -9    0.04    0.17
  -1  13  -9    0.24    0.20
  -1  13  -9    0.15    0.19
  -1 -13  -9    0.15    0.20
   1  14  -9    0.53    0.22
   1  14  -9    1.15    0.33
   1  14  -9    1.10    0.30
   1  14  -9    1.19    0.32
   1 -14  -9    0.46    0.25
  -1 -14   9    0.82    0.29
   1  14  -8    0.21    0.18
   1  14  -8    0.10    0.14
   1  14  -8    0.20    0.16
   1  14  -8    0.23    0.18
  -1 -14   8   -0.13    0.16
   1 -14  -8    0.05    0.17
   1  14  -7    1.62    0.30
   1  14  -7    1.68    0.31
   1  14  -7    1.88    0.32
   1  14  -7    1.24    0.28
  -1 -14   7    1.54    0.28
   1 -14  -7    1.31    0.26
   1  14  -6   15.08    0.68
   1  14  -6   13.12    0.65
   1  14  -6   13.35    0.63
   1  14  -6   14.23    0.64
  -1 -14   6   13.51    0.66
   1 -14  -6   13.80    0.31
   1 -14  -6   13.87    0.69
   1  14  -5    2.11    0.29
   1  14  -5    2.30    0.29
   1  14  -5    2.27    0.29
   1  14  -5    2.47    0.30
   1 -14  -5    2.35    0.19
  -1 -14   5    2.34    0.30
   1 -14  -5    2.39    0.30
   1 -14  -5    2.38    0.13
   1  14  -4    7.36    0.40
   1  14  -4    8.30    0.43
   1  14  -4    8.55    0.44
   1  14  -4    8.52    0.21
   1  14  -4    8.70    0.22
   1  14  -4    9.16    0.47
   1 -14  -4    8.14    0.43
  -1 -14   4    8.48    0.46
   1 -14  -4    8.84    0.33
   1 -14  -4    8.53    0.36
   1 -14  -4    9.06    0.38
   1  14  -3    1.21    0.14
   1  14  -3    1.29    0.21
   1  14  -3    1.33    0.19
   1  14  -3    1.20    0.10
   1  14  -3    1.33    0.10
   1  14  -3    1.68    0.23
   1  14  -3    1.22    0.17
   1 -14  -3    1.08    0.16
  -1 -14   3    1.16    0.09
   1 -14  -3    1.20    0.16
  -1 -14   3    1.43    0.21
   1 -14  -3    1.29    0.18
   1 -14  -3    1.37    0.18
   1  14  -2    0.16    0.07
   1  14  -2    0.16    0.08
   1  14  -2    0.17    0.06
   1  14  -2    0.20    0.07
   1  14  -2    0.19    0.06
   1  14  -2    0.13    0.07
  -1 -14   2    0.15    0.06
   1 -14  -2    0.20    0.05
   1 -14  -2    0.17    0.07
  -1 -14   2    0.14    0.05
   1 -14  -2    0.14    0.08
   1 -14  -2    0.08    0.06
   1 -14  -2    0.11    0.06
  -1 -14   2    0.15    0.08
   1  14  -1    0.03    0.06
   1  14  -1    0.20    0.07
   1  14  -1    0.12    0.07
   1  14  -1    0.05    0.06
   1  14  -1    0.03    0.04
   1  14  -1    0.03    0.05
   1 -14  -1    0.04    0.06
   1 -14  -1    0.07    0.04
  -1 -14   1    0.03    0.04
   1 -14  -1    0.15    0.06
  -1 -14   1    0.03    0.05
   1 -14  -1    0.13    0.06
  -1 -14   1    0.08    0.07
   1  14   0   18.59    0.54
  -1 -14   0   18.18    0.45
   1 -14   0   18.31    0.55
  -1 -14   0   18.75    0.52
   1 -14   0   18.72    0.54
   1 -14   0   18.30    0.45
  -1 -14   0   19.36    0.55
  -1  14  -1    8.20    0.34
  -1  14  -1    8.02    0.35
  -1  14  -1    8.03    0.35
  -1  14  -1    7.71    0.32
   1  14   1    7.57    0.34
  -1  14  -1    7.69    0.34
  -1 -14  -1    7.77    0.27
  -1 -14  -1    8.15    0.35
   1 -14   1    7.96    0.28
   1 -14   1    8.44    0.34
  -1 -14  -1    7.68    0.32
  -1 -14  -1    7.94    0.34
   1 -14   1    7.85    0.37
  -1 -14  -1    8.20    0.30
  -1  14  -2    4.85    0.29
  -1  14  -2    4.79    0.28
  -1  14  -2    4.58    0.25
   1  14   2    4.54    0.27
  -1  14  -2    4.84    0.29
  -1  14  -2    4.58    0.29
  -1  14  -2    5.29    0.24
   1 -14   2    5.18    0.31
  -1 -14  -2    5.01    0.29
  -1 -14  -2    4.86    0.19
  -1 -14  -2    4.92    0.29
  -1 -14  -2    4.87    0.27
  -1 -14  -2    5.49    0.29
   1 -14   2    4.92    0.20
  -1 -14  -2    5.01    0.23
  -1  14  -3    5.93    0.26
  -1  14  -3    6.04    0.22
  -1  14  -3    6.01    0.36
  -1  14  -3    6.51    0.37
  -1  14  -3    5.96    0.34
  -1  14  -3    5.70    0.26
  -1  14  -3    6.51    0.23
  -1 -14  -3    6.25    0.33
  -1 -14  -3    6.57    0.31
   1 -14   3    6.11    0.20
   1 -14   3    5.82    0.35
  -1 -14  -3    6.17    0.36
  -1  14  -4    2.42    0.29
  -1  14  -4    2.72    0.14
  -1  14  -4    3.28    0.33
  -1  14  -4    2.43    0.28
  -1  14  -4    2.60    0.30
  -1 -14  -4    2.82    0.19
   1 -14   4    2.52    0.28
  -1 -14  -4    3.20    0.31
  -1 -14  -4    2.29    0.28
  -1 -14  -4    2.98    0.23
  -1  14  -5   10.94    0.53
  -1  14  -5   11.47    0.55
  -1  14  -5   11.28    0.57
  -1  14  -5   11.44    0.58
  -1 -14  -5   11.13    0.58
   1 -14   5   10.57    0.54
  -1 -14  -5   11.30    0.41
  -1  14  -6    0.69    0.20
  -1  14  -6    0.67    0.18
  -1  14  -6    0.28    0.14
  -1  14  -6    0.53    0.17
  -1 -14  -6    0.46    0.08
   1 -14   6    0.64    0.20
  -1 -14  -6    0.79    0.21
  -1  14  -7   -0.04    0.12
  -1  14  -7    0.05    0.12
  -1  14  -7    0.08    0.13
  -1  14  -7   -0.03    0.09
   1 -14   7   -0.03    0.13
  -1 -14  -7    0.12    0.14
  -1  14  -8    0.05    0.14
  -1  14  -8    0.12    0.16
  -1  14  -8   -0.08    0.12
  -1 -14  -8    0.08    0.16
  -1  14  -9    0.54    0.23
  -1  14  -9    0.55    0.25
  -1  14  -9    0.51    0.25
  -1 -14  -9    0.47    0.29
   1  15  -9    0.07    0.21
   1  15  -9    0.02    0.15
   1  15  -9    0.02    0.16
   1  15  -9   -0.07    0.15
  -1 -15   9    0.07    0.22
   1 -15  -9    0.27    0.23
   1  15  -8    0.67    0.22
   1  15  -8    0.82    0.24
   1  15  -8    0.81    0.25
   1  15  -8    0.96    0.27
   1 -15  -8    0.50    0.25
  -1 -15   8    0.53    0.22
   1  15  -7    3.88    0.45
   1  15  -7    3.70    0.47
   1  15  -7    3.55    0.44
   1  15  -7    4.19    0.48
   1 -15  -7    3.35    0.43
  -1 -15   7    3.90    0.44
   1  15  -6    6.05    0.43
   1  15  -6    5.98    0.43
   1  15  -6    5.25    0.42
   1  15  -6    5.04    0.41
  -1 -15   6    5.98    0.45
   1 -15  -6    5.97    0.46
   1 -15  -6    5.44    0.23
   1  15  -5    0.33    0.14
   1  15  -5    0.23    0.13
   1  15  -5    0.26    0.12
   1  15  -5    0.35    0.14
   1 -15  -5    0.13    0.12
   1 -15  -5    0.23    0.06
  -1 -15   5    0.32    0.14
   1 -15  -5    0.15    0.09
   1  15  -4    0.22    0.10
   1  15  -4    0.32    0.12
   1  15  -4    0.20    0.10
   1  15  -4    0.26    0.10
   1  15  -4    0.28    0.06
   1 -15  -4    0.31    0.11
   1 -15  -4    0.33    0.12
   1 -15  -4    0.34    0.09
   1 -15  -4    0.14    0.10
  -1 -15   4    0.20    0.10
   1  15  -3    4.24    0.23
   1  15  -3    4.86    0.32
   1  15  -3    4.58    0.20
   1  15  -3    4.91    0.31
   1  15  -3    4.05    0.30
   1  15  -3    4.94    0.30
  -1 -15   3    4.33    0.32
   1 -15  -3    4.54    0.26
   1 -15  -3    4.64    0.30
   1 -15  -3    4.15    0.26
  -1 -15   3    4.46    0.18
   1 -15  -3    4.40    0.29
   1  15  -2   38.26    0.90
   1  15  -2   41.10    0.82
   1  15  -2   38.31    0.87
   1  15  -2   39.09    0.85
   1  15  -2   39.67    0.93
   1 -15  -2   39.48    0.87
   1 -15  -2   39.98    0.92
  -1 -15   2   39.96    0.72
   1 -15  -2   41.29    0.88
   1 -15  -2   38.08    0.82
  -1 -15   2   39.49    0.93
   1 -15  -2   39.63    0.88
   1  15  -1    7.25    0.31
   1  15  -1    6.51    0.30
   1  15  -1    6.68    0.32
   1  15  -1    6.42    0.32
   1  15  -1    6.60    0.31
  -1 -15   1    6.99    0.33
   1 -15  -1    6.59    0.32
  -1 -15   1    6.33    0.25
   1 -15  -1    5.82    0.24
   1 -15  -1    6.73    0.28
   1 -15  -1    7.31    0.33
  -1 -15   1    6.10    0.32
   1  15   0    0.90    0.14
  -1 -15   0    0.90    0.14
   1 -15   0    0.90    0.10
  -1 -15   0    0.77    0.11
   1 -15   0    1.36    0.17
  -1 -15   0    1.19    0.16
   1 -15   0    1.05    0.13
   1 -15   0    1.13    0.17
  -1  15  -1    9.65    0.39
  -1  15  -1   10.14    0.41
  -1  15  -1    9.93    0.40
  -1  15  -1   10.21    0.39
   1  15   1    9.92    0.40
  -1 -15  -1    9.94    0.40
  -1 -15  -1    9.59    0.37
  -1 -15  -1    9.64    0.39
   1 -15   1    9.80    0.32
   1 -15   1    9.98    0.42
  -1 -15  -1    9.59    0.31
   1 -15   1    9.13    0.37
  -1 -15  -1    9.44    0.34
  -1  15  -2    8.77    0.33
   1  15   2    7.75    0.37
  -1  15  -2    8.79    0.41
  -1  15  -2    8.43    0.39
  -1  15  -2    8.22    0.35
  -1  15  -2    7.96    0.37
  -1 -15  -2    8.62    0.39
  -1 -15  -2    7.77    0.38
   1 -15   2    8.43    0.29
  -1 -15  -2    9.05    0.39
   1 -15   2    7.98    0.40
  -1 -15  -2    8.14    0.30
  -1 -15  -2    8.27    0.36
  -1  15  -3    3.56    0.21
  -1  15  -3    3.94    0.29
  -1  15  -3    3.72    0.22
  -1  15  -3    3.59    0.27
  -1  15  -3    3.61    0.18
  -1  15  -3    3.26    0.27
  -1 -15  -3    4.10    0.25
  -1 -15  -3    3.64    0.26
  -1 -15  -3    2.53    0.26
  -1 -15  -3    4.16    0.30
   1 -15   3    4.27    0.31
   1 -15   3    3.98    0.18
  -1  15  -4   21.08    0.46
  -1  15  -4   21.20    0.73
  -1  15  -4   21.33    0.76
  -1  15  -4   20.86    0.75
  -1  15  -4   21.25    0.73
  -1 -15  -4   22.26    0.64
  -1 -15  -4   20.85    0.57
   1 -15   4   21.20    0.74
  -1 -15  -4   20.84    0.68
  -1 -15  -4   21.90    0.77
  -1  15  -5    1.91    0.29
  -1  15  -5    2.75    0.33
  -1  15  -5    2.06    0.30
  -1  15  -5    2.40    0.31
  -1 -15  -5    2.28    0.16
  -1 -15  -5    2.46    0.21
   1 -15   5    1.80    0.27
  -1 -15  -5    2.81    0.35
  -1  15  -6    2.43    0.35
  -1  15  -6    2.55    0.36
  -1  15  -6    1.51    0.28
  -1  15  -6    2.43    0.37
  -1 -15  -6    2.20    0.16
   1 -15   6    1.67    0.28
  -1 -15  -6    1.75    0.30
  -1  15  -7    2.51    0.36
  -1  15  -7    2.43    0.37
  -1  15  -7    3.18    0.41
  -1  15  -7    2.57    0.38
   1 -15   7    2.26    0.35
  -1 -15  -7    2.49    0.38
  -1  15  -8    0.17    0.15
  -1  15  -8    0.20    0.16
  -1  15  -8    0.03    0.14
  -1 -15  -8    0.48    0.24
   1  16  -9    0.14    0.18
   1  16  -9    0.11    0.19
   1  16  -9    0.11    0.18
   1  16  -9   -0.01    0.21
   1 -16  -9    0.04    0.22
  -1 -16   9    0.20    0.23
   1  16  -8    0.35    0.18
   1  16  -8    0.05    0.15
   1  16  -8    0.60    0.24
   1  16  -8    0.17    0.17
   1 -16  -8    0.20    0.18
  -1 -16   8    0.10    0.18
   1  16  -7    0.31    0.17
   1  16  -7    0.41    0.18
   1  16  -7    0.31    0.16
   1  16  -7    0.24    0.15
  -1 -16   7    0.65    0.21
   1 -16  -7    0.23    0.16
   1  16  -6    1.06    0.24
   1  16  -6    1.42    0.27
   1  16  -6    1.35    0.27
   1  16  -6    1.31    0.26
  -1 -16   6    0.46    0.19
   1 -16  -6    1.00    0.14
   1 -16  -6    1.49    0.30
   1  16  -5   -0.01    0.07
   1  16  -5    0.02    0.08
   1  16  -5    0.00    0.08
   1  16  -5    0.07    0.10
   1 -16  -5   -0.01    0.08
  -1 -16   5   -0.05    0.11
   1 -16  -5    0.02    0.05
   1 -16  -5    0.02    0.10
   1  16  -4    6.67    0.24
   1  16  -4    6.11    0.37
   1  16  -4    5.36    0.37
   1  16  -4    5.61    0.37
   1  16  -4    6.31    0.39
   1 -16  -4    6.20    0.33
  -1 -16   4    6.60    0.41
   1 -16  -4    6.58    0.31
   1 -16  -4    5.55    0.32
   1 -16  -4    5.85    0.38
   1  16  -3    0.07    0.04
   1  16  -3   -0.05    0.05
   1  16  -3    0.00    0.05
   1  16  -3    0.12    0.06
   1  16  -3    0.07    0.06
   1 -16  -3    0.06    0.08
  -1 -16   3    0.04    0.09
   1 -16  -3    0.07    0.06
   1 -16  -3    0.07    0.08
  -1 -16   3    0.07    0.05
   1 -16  -3    0.06    0.08
   1  16  -2    1.12    0.19
   1  16  -2    0.99    0.14
   1  16  -2    0.98    0.16
   1  16  -2    1.00    0.17
   1  16  -2    0.96    0.16
   1 -16  -2    0.94    0.16
  -1 -16   2    0.61    0.10
   1 -16  -2    0.68    0.12
   1 -16  -2    0.88    0.14
  -1 -16   2    0.94    0.18
   1 -16  -2    0.89    0.13
   1 -16  -2    0.82    0.15
   1  16  -1    0.75    0.13
   1  16  -1    0.87    0.13
   1  16  -1    0.90    0.15
   1  16  -1    0.72    0.14
   1  16  -1    0.92    0.16
   1 -16  -1    0.71    0.11
   1 -16  -1    1.07    0.21
   1 -16  -1    0.91    0.13
   1 -16  -1    0.52    0.12
   1 -16  -1    0.77    0.14
  -1 -16   1    0.61    0.13
  -1 -16   1    0.93    0.12
  -1 -16   1    0.81    0.14
  -1  16   0    7.72    0.37
   1  16   0    7.05    0.34
   1  16   0    7.72    0.38
  -1 -16   0    8.03    0.37
   1 -16   0    7.55    0.29
  -1 -16   0    7.77    0.30
   1 -16   0    7.50    0.35
  -1 -16   0    7.81    0.34
   1 -16   0    7.59    0.26
   1 -16   0    7.24    0.36
  -1  16  -1    0.98    0.16
  -1  16  -1    0.58    0.13
   1  16   1    0.87    0.15
  -1  16  -1    1.00    0.17
  -1  16  -1    0.76    0.14
  -1 -16  -1    0.66    0.14
  -1 -16  -1    0.91    0.13
   1 -16   1    0.71    0.13
  -1 -16  -1    0.79    0.11
  -1 -16  -1    0.96    0.16
  -1 -16  -1    0.95    0.15
  -1 -16  -1    1.03    0.15
   1 -16   1    0.65    0.15
   1 -16   1    0.68    0.10
  -1  16  -2    9.58    0.36
  -1  16  -2    9.62    0.44
  -1  16  -2    9.84    0.43
  -1  16  -2    9.34    0.43
  -1  16  -2    9.58    0.40
   1  16   2    9.82    0.43
  -1 -16  -2    9.42    0.42
  -1 -16  -2    9.27    0.43
   1 -16   2    9.38    0.32
  -1 -16  -2    9.60    0.34
   1 -16   2    9.89    0.46
  -1 -16  -2    9.69    0.41
  -1 -16  -2   10.26    0.42
  -1  16  -3    0.33    0.11
  -1  16  -3    0.59    0.11
  -1  16  -3    0.62    0.09
  -1  16  -3    0.46    0.13
  -1  16  -3    0.68    0.16
   1 -16   3    0.42    0.14
  -1 -16  -3    0.51    0.13
   1 -16   3    0.46    0.08
  -1 -16  -3    0.43    0.12
  -1 -16  -3    0.58    0.12
  -1 -16  -3    0.50    0.13
  -1  16  -4    0.08    0.07
  -1  16  -4   -0.01    0.07
  -1  16  -4   -0.06    0.06
  -1  16  -4    0.05    0.05
  -1 -16  -4    0.06    0.09
  -1 -16  -4    0.08    0.06
   1 -16   4    0.04    0.04
  -1 -16  -4    0.07    0.10
   1 -16   4    0.16    0.11
  -1 -16  -4    0.04    0.08
  -1  16  -5    1.72    0.30
  -1  16  -5    1.42    0.26
  -1  16  -5    1.51    0.25
  -1  16  -5    1.39    0.26
  -1 -16  -5    1.05    0.22
  -1 -16  -5    1.31    0.15
   1 -16   5    1.59    0.27
  -1 -16  -5    1.53    0.20
  -1  16  -6    2.40    0.35
  -1  16  -6    2.34    0.34
  -1  16  -6    2.37    0.34
  -1  16  -6    2.06    0.31
  -1 -16  -6    1.89    0.32
   1 -16   6    1.92    0.30
  -1 -16  -6    2.49    0.19
  -1  16  -7    2.04    0.34
  -1  16  -7    1.53    0.32
  -1  16  -7    1.85    0.33
  -1  16  -7    2.09    0.35
  -1 -16  -7    1.31    0.28
   1 -16   7    1.96    0.33
  -1  16  -8    0.24    0.18
  -1  16  -8   -0.04    0.14
  -1  16  -8   -0.12    0.11
  -1 -16  -8    0.11    0.20
   1  17  -8    1.37    0.31
   1  17  -8    1.34    0.31
   1  17  -8    0.96    0.27
   1  17  -8    1.41    0.32
   1 -17  -8    1.57    0.36
  -1 -17   8    1.10    0.29
   1  17  -7    0.06    0.12
   1  17  -7    0.10    0.13
   1  17  -7   -0.15    0.13
   1  17  -7   -0.11    0.10
  -1 -17   7   -0.10    0.15
   1 -17  -7    0.14    0.15
   1  17  -6    2.22    0.34
   1  17  -6    2.75    0.37
   1  17  -6    2.28    0.34
   1  17  -6    2.31    0.35
   1 -17  -6    2.05    0.33
  -1 -17   6    2.04    0.32
   1 -17  -6    2.32    0.20
   1  17  -5    0.46    0.16
   1  17  -5    0.27    0.13
   1  17  -5    0.38    0.14
   1  17  -5    0.66    0.18
   1 -17  -5    0.34    0.12
   1 -17  -5    0.32    0.08
  -1 -17   5    0.37    0.14
   1 -17  -5    0.44    0.17
   1  17  -4    2.40    0.31
   1  17  -4    2.13    0.15
   1  17  -4    2.43    0.31
   1  17  -4    1.90    0.26
   1  17  -4    2.10    0.27
   1 -17  -4    2.64    0.31
  -1 -17   4    2.65    0.33
  -1 -17   4    2.09    0.14
   1 -17  -4    2.33    0.23
   1 -17  -4    2.59    0.26
   1 -17  -4    2.48    0.27
   1  17  -3    3.69    0.20
   1  17  -3    3.78    0.23
   1  17  -3    4.03    0.37
   1  17  -3    4.35    0.29
   1  17  -3    3.46    0.34
   1 -17  -3    4.06    0.26
  -1 -17   3    3.47    0.34
   1 -17  -3    3.84    0.27
  -1 -17   3    3.94    0.20
   1 -17  -3    3.71    0.28
   1 -17  -3    3.83    0.29
   1  17  -2   14.16    0.54
   1  17  -2   14.11    0.52
   1  17  -2   14.11    0.50
   1  17  -2   13.75    0.49
   1  17  -2   14.00    0.46
  -1 -17   2   14.87    0.56
   1 -17  -2   14.33    0.44
  -1 -17   2   13.66    0.40
   1 -17  -2   14.47    0.50
   1 -17  -2   13.76    0.50
   1 -17  -2   15.00    0.56
   1 -17  -2   13.80    0.50
   1  17  -1   19.27    0.58
   1  17  -1   18.00    0.59
   1  17  -1   18.96    0.60
   1  17  -1   19.24    0.57
   1  17  -1   18.22    0.54
   1 -17  -1   19.24    0.63
   1 -17  -1   18.41    0.48
  -1 -17   1   18.48    0.59
   1 -17  -1   19.89    0.61
  -1 -17   1   18.58    0.60
   1 -17  -1   19.54    0.52
   1 -17  -1   18.72    0.59
  -1 -17   1   17.96    0.49
  -1  17   0   23.95    0.62
   1  17   0   23.28    0.71
  -1  17   0   24.49    0.71
  -1  17   0   24.72    0.64
   1  17   0   24.52    0.69
   1 -17   0   23.72    0.58
  -1 -17   0   25.32    0.70
   1 -17   0   25.02    0.69
  -1 -17   0   23.75    0.57
  -1 -17   0   23.69    0.66
   1 -17   0   24.20    0.70
  -1  17  -1    6.46    0.34
  -1  17  -1    6.95    0.35
  -1  17  -1    6.74    0.33
   1  17   1    6.84    0.36
  -1  17  -1    6.38    0.34
  -1 -17  -1    6.27    0.34
   1 -17   1    6.81    0.34
  -1 -17  -1    7.09    0.32
   1 -17   1    6.21    0.36
   1 -17   1    7.15    0.29
  -1 -17  -1    6.86    0.32
  -1 -17  -1    7.57    0.37
  -1 -17  -1    7.09    0.38
  -1 -17  -1    7.19    0.28
  -1  17  -2    3.78    0.26
  -1  17  -2    3.86    0.28
  -1  17  -2    3.88    0.24
  -1  17  -2    4.29    0.30
   1  17   2    3.69    0.27
  -1  17  -2    3.56    0.26
   1 -17   2    3.94    0.21
  -1 -17  -2    3.70    0.26
  -1 -17  -2    3.93    0.28
   1 -17   2    4.10    0.31
  -1 -17  -2    3.96    0.27
  -1 -17  -2    3.80    0.29
  -1 -17  -2    3.89    0.23
  -1  17  -3    3.23    0.33
  -1  17  -3    2.70    0.18
  -1  17  -3    2.35    0.30
  -1  17  -3    3.03    0.32
  -1  17  -3    2.63    0.20
  -1 -17  -3    3.08    0.31
  -1 -17  -3    2.39    0.27
   1 -17   3    2.60    0.17
   1 -17   3    2.34    0.29
  -1 -17  -3    3.11    0.32
  -1 -17  -3    2.90    0.27
  -1  17  -4    1.08    0.21
  -1  17  -4    1.58    0.25
  -1  17  -4    1.57    0.24
  -1  17  -4    1.71    0.17
  -1 -17  -4    1.73    0.26
  -1 -17  -4    1.65    0.19
   1 -17   4    1.51    0.24
   1 -17   4    1.56    0.14
  -1 -17  -4    1.76    0.23
  -1 -17  -4    1.57    0.23
  -1  17  -5    0.79    0.20
  -1  17  -5    0.52    0.18
  -1  17  -5    0.98    0.22
  -1  17  -5    0.78    0.19
  -1 -17  -5    0.79    0.13
  -1 -17  -5    0.63    0.15
   1 -17   5    0.78    0.20
  -1 -17  -5    0.53    0.17
  -1  17  -6    6.56    0.49
  -1  17  -6    6.37    0.49
  -1  17  -6    6.32    0.47
  -1  17  -6    5.92    0.46
  -1 -17  -6    6.18    0.49
   1 -17   6    5.87    0.45
  -1 -17  -6    6.34    0.31
  -1  17  -7    1.50    0.29
  -1  17  -7    1.07    0.26
  -1  17  -7    1.16    0.28
  -1  17  -7    1.65    0.33
   1 -17   7    1.17    0.27
  -1 -17  -7    1.51    0.31
  -1  17  -8    0.20    0.17
  -1  17  -8    0.41    0.20
  -1  17  -8    0.42    0.20
  -1 -17  -8    0.26    0.22
   1 -17   8    0.42    0.21
   1  18  -8    3.48    0.48
   1  18  -8    5.71    0.63
   1  18  -8    3.06    0.47
   1  18  -8    4.15    0.53
   1 -18  -8    2.63    0.42
  -1 -18   8    3.51    0.49
   1  18  -7    1.46    0.31
   1  18  -7    1.63    0.34
   1  18  -7    1.44    0.30
   1  18  -7    2.16    0.37
   1 -18  -7    1.22    0.29
  -1 -18   7    1.21    0.29
   1  18  -6    0.37    0.16
   1  18  -6    1.14    0.27
   1  18  -6    0.50    0.19
   1  18  -6    0.96    0.24
   1 -18  -6    0.93    0.24
   1 -18  -6    1.00    0.16
  -1 -18   6    0.98    0.25
   1  18  -5    3.41    0.41
   1  18  -5    2.98    0.36
   1  18  -5    2.92    0.37
   1  18  -5    3.52    0.40
   1 -18  -5    2.58    0.20
   1 -18  -5    2.83    0.35
  -1 -18   5    2.67    0.34
   1 -18  -5    2.70    0.27
   1  18  -4   -0.04    0.07
   1  18  -4    0.05    0.07
   1  18  -4    0.03    0.07
   1  18  -4    0.04    0.07
   1  18  -4    0.05    0.05
  -1 -18   4    0.05    0.05
   1 -18  -4    0.04    0.05
  -1 -18   4   -0.02    0.09
   1 -18  -4    0.04    0.10
   1 -18  -4   -0.12    0.13
   1 -18  -4    0.06    0.09
   1  18  -3   10.78    0.50
   1  18  -3   11.23    0.49
   1  18  -3   11.50    0.52
   1  18  -3   10.96    0.37
   1  18  -3   11.29    0.42
   1 -18  -3   10.62    0.45
   1 -18  -3   11.00    0.49
  -1 -18   3   11.47    0.36
   1 -18  -3   10.04    0.47
  -1 -18   3   11.15    0.53
   1 -18  -3   10.58    0.44
   1  18  -2    0.00    0.05
   1  18  -2    0.08    0.07
   1  18  -2    0.00    0.06
   1  18  -2   -0.01    0.04
   1  18  -2    0.06    0.07
   1 -18  -2    0.04    0.08
   1 -18  -2   -0.03    0.04
   1 -18  -2   -0.01    0.09
   1 -18  -2    0.03    0.07
  -1 -18   2    0.03    0.08
  -1 -18   2    0.01    0.05
   1  18  -1    4.34    0.29
   1  18  -1    4.79    0.31
   1  18  -1    5.00    0.28
   1  18  -1    4.45    0.27
   1  18  -1    4.01    0.26
  -1 -18   1    4.71    0.24
   1 -18  -1    4.05    0.28
   1 -18  -1    4.48    0.32
   1 -18  -1    4.30    0.23
   1 -18  -1    4.51    0.30
  -1 -18   1    4.14    0.29
   1 -18  -1    4.43    0.25
   1  18   0    1.13    0.17
  -1  18   0    1.13    0.16
   1  18   0    1.23    0.15
   1  18   0    0.82    0.14
  -1  18   0    1.21    0.20
   1  18   0    0.89    0.17
  -1  18   0    1.20    0.17
   1 -18   0    1.51    0.18
  -1 -18   0    1.03    0.15
  -1 -18   0    0.92    0.16
  -1 -18   0    0.69    0.14
   1 -18   0    1.03    0.17
   1 -18   0    1.37    0.20
   1  18   1    1.11    0.18
  -1  18  -1    1.05    0.18
  -1  18  -1    1.07    0.17
  -1  18  -1    1.09    0.18
  -1  18  -1    1.24    0.20
   1 -18   1    0.90    0.18
   1 -18   1    0.81    0.13
  -1 -18  -1    0.98    0.13
  -1 -18  -1    0.68    0.15
  -1 -18  -1    1.35    0.20
  -1 -18  -1    0.98    0.15
  -1 -18  -1    0.86    0.15
  -1 -18  -1    0.79    0.15
  -1  18  -2    5.95    0.30
  -1  18  -2    5.79    0.36
  -1  18  -2    6.03    0.35
  -1  18  -2    5.53    0.35
  -1  18  -2    5.26    0.32
   1 -18   2    5.50    0.38
  -1 -18  -2    5.29    0.32
  -1 -18  -2    5.96    0.34
   1 -18   2    5.35    0.26
  -1 -18  -2    6.07    0.34
  -1 -18  -2    5.82    0.37
  -1 -18  -2    5.89    0.29
  -1  18  -3    0.49    0.14
  -1  18  -3    0.42    0.13
  -1  18  -3    0.35    0.12
  -1  18  -3    0.53    0.10
  -1  18  -3    0.34    0.10
  -1 -18  -3    0.17    0.11
   1 -18   3    0.47    0.10
  -1 -18  -3    0.46    0.14
  -1 -18  -3    0.69    0.14
   1 -18   3    0.41    0.14
  -1 -18  -3    0.33    0.11
  -1  18  -4   29.84    0.92
  -1  18  -4   31.06    0.97
  -1  18  -4   29.79    0.67
  -1  18  -4   29.37    0.95
   1 -18   4   30.64    0.97
   1 -18   4   30.17    0.63
  -1 -18  -4   29.33    1.14
  -1 -18  -4   29.01    0.77
  -1 -18  -4   30.80    0.85
  -1 -18  -4   30.76    0.97
  -1  18  -5    2.12    0.32
  -1  18  -5    2.35    0.34
  -1  18  -5    1.92    0.30
  -1 -18  -5    2.22    0.33
  -1 -18  -5    2.68    0.28
  -1 -18  -5    2.06    0.20
   1 -18   5    2.05    0.31
  -1  18  -6    2.62    0.37
  -1  18  -6    2.09    0.32
  -1  18  -6    2.07    0.34
  -1 -18  -6    2.29    0.35
  -1 -18  -6    2.30    0.23
   1 -18   6    2.46    0.37
  -1  18  -7    6.66    0.64
  -1  18  -7    5.62    0.56
  -1  18  -7    5.65    0.58
   1 -18   7    5.35    0.54
  -1 -18  -7    5.23    0.55
  -1  18  -8    0.08    0.17
  -1  18  -8    0.14    0.17
  -1  18  -8   -0.02    0.13
   1 -18   8   -0.03    0.19
  -1 -18  -8   -0.07    0.19
   1  19  -8    2.03    0.40
   1  19  -8    1.98    0.38
   1  19  -8    1.65    0.36
   1  19  -8    1.19    0.31
   1 -19  -8    1.60    0.36
  -1 -19   8    1.11    0.30
   1  19  -7    0.52    0.22
   1  19  -7    0.70    0.23
   1  19  -7    0.47    0.20
   1  19  -7    0.43    0.19
  -1 -19   7    0.61    0.23
   1 -19  -7    0.45    0.21
   1  19  -6    0.19    0.13
   1  19  -6    0.14    0.14
   1  19  -6    0.00    0.12
   1  19  -6    0.19    0.14
   1 -19  -6    0.15    0.15
  -1 -19   6   -0.01    0.15
   1 -19  -6    0.15    0.10
   1  19  -5   27.22    0.94
   1  19  -5   26.20    0.93
   1  19  -5   28.56    1.00
   1  19  -5   27.86    0.93
   1 -19  -5   26.08    0.76
   1 -19  -5   27.61    0.96
  -1 -19   5   26.30    0.96
   1 -19  -5   26.01    0.68
   1  19  -4   14.12    0.60
   1  19  -4   13.71    0.29
   1  19  -4   13.05    0.61
   1  19  -4   13.39    0.42
   1  19  -4   12.83    0.60
   1 -19  -4   13.94    0.62
   1 -19  -4   12.91    0.49
  -1 -19   4   14.63    0.66
  -1 -19   4   14.03    0.40
   1 -19  -4   13.77    0.55
   1  19  -3    0.29    0.11
   1  19  -3    0.20    0.07
   1  19  -3    0.30    0.13
   1  19  -3    0.27    0.09
   1  19  -3    0.06    0.08
   1 -19  -3    0.25    0.12
   1 -19  -3    0.26    0.12
   1 -19  -3    0.34    0.10
  -1 -19   3    0.13    0.12
  -1 -19   3    0.17    0.08
   1 -19  -3    0.05    0.09
   1  19  -2   13.47    0.55
   1  19  -2   12.93    0.52
   1  19  -2   12.42    0.47
   1  19  -2   12.78    0.49
   1  19  -2   13.11    0.50
  -1 -19   2   12.90    0.56
   1 -19  -2   12.99    0.55
   1 -19  -2   13.43    0.52
   1 -19  -2   12.93    0.50
  -1 -19   2   12.95    0.42
   1 -19  -2   13.36    0.52
   1  19  -1    5.09    0.33
   1  19  -1    5.09    0.30
   1  19  -1    5.79    0.30
  -1  19   1    6.02    0.37
   1  19  -1    5.36    0.31
  -1 -19   1    5.63    0.28
   1 -19  -1    4.94    0.27
   1 -19  -1    5.74    0.34
  -1 -19   1    5.35    0.34
   1 -19  -1    5.56    0.36
   1 -19  -1    5.92    0.35
   1 -19  -1    5.54    0.26
  -1  19   0    3.11    0.22
  -1  19   0    3.06    0.23
   1  19   0    3.14    0.32
   1  19   0    2.87    0.21
   1  19   0    2.94    0.21
   1  19   0    3.03    0.25
  -1  19   0    2.63    0.28
  -1 -19   0    2.81    0.20
   1 -19   0    3.14    0.21
   1 -19   0    3.44    0.26
   1 -19   0    3.07    0.31
  -1 -19   0    2.68    0.27
  -1 -19   0    2.69    0.27
  -1  19  -1    8.49    0.42
  -1  19  -1    7.97    0.39
  -1  19  -1    7.56    0.37
   1  19   1    8.69    0.43
  -1  19  -1    8.23    0.40
   1  19   1    7.97    0.43
  -1 -19  -1    8.85    0.45
   1 -19   1    7.49    0.32
  -1 -19  -1    8.18    0.32
  -1 -19  -1    8.43    0.38
   1 -19   1    8.03    0.43
  -1 -19  -1    8.55    0.42
  -1 -19  -1    8.23    0.41
  -1 -19  -1    8.35    0.37
  -1  19  -2    2.17    0.26
  -1  19  -2    2.22    0.22
  -1  19  -2    2.16    0.27
  -1  19  -2    2.50    0.28
  -1  19  -2    2.94    0.30
  -1 -19  -2    2.45    0.26
  -1 -19  -2    3.18    0.31
   1 -19   2    2.43    0.19
  -1 -19  -2    2.81    0.29
  -1 -19  -2    1.95    0.26
  -1 -19  -2    2.72    0.27
   1 -19   2    2.38    0.31
  -1  19  -3    5.68    0.32
  -1  19  -3    5.55    0.27
  -1  19  -3    6.22    0.40
  -1  19  -3    5.25    0.37
  -1  19  -3    5.62    0.37
   1 -19   3    5.16    0.26
  -1 -19  -3    5.17    0.33
   1 -19   3    6.01    0.41
  -1 -19  -3    5.31    0.35
  -1 -19  -3    5.46    0.38
  -1 -19  -3    4.87    0.35
  -1  19  -4    0.97    0.21
  -1  19  -4    1.62    0.27
  -1  19  -4    1.43    0.17
  -1  19  -4    1.15    0.22
  -1  19  -4    1.33    0.10
   1 -19   4    1.23    0.15
  -1 -19  -4    1.23    0.21
  -1 -19  -4    1.30    0.19
  -1 -19  -4    1.61    0.26
   1 -19   4    0.97    0.23
  -1  19  -5   14.77    0.69
  -1  19  -5   13.80    0.69
  -1  19  -5   14.20    0.70
  -1 -19  -5   14.49    0.71
   1 -19   5   15.10    0.72
  -1 -19  -5   15.76    0.51
  -1 -19  -5   14.39    0.57
  -1  19  -6    0.02    0.10
  -1  19  -6    0.04    0.09
  -1  19  -6   -0.02    0.10
   1 -19   6    0.10    0.17
  -1 -19  -6   -0.03    0.09
  -1 -19  -6   -0.03    0.11
  -1  19  -7    0.60    0.21
  -1  19  -7    0.55    0.21
  -1  19  -7    0.52    0.21
  -1 -19  -7    1.26    0.31
   1 -19   7    0.41    0.20
  -1  19  -8    0.32    0.19
  -1  19  -8    0.20    0.18
  -1  19  -8    0.41    0.22
  -1 -19  -8    0.36    0.24
   1 -19   8    0.10    0.21
   1  20  -8    0.56    0.25
   1  20  -8    0.66    0.27
   1  20  -8    1.11    0.29
   1  20  -8    1.80    0.40
   1 -20  -8    0.47    0.23
  -1 -20   8    0.78    0.28
   1  20  -7    0.99    0.25
   1  20  -7    1.63    0.34
   1  20  -7    0.88    0.26
   1  20  -7    1.21    0.28
   1 -20  -7    1.17    0.12
   1 -20  -7    1.97    0.37
  -1 -20   7    1.20    0.29
   1  20  -6    0.53    0.18
   1  20  -6    0.54    0.21
   1  20  -6    0.60    0.20
   1  20  -6    0.21    0.13
   1 -20  -6    0.42    0.08
   1 -20  -6    0.49    0.14
  -1 -20   6    0.47    0.20
   1 -20  -6    0.70    0.22
   1  20  -5    0.15    0.12
   1  20  -5    0.26    0.13
   1  20  -5    0.01    0.09
   1  20  -5    0.04    0.11
   1 -20  -5    0.13    0.12
   1 -20  -5    0.12    0.14
  -1 -20   5    0.26    0.18
   1 -20  -5    0.04    0.07
   1  20  -4   17.41    0.72
   1  20  -4   18.24    0.70
   1  20  -4   16.96    0.72
   1  20  -4   18.93    0.53
   1  20  -4   17.95    0.38
   1 -20  -4   17.86    0.66
   1 -20  -4   17.63    0.71
  -1 -20   4   18.36    0.76
   1 -20  -4   17.98    0.61
  -1 -20   4   18.77    0.50
   1  20  -3   21.72    0.65
   1  20  -3   22.56    0.77
   1  20  -3   21.27    0.72
   1  20  -3   21.34    0.76
   1  20  -3   22.37    0.60
  -1 -20   3   22.26    0.57
   1 -20  -3   21.25    0.73
  -1 -20   3   21.95    0.79
   1 -20  -3   22.19    0.76
   1 -20  -3   22.56    0.70
   1 -20  -3   21.83    0.69
   1  20  -2    2.00    0.25
   1  20  -2    1.87    0.22
   1  20  -2    1.82    0.25
   1  20  -2    2.00    0.25
   1  20  -2    2.07    0.27
   1 -20  -2    1.45    0.23
   1 -20  -2    1.69    0.24
  -1 -20   2    1.46    0.23
   1 -20  -2    1.66    0.21
  -1 -20   2    1.79    0.19
   1 -20  -2    1.78    0.23
   1  20  -1    0.05    0.06
   1  20  -1    0.16    0.10
   1  20  -1   -0.01    0.06
  -1  20   1    0.08    0.09
   1  20  -1    0.09    0.06
   1 -20  -1    0.02    0.07
   1 -20  -1    0.07    0.07
   1 -20  -1    0.01    0.10
   1 -20  -1    0.16    0.10
  -1 -20   1    0.10    0.10
  -1 -20   1   -0.01    0.06
   1  20   0   13.77    0.57
  -1  20   0   13.86    0.50
  -1  20   0   13.12    0.56
  -1  20   0   14.07    0.48
   1  20   0   13.46    0.45
   1  20   0   13.90    0.48
   1  20   0   13.68    0.54
   1 -20   0   14.21    0.57
   1 -20   0   14.31    0.55
  -1 -20   0   13.56    0.45
  -1 -20   0   14.05    0.56
   1 -20   0   13.77    0.45
  -1 -20   0   14.04    0.54
  -1  20  -1   15.64    0.58
   1  20   1   15.50    0.63
   1  20   1   15.02    0.59
  -1  20  -1   16.02    0.60
  -1  20  -1   16.14    0.56
  -1  20  -1   16.27    0.57
   1 -20   1   15.91    0.62
  -1 -20  -1   16.57    0.61
  -1 -20  -1   16.06    0.55
  -1 -20  -1   16.09    0.54
   1 -20   1   15.31    0.49
  -1 -20  -1   15.65    0.63
  -1 -20  -1   15.80    0.47
  -1 -20  -1   16.68    0.61
  -1  20  -2    6.48    0.39
  -1  20  -2    6.96    0.35
  -1  20  -2    6.36    0.38
  -1  20  -2    6.65    0.38
  -1  20  -2    7.13    0.41
   1 -20   2    7.13    0.32
  -1 -20  -2    6.36    0.41
  -1 -20  -2    6.70    0.39
  -1 -20  -2    6.99    0.39
   1 -20   2    7.00    0.44
  -1 -20  -2    7.41    0.40
  -1  20  -3   71.48    1.26
  -1  20  -3   67.79    1.33
  -1  20  -3   68.61    1.54
  -1  20  -3   71.03    1.57
  -1  20  -3   67.86    1.49
  -1 -20  -3   69.98    1.44
   1 -20   3   69.81    1.22
  -1 -20  -3   70.89    1.43
  -1 -20  -3   68.23    1.47
   1 -20   3   72.34    1.59
  -1 -20  -3   70.88    1.53
  -1  20  -4    4.57    0.19
  -1  20  -4    3.92    0.40
  -1  20  -4    4.31    0.44
  -1  20  -4    4.49    0.38
  -1  20  -4    4.43    0.26
  -1 -20  -4    4.04    0.33
  -1 -20  -4    4.79    0.31
   1 -20   4    4.24    0.24
   1 -20   4    4.18    0.42
  -1 -20  -4    3.93    0.40
  -1  20  -5    7.53    0.50
  -1  20  -5    7.40    0.51
  -1  20  -5    7.10    0.51
   1 -20   5    7.69    0.52
  -1 -20  -5    7.51    0.52
  -1 -20  -5    7.28    0.36
  -1 -20  -5    6.97    0.41
  -1  20  -6    1.42    0.29
  -1  20  -6    1.48    0.29
  -1  20  -6    2.11    0.36
  -1 -20  -6    1.87    0.24
  -1 -20  -6    1.93    0.34
   1 -20   6    1.20    0.28
  -1  20  -7    1.03    0.29
  -1  20  -7    1.19    0.29
  -1  20  -7    0.86    0.24
  -1 -20  -7    0.75    0.26
  -1 -20  -7    1.06    0.13
   1 -20   7    1.03    0.28
  -1  20  -8    0.00    0.16
  -1  20  -8    0.10    0.16
  -1  20  -8    0.09    0.18
  -1 -20  -8    0.14    0.23
   1 -20   8    0.01    0.20
   1  21  -8    0.35    0.23
   1  21  -8    0.44    0.20
   1  21  -8    0.54    0.25
   1  21  -8    0.33    0.22
  -1 -21   8    0.50    0.25
   1 -21  -8    0.63    0.28
   1  21  -7    0.44    0.20
   1  21  -7    0.50    0.21
   1  21  -7    0.16    0.17
   1  21  -7    0.73    0.27
  -1 -21   7    0.51    0.23
   1 -21  -7    0.44    0.10
   1 -21  -7    0.13    0.19
   1  21  -6    6.19    0.60
   1  21  -6    7.38    0.68
   1  21  -6    6.37    0.52
   1  21  -6    6.35    0.49
   1 -21  -6    5.91    0.36
   1 -21  -6    6.33    0.59
  -1 -21   6    5.05    0.52
   1 -21  -6    5.51    0.25
   1  21  -5    0.16    0.13
   1  21  -5    0.16    0.12
   1  21  -5    0.07    0.10
  -1 -21   5    0.12    0.09
   1 -21  -5    0.21    0.14
  -1 -21   5   -0.02    0.14
   1 -21  -5    0.06    0.08
   1 -21  -5    0.33    0.13
   1  21  -4    7.35    0.34
   1  21  -4    6.39    0.45
   1  21  -4    7.84    0.47
   1  21  -4    7.69    0.25
   1  21  -4    6.64    0.45
  -1 -21   4    7.04    0.32
   1 -21  -4    7.39    0.39
   1 -21  -4    7.89    0.45
   1 -21  -4    7.61    0.47
  -1 -21   4    8.44    0.52
   1  21  -3    0.17    0.10
   1  21  -3    0.28    0.12
   1  21  -3    0.04    0.07
   1  21  -3    0.22    0.09
   1  21  -3    0.13    0.11
   1 -21  -3    0.20    0.10
  -1 -21   3    0.09    0.08
  -1 -21   3    0.30    0.15
   1 -21  -3    0.14    0.12
   1 -21  -3    0.37    0.12
   1 -21  -3    0.31    0.15
   1  21  -2   10.45    0.47
   1  21  -2   11.37    0.51
   1  21  -2   11.25    0.49
   1  21  -2   10.68    0.52
   1  21  -2   10.93    0.46
  -1 -21   2   10.97    0.54
   1 -21  -2   11.21    0.50
  -1 -21   2   11.31    0.42
   1 -21  -2   10.94    0.46
   1 -21  -2    9.65    0.47
   1 -21  -2   10.37    0.52
   1  21  -1   43.28    1.08
   1  21  -1   45.77    1.06
   1  21  -1   44.37    1.03
   1  21  -1   44.80    1.00
  -1 -21   1   44.72    1.10
  -1 -21   1   41.67    0.92
   1 -21  -1   44.45    0.89
   1 -21  -1   45.45    1.09
   1 -21  -1   46.09    1.15
   1 -21  -1   45.02    1.09
   1  21   0    3.49    0.30
  -1  21   0    2.94    0.23
  -1  21   0    3.23    0.25
   1  21   0    2.71    0.29
  -1  21   0    3.86    0.39
  -1 -21   0    2.96    0.30
  -1 -21   0    3.17    0.23
   1 -21   0    2.97    0.31
   1 -21   0    3.54    0.33
   1 -21   0    3.01    0.22
  -1 -21   0    2.81    0.30
  -1  21  -1   27.16    0.77
  -1  21  -1   27.22    0.76
   1  21   1   27.32    0.84
  -1  21  -1   27.27    0.80
  -1  21  -1   26.14    0.81
  -1 -21  -1   27.73    0.88
  -1 -21  -1   26.64    0.81
  -1 -21  -1   28.51    0.67
   1 -21   1   27.32    0.70
   1 -21   1   27.43    0.86
  -1 -21  -1   27.01    0.87
  -1 -21  -1   27.23    0.82
  -1 -21  -1   26.98    0.75
  -1  21  -2    6.55    0.35
  -1  21  -2    6.84    0.41
  -1  21  -2    7.18    0.43
  -1  21  -2    6.69    0.39
  -1  21  -2    7.63    0.41
  -1 -21  -2    6.80    0.39
  -1 -21  -2    7.30    0.41
  -1 -21  -2    7.14    0.40
   1 -21   2    7.31    0.34
  -1 -21  -2    6.84    0.43
   1 -21   2    7.04    0.45
  -1  21  -3    2.86    0.36
  -1  21  -3    2.99    0.36
  -1  21  -3    2.98    0.25
  -1  21  -3    2.67    0.21
  -1  21  -3    2.89    0.34
  -1 -21  -3    2.93    0.31
  -1 -21  -3    2.34    0.29
  -1 -21  -3    3.01    0.34
   1 -21   3    2.59    0.35
  -1 -21  -3    2.72    0.30
   1 -21   3    2.76    0.21
  -1  21  -4   20.68    0.84
  -1  21  -4   21.45    0.84
  -1  21  -4   20.84    0.47
  -1  21  -4   20.51    0.60
  -1  21  -4   22.10    0.82
  -1 -21  -4   21.54    0.70
   1 -21   4   21.99    0.59
  -1 -21  -4   21.46    0.84
  -1 -21  -4   22.23    0.77
   1 -21   4   21.82    0.85
  -1  21  -5    9.37    0.59
  -1  21  -5   10.12    0.61
  -1  21  -5    9.16    0.56
  -1 -21  -5    9.19    0.48
   1 -21   5    9.58    0.59
  -1 -21  -5    9.40    0.42
  -1 -21  -5    8.58    0.58
   1 -21   5   10.03    0.38
  -1  21  -6    0.08    0.13
  -1  21  -6    0.34    0.19
  -1  21  -6    0.11    0.15
  -1 -21  -6    0.10    0.07
  -1 -21  -6    0.07    0.11
   1 -21   6    0.05    0.17
  -1 -21  -6    0.06    0.17
  -1  21  -7    3.59    0.48
  -1  21  -7    3.59    0.47
  -1  21  -7    3.54    0.49
   1 -21   7    3.42    0.46
  -1 -21  -7    3.17    0.46
  -1 -21  -7    3.72    0.22
  -1  21  -8    2.42    0.41
  -1  21  -8    2.29    0.42
  -1  21  -8    2.84    0.47
   1 -21   8    1.98    0.38
  -1 -21  -8    2.93    0.49
   1  22  -8    0.70    0.25
   1  22  -8    1.13    0.31
   1  22  -8    0.29    0.20
  -1 -22   8    1.13    0.34
   1 -22  -8    0.53    0.28
   1  22  -7    5.15    0.56
   1  22  -7    5.32    0.62
   1  22  -7    4.07    0.52
   1 -22  -7    4.84    0.56
  -1 -22   7    4.23    0.53
   1 -22  -7    4.18    0.26
   1  22  -6    1.98    0.33
   1  22  -6    2.55    0.41
   1  22  -6    2.52    0.38
   1 -22  -6    1.88    0.25
  -1 -22   6    2.16    0.36
   1 -22  -6    1.82    0.35
   1  22  -5    1.09    0.26
   1  22  -5    1.07    0.23
   1  22  -5    1.21    0.11
   1  22  -5    0.77    0.22
   1 -22  -5    1.36    0.22
   1 -22  -5    1.01    0.17
  -1 -22   5    0.98    0.26
   1 -22  -5    1.24    0.26
  -1 -22   5    0.73    0.14
   1  22  -4    8.07    0.28
   1  22  -4    8.53    0.52
   1  22  -4    8.65    0.52
   1  22  -4    7.46    0.36
   1  22  -4    8.62    0.50
   1 -22  -4    7.81    0.49
   1 -22  -4    7.81    0.46
   1 -22  -4    7.02    0.40
  -1 -22   4    8.05    0.35
  -1 -22   4    7.07    0.50
   1  22  -3   15.40    0.63
   1  22  -3   16.12    0.58
   1  22  -3   16.11    0.66
   1  22  -3   15.05    0.51
   1  22  -3   14.85    0.67
   1 -22  -3   15.25    0.59
   1 -22  -3   16.95    0.63
   1 -22  -3   15.36    0.66
  -1 -22   3   14.85    0.69
   1 -22  -3   14.91    0.62
  -1 -22   3   15.67    0.51
   1  22  -2    7.24    0.42
   1  22  -2    6.89    0.39
   1  22  -2    7.54    0.41
   1  22  -2    7.22    0.38
   1 -22  -2    6.54    0.40
   1 -22  -2    6.70    0.44
  -1 -22   2    7.62    0.46
  -1 -22   2    6.94    0.34
   1 -22  -2    7.53    0.48
   1 -22  -2    7.54    0.42
   1  22  -1    8.09    0.44
   1  22  -1    7.93    0.41
   1  22  -1    7.32    0.39
   1  22  -1    7.65    0.38
   1 -22  -1    6.97    0.32
  -1 -22   1    7.32    0.35
   1 -22  -1    7.51    0.42
  -1 -22   1    7.67    0.44
   1 -22  -1    7.19    0.42
   1 -22  -1    6.79    0.44
  -1  22   0   40.86    1.09
   1  22   0   39.77    1.08
  -1  22   0   40.98    0.98
   1  22   0   40.33    1.05
  -1  22   0   39.61    0.94
   1 -22   0   40.92    1.07
  -1 -22   0   40.33    1.01
   1 -22   0   40.85    0.89
  -1 -22   0   40.82    0.89
  -1  22  -1    8.01    0.41
  -1  22  -1    8.29    0.41
   1  22   1    7.70    0.44
  -1  22  -1    8.16    0.45
  -1  22  -1    7.67    0.42
   1 -22   1    8.21    0.37
   1 -22   1    7.91    0.46
  -1 -22  -1    7.39    0.47
  -1 -22  -1    8.28    0.35
  -1 -22  -1    8.52    0.45
  -1 -22  -1    8.14    0.42
  -1 -22  -1    8.90    0.46
  -1  22  -2   27.18    0.89
  -1  22  -2   28.43    0.85
  -1  22  -2   28.40    0.88
  -1  22  -2   26.48    0.76
  -1  22  -2   27.21    0.83
  -1 -22  -2   27.02    0.85
  -1 -22  -2   27.16    0.84
   1 -22   2   27.28    0.71
   1 -22   2   27.71    0.92
  -1 -22  -2   27.85    0.89
  -1 -22  -2   27.48    0.82
  -1  22  -3    1.87    0.20
  -1  22  -3    1.82    0.29
  -1  22  -3    2.01    0.25
  -1  22  -3    1.90    0.30
  -1  22  -3    1.94    0.29
  -1 -22  -3    1.95    0.26
   1 -22   3    1.70    0.20
  -1 -22  -3    1.66    0.26
   1 -22   3    1.67    0.28
  -1 -22  -3    2.09    0.30
  -1 -22  -3    1.90    0.26
  -1  22  -4    0.61    0.14
  -1  22  -4    0.69    0.10
  -1  22  -4    1.16    0.27
  -1  22  -4    0.54    0.19
  -1  22  -4    0.38    0.15
  -1  22  -4    0.62    0.14
   1 -22   4    0.56    0.21
  -1 -22  -4    0.61    0.20
  -1 -22  -4    0.56    0.18
   1 -22   4    0.36    0.12
  -1 -22  -4    0.48    0.14
  -1  22  -5    7.23    0.51
  -1  22  -5    7.03    0.24
  -1  22  -5    6.78    0.51
  -1  22  -5    7.49    0.54
  -1 -22  -5    7.43    0.45
  -1 -22  -5    6.42    0.37
   1 -22   5    6.74    0.33
  -1 -22  -5    6.66    0.52
   1 -22   5    7.32    0.54
  -1  22  -6    3.31    0.46
  -1  22  -6    3.80    0.49
  -1  22  -6    4.32    0.52
  -1 -22  -6    3.19    0.43
   1 -22   6    2.93    0.41
  -1 -22  -6    3.34    0.32
  -1  22  -7    8.59    0.64
  -1  22  -7    8.08    0.64
  -1  22  -7    8.69    0.62
   1 -22   7    8.19    0.64
  -1 -22  -7    7.95    0.35
  -1 -22  -7    8.20    0.66
   1  23  -7    0.77    0.24
   1  23  -7    0.85    0.28
   1  23  -7    1.04    0.27
   1 -23  -7    1.05    0.30
  -1 -23   7    0.67    0.25
   1 -23  -7    0.78    0.15
   1  23  -6    0.12    0.15
   1  23  -6   -0.03    0.12
   1  23  -6    0.00    0.12
   1 -23  -6    0.05    0.12
  -1 -23   6    0.01    0.16
   1 -23  -6    0.04    0.16
   1  23  -5   11.87    0.66
   1  23  -5   12.33    0.67
   1  23  -5   12.06    0.33
   1  23  -5   12.74    0.65
   1 -23  -5   12.17    0.51
   1 -23  -5   12.70    0.58
   1 -23  -5   10.95    0.64
  -1 -23   5   11.88    0.44
  -1 -23   5   10.89    0.67
   1  23  -4   24.27    0.86
   1  23  -4   23.87    0.90
   1  23  -4   22.72    0.88
   1  23  -4   23.10    0.54
   1  23  -4   23.34    0.68
  -1 -23   4   24.29    0.93
   1 -23  -4   23.68    0.83
  -1 -23   4   25.19    0.67
   1 -23  -4   24.14    0.87
   1 -23  -4   24.22    0.78
   1  23  -3    1.14    0.20
   1  23  -3    1.29    0.19
   1  23  -3    1.23    0.23
   1  23  -3    1.36    0.26
   1  23  -3    1.24    0.24
   1 -23  -3    1.23    0.26
   1 -23  -3    1.32    0.23
  -1 -23   3    1.39    0.19
   1 -23  -3    0.66    0.18
  -1 -23   3    1.42    0.27
   1 -23  -3    1.16    0.21
   1  23  -2   68.71    1.43
   1  23  -2   69.95    1.41
   1  23  -2   67.70    1.45
   1  23  -2   69.88    1.49
   1 -23  -2   70.46    1.49
  -1 -23   2   70.22    1.57
   1 -23  -2   67.62    1.55
   1 -23  -2   66.92    1.45
  -1 -23   2   68.78    1.29
   1  23  -1   15.41    0.56
   1  23  -1   16.43    0.60
   1  23  -1   16.13    0.61
   1  23  -1   15.60    0.64
   1 -23  -1   15.96    0.64
   1 -23  -1   16.24    0.71
   1 -23  -1   16.28    0.51
  -1 -23   1   14.69    0.63
  -1 -23   1   15.40    0.53
   1 -23  -1   14.82    0.62
  -1  23   0   12.08    0.55
  -1  23   0   11.54    0.56
   1  23   0   11.39    0.56
   1  23   0   11.02    0.53
  -1 -23   0   12.05    0.46
   1 -23   0   12.31    0.46
  -1 -23   0   13.34    0.57
   1 -23   0   12.91    0.58
  -1  23  -1    3.28    0.33
  -1  23  -1    3.79    0.30
  -1  23  -1    3.36    0.32
   1  23   1    2.76    0.32
  -1  23  -1    3.71    0.31
  -1 -23  -1    3.52    0.35
  -1 -23  -1    3.20    0.24
  -1 -23  -1    3.34    0.34
   1 -23   1    3.64    0.26
  -1 -23  -1    3.46    0.32
  -1 -23  -1    3.45    0.41
   1 -23   1    2.78    0.32
  -1  23  -2    0.45    0.12
  -1  23  -2    0.49    0.16
  -1  23  -2    0.36    0.13
  -1  23  -2    0.19    0.12
  -1 -23  -2    0.35    0.12
  -1 -23  -2    0.26    0.14
   1 -23   2    0.50    0.13
   1 -23   2    0.45    0.19
  -1 -23  -2    0.20    0.12
  -1 -23  -2    0.23    0.12
  -1  23  -3   21.36    0.82
  -1  23  -3   22.22    0.72
  -1  23  -3   21.84    0.64
  -1  23  -3   21.45    0.79
  -1  23  -3   22.08    0.84
  -1 -23  -3   21.63    0.80
   1 -23   3   21.04    0.63
  -1 -23  -3   20.78    0.78
   1 -23   3   20.48    0.84
  -1 -23  -3   22.27    0.77
  -1  23  -4    5.86    0.33
  -1  23  -4    5.74    0.56
  -1  23  -4    6.46    0.46
  -1  23  -4    5.88    0.26
  -1  23  -4    5.71    0.33
  -1  23  -4    5.71    0.45
   1 -23   4    4.93    0.49
  -1 -23  -4    6.07    0.38
  -1 -23  -4    5.78    0.44
   1 -23   4    6.06    0.33
  -1 -23  -4    5.81    0.42
  -1  23  -5    9.38    0.61
  -1  23  -5   10.10    0.32
  -1  23  -5   10.13    0.63
  -1  23  -5    8.76    0.56
   1 -23   5    9.89    0.64
  -1 -23  -5    9.45    0.52
  -1 -23  -5    9.65    0.52
  -1 -23  -5   10.00    0.63
   1 -23   5    9.49    0.41
  -1  23  -6    1.16    0.30
  -1  23  -6    1.32    0.31
  -1  23  -6    1.55    0.33
   1 -23   6    1.15    0.27
  -1 -23  -6    1.07    0.20
  -1 -23  -6    2.11    0.39
  -1  23  -7    2.00    0.37
  -1  23  -7    1.71    0.34
  -1  23  -7    2.93    0.47
   1 -23   7    2.24    0.42
  -1 -23  -7    2.33    0.24
  -1 -23  -7    2.11    0.41
   1  24  -7   -0.15    0.20
   1  24  -7   -0.13    0.14
   1  24  -7   -0.08    0.13
   1 -24  -7   -0.03    0.09
  -1 -24   7    0.13    0.20
   1 -24  -7   -0.14    0.18
   1  24  -6    1.90    0.37
   1  24  -6    2.30    0.39
   1  24  -6    1.95    0.34
   1 -24  -6    1.56    0.32
   1 -24  -6    2.05    0.28
  -1 -24   6    1.61    0.35
   1  24  -5    0.08    0.07
   1  24  -5   -0.03    0.16
   1  24  -5    0.07    0.12
   1  24  -5    0.31    0.16
   1 -24  -5    0.16    0.16
  -1 -24   5    0.02    0.17
   1 -24  -5   -0.03    0.11
  -1 -24   5    0.14    0.09
   1  24  -4    3.97    0.46
   1  24  -4    3.12    0.26
   1  24  -4    3.67    0.21
   1  24  -4    4.47    0.47
   1  24  -4    3.41    0.42
  -1 -24   4    3.92    0.28
   1 -24  -4    3.26    0.37
   1 -24  -4    3.15    0.33
  -1 -24   4    3.41    0.40
   1 -24  -4    2.67    0.34
   1  24  -3    1.31    0.18
   1  24  -3    0.96    0.21
   1  24  -3    1.84    0.28
   1  24  -3    1.34    0.21
  -1 -24   3    1.28    0.19
   1 -24  -3    1.29    0.29
   1 -24  -3    1.15    0.24
  -1 -24   3    1.09    0.26
   1 -24  -3    1.15    0.22
   1 -24  -3    1.21    0.21
   1  24  -2    8.04    0.44
   1  24  -2    7.70    0.41
   1  24  -2    8.32    0.46
   1  24  -2    6.90    0.42
   1 -24  -2    7.25    0.48
   1 -24  -2    7.87    0.45
  -1 -24   2    8.06    0.50
   1 -24  -2    7.19    0.45
  -1 -24   2    7.50    0.38
   1  24  -1    0.67    0.16
   1  24  -1    0.70    0.16
   1  24  -1    0.99    0.19
   1  24  -1    0.50    0.15
  -1 -24   1    0.62    0.18
  -1 -24   1    0.51    0.14
   1 -24  -1    0.68    0.17
   1 -24  -1    0.52    0.17
  -1  24   0    3.47    0.34
   1  24   0    3.39    0.37
  -1  24   0    4.10    0.42
   1  24   0    2.98    0.33
  -1 -24   0    3.51    0.35
   1 -24   0    3.71    0.27
   1 -24   0    3.88    0.40
  -1 -24   0    3.57    0.26
   1  24   1   38.98    1.09
  -1  24  -1   41.38    1.02
  -1  24  -1   39.18    1.03
  -1  24  -1   37.36    1.07
  -1  24  -1   41.21    1.06
   1 -24   1   39.02    1.13
  -1 -24  -1   38.95    1.08
   1 -24   1   38.32    0.92
  -1 -24  -1   38.25    1.08
  -1 -24  -1   38.98    1.00
  -1  24  -2    0.77    0.19
  -1  24  -2    0.72    0.16
  -1  24  -2    0.87    0.20
  -1  24  -2    0.73    0.20
   1 -24   2    0.33    0.18
   1 -24   2    0.55    0.13
  -1 -24  -2    0.66    0.17
  -1 -24  -2    0.88    0.20
  -1 -24  -2    0.68    0.21
  -1  24  -3    5.91    0.45
  -1  24  -3    6.26    0.39
  -1  24  -3    6.68    0.45
  -1  24  -3    6.24    0.34
  -1  24  -3    6.54    0.46
   1 -24   3    6.31    0.48
  -1 -24  -3    5.80    0.44
  -1 -24  -3    7.13    0.46
   1 -24   3    6.57    0.35
  -1 -24  -3    6.71    0.43
  -1  24  -4    0.29    0.15
  -1  24  -4    0.36    0.16
  -1  24  -4    0.12    0.13
  -1  24  -4    0.34    0.12
  -1  24  -4    0.47    0.14
  -1  24  -4    0.52    0.10
  -1 -24  -4    0.22    0.13
   1 -24   4    0.38    0.13
  -1 -24  -4    0.35    0.16
   1 -24   4    0.29    0.18
  -1 -24  -4    0.39    0.17
  -1  24  -5    1.20    0.28
  -1  24  -5    1.10    0.26
  -1  24  -5    1.44    0.16
  -1  24  -5    1.09    0.26
   1 -24   5    0.73    0.16
  -1 -24  -5    1.20    0.25
  -1 -24  -5    1.14    0.26
   1 -24   5    0.77    0.26
  -1  24  -6    0.06    0.14
  -1  24  -6    0.08    0.15
  -1  24  -6    0.00    0.13
  -1 -24  -6    0.40    0.23
  -1 -24  -6    0.03    0.12
   1 -24   6   -0.19    0.19
  -1  24  -7    0.36    0.20
  -1  24  -7    0.87    0.28
  -1  24  -7    0.36    0.19
  -1 -24  -7    0.25    0.24
   1 -24   7    0.67    0.30
  -1 -24  -7    0.41    0.15
   1  25  -7    0.30    0.25
   1  25  -7    0.03    0.15
   1  25  -7    0.10    0.13
   1 -25  -7    0.00    0.23
  -1 -25   7   -0.01    0.18
   1 -25  -7    0.26    0.13
   1  25  -6    0.01    0.13
   1  25  -6   -0.07    0.11
   1  25  -6    0.17    0.19
  -1 -25   6   -0.05    0.19
   1 -25  -6    0.10    0.14
   1 -25  -6   -0.05    0.17
   1  25  -5    0.23    0.09
   1  25  -5    0.04    0.07
   1  25  -5    0.12    0.13
   1  25  -5    0.02    0.13
   1  25  -5    0.22    0.17
  -1 -25   5    0.12    0.10
   1 -25  -5   -0.07    0.13
  -1 -25   5    0.08    0.19
   1 -25  -5    0.05    0.14
   1  25  -4    0.12    0.13
   1  25  -4    0.21    0.14
   1  25  -4   -0.09    0.07
   1  25  -4    0.06    0.06
   1  25  -4   -0.02    0.12
   1 -25  -4    0.14    0.10
   1 -25  -4    0.05    0.13
  -1 -25   4    0.10    0.09
  -1 -25   4    0.13    0.16
   1 -25  -4    0.01    0.14
   1  25  -3    3.53    0.27
   1  25  -3    3.75    0.41
   1  25  -3    3.46    0.29
   1  25  -3    3.34    0.39
  -1 -25   3    3.13    0.28
  -1 -25   3    3.83    0.44
   1 -25  -3    3.13    0.35
   1 -25  -3    3.16    0.37
   1  25  -2    9.49    0.47
   1  25  -2    9.96    0.52
   1  25  -2    9.60    0.49
   1  25  -2   10.86    0.53
  -1 -25   2    9.12    0.43
  -1 -25   2   10.72    0.58
   1 -25  -2   10.53    0.54
   1 -25  -2   11.22    0.55
   1 -25  -2    9.97    0.57
   1  25  -1    2.36    0.33
   1  25  -1    1.94    0.27
   1  25  -1    1.73    0.25
   1  25  -1    1.55    0.22
   1 -25  -1    1.72    0.27
  -1 -25   1    1.76    0.23
   1 -25  -1    1.80    0.26
  -1 -25   1    1.71    0.27
  -1  25   0    0.09    0.09
   1  25   0    0.06    0.07
  -1  25   0    0.05    0.10
   1  25   0    0.16    0.12
  -1 -25   0    0.06    0.09
   1 -25   0    0.02    0.08
   1 -25   0    0.34    0.16
  -1 -25   0   -0.04    0.12
   1  25   1    0.26    0.12
  -1  25  -1    0.34    0.12
  -1  25  -1    0.15    0.11
  -1  25  -1    0.27    0.13
  -1  25  -1    0.08    0.08
   1 -25   1    0.57    0.13
  -1 -25  -1    0.27    0.11
  -1 -25  -1    0.49    0.16
  -1 -25  -1    0.29    0.12
   1 -25   1    0.56    0.19
  -1  25  -2    4.20    0.42
  -1  25  -2    3.56    0.39
  -1  25  -2    3.56    0.36
  -1  25  -2    3.53    0.37
  -1 -25  -2    3.82    0.40
  -1 -25  -2    2.82    0.36
   1 -25   2    3.99    0.29
   1 -25   2    3.41    0.40
  -1 -25  -2    2.94    0.34
  -1  25  -3    0.05    0.08
  -1  25  -3    0.03    0.10
  -1  25  -3   -0.04    0.09
  -1  25  -3    0.00    0.07
   1 -25   3   -0.01    0.14
  -1 -25  -3   -0.17    0.10
   1 -25   3    0.05    0.09
  -1 -25  -3    0.02    0.11
  -1 -25  -3    0.04    0.08
  -1  25  -4   -0.02    0.13
  -1  25  -4   -0.01    0.06
  -1  25  -4    0.10    0.13
  -1  25  -4    0.04    0.09
  -1  25  -4    0.04    0.12
  -1  25  -4   -0.07    0.08
  -1 -25  -4    0.09    0.13
   1 -25   4    0.10    0.10
  -1 -25  -4    0.10    0.17
   1 -25   4   -0.03    0.13
  -1 -25  -4   -0.03    0.08
  -1  25  -5    1.08    0.26
  -1  25  -5    0.84    0.24
  -1  25  -5    1.08    0.15
  -1  25  -5    0.53    0.22
  -1 -25  -5    1.24    0.30
   1 -25   5    0.53    0.22
  -1 -25  -5    0.86    0.22
   1 -25   5    0.84    0.18
  -1  25  -6    0.06    0.14
  -1  25  -6    0.16    0.18
  -1  25  -6    0.12    0.15
  -1 -25  -6    0.22    0.20
   1 -25   6    0.12    0.13
  -1 -25  -6    0.28    0.15
   1 -25   6    0.12    0.22
  -1  25  -7    0.03    0.16
  -1  25  -7   -0.10    0.13
  -1  25  -7    0.02    0.14
   1 -25   7   -0.06    0.22
  -1 -25  -7   -0.28    0.23
  -1 -25  -7    0.08    0.13
   1  26  -7    0.60    0.31
   1  26  -7    0.25    0.19
   1  26  -7    0.54    0.23
  -1 -26   7    0.10    0.23
   1 -26  -7    0.20    0.23
   1 -26  -7    0.29    0.14
   1  26  -6    0.49    0.27
   1  26  -6    0.06    0.15
   1  26  -6    0.74    0.24
   1 -26  -6    0.70    0.27
  -1 -26   6    0.14    0.21
  -1 -26   6    0.63    0.17
   1 -26  -6    0.55    0.20
   1  26  -5    0.15    0.08
   1  26  -5    0.29    0.20
   1  26  -5    0.05    0.07
   1  26  -5    0.19    0.14
   1  26  -5    0.25    0.17
   1 -26  -5    0.34    0.20
  -1 -26   5    0.06    0.11
  -1 -26   5    0.22    0.20
   1 -26  -5    0.18    0.14
   1  26  -4    1.48    0.29
   1  26  -4    1.05    0.26
   1  26  -4    1.43    0.17
   1  26  -4    1.47    0.22
  -1 -26   4    1.29    0.28
  -1 -26   4    1.54    0.23
   1 -26  -4    1.35    0.27
   1 -26  -4    1.50    0.28
   1 -26  -4    1.58    0.26
   1  26  -3    2.87    0.33
   1  26  -3    3.11    0.37
   1  26  -3    2.83    0.37
   1  26  -3    2.41    0.26
   1 -26  -3    2.27    0.35
   1 -26  -3    2.03    0.28
  -1 -26   3    2.95    0.38
  -1 -26   3    2.74    0.29
   1  26  -2    0.59    0.15
   1  26  -2    0.30    0.13
   1  26  -2    0.36    0.14
   1  26  -2    0.27    0.14
  -1 -26   2    0.68    0.21
   1 -26  -2    0.34    0.17
  -1 -26   2    0.31    0.13
   1 -26  -2    0.48    0.18
   1 -26  -2    0.35    0.12
   1  26  -1    1.52    0.25
  -1  26   1    1.50    0.35
   1  26  -1    1.92    0.31
   1 -26  -1    1.50    0.25
   1 -26  -1    1.62    0.26
  -1 -26   1    1.38    0.27
  -1 -26   1    1.53    0.22
  -1  26   0    0.69    0.19
   1  26   0    0.19    0.10
   1  26   0    0.87    0.22
  -1  26   0    0.42    0.13
   1 -26   0    0.44    0.13
   1 -26   0    0.58    0.19
  -1 -26   0    0.53    0.18
  -1 -26   0    0.57    0.14
  -1  26  -1   41.13    1.07
  -1  26  -1   39.68    1.15
  -1  26  -1   38.73    1.08
  -1  26  -1   40.08    1.09
  -1 -26  -1   42.24    1.18
   1 -26   1   42.78    1.01
  -1 -26  -1   40.61    1.59
   1 -26   1   41.57    1.22
  -1 -26  -1   41.08    1.16
  -1  26  -2    1.75    0.28
  -1  26  -2    1.81    0.30
  -1  26  -2    2.44    0.33
  -1  26  -2    2.15    0.28
  -1 -26  -2    1.88    0.28
   1 -26   2    1.82    0.23
  -1 -26  -2    1.24    0.26
   1 -26   2    1.38    0.28
  -1 -26  -2    1.61    0.28
  -1  26  -3    8.50    0.42
  -1  26  -3    7.46    0.52
  -1  26  -3    8.17    0.51
  -1  26  -3    7.57    0.45
   1 -26   3    7.43    0.56
  -1 -26  -3    8.46    0.50
   1 -26   3    8.05    0.41
  -1 -26  -3    7.03    0.51
  -1  26  -4   -0.02    0.12
  -1  26  -4    0.09    0.09
  -1  26  -4   -0.01    0.06
  -1  26  -4    0.00    0.12
  -1  26  -4   -0.06    0.10
  -1  26  -4    0.00    0.09
  -1 -26  -4    0.00    0.16
  -1 -26  -4    0.15    0.13
  -1 -26  -4    0.05    0.12
   1 -26   4    0.04    0.10
   1 -26   4   -0.17    0.14
  -1  26  -5    0.02    0.07
  -1  26  -5    0.18    0.15
  -1  26  -5   -0.09    0.11
  -1  26  -5    0.10    0.12
   1 -26   5    0.26    0.20
  -1 -26  -5   -0.20    0.18
  -1 -26  -5   -0.04    0.14
   1 -26   5    0.02    0.10
  -1  26  -6    0.53    0.21
  -1  26  -6    0.75    0.24
  -1  26  -6    0.70    0.24
  -1 -26  -6    0.62    0.26
   1 -26   6    0.60    0.29
  -1 -26  -6    1.00    0.22
   1  27  -6   -0.07    0.15
   1  27  -6    0.10    0.15
   1 -27  -6    0.06    0.17
   1 -27  -6    0.14    0.15
  -1 -27   6   -0.02    0.17
   1  27  -5    0.22    0.15
   1  27  -5    0.24    0.09
   1  27  -5    0.16    0.16
   1  27  -5    0.34    0.11
  -1 -27   5    0.20    0.19
   1 -27  -5    0.23    0.17
   1 -27  -5    0.16    0.18
  -1 -27   5    0.19    0.13
   1  27  -4    0.07    0.14
   1  27  -4    0.18    0.14
   1  27  -4    0.05    0.08
   1  27  -4    0.05    0.09
  -1 -27   4    0.14    0.17
   1 -27  -4   -0.04    0.13
  -1 -27   4    0.20    0.12
   1  27  -3    0.72    0.20
   1  27  -3    0.30    0.15
   1  27  -3    0.63    0.15
   1  27  -3    0.72    0.19
  -1 -27   3    0.66    0.17
  -1 -27   3    0.92    0.26
   1 -27  -3    0.74    0.23
   1 -27  -3    0.57    0.16
   1  27  -2    0.00    0.12
   1  27  -2    0.01    0.08
   1  27  -2    0.16    0.12
   1  27  -2    0.20    0.12
  -1 -27   2    0.08    0.17
   1 -27  -2    0.04    0.14
  -1 -27   2    0.26    0.13
   1 -27  -2    0.12    0.11
   1 -27  -2    0.26    0.17
   1  27  -1    5.76    0.40
   1  27  -1    5.86    0.43
   1 -27  -1    5.97    0.45
  -1 -27   1    6.28    0.38
  -1 -27   1    6.32    0.47
  -1  27   0    0.10    0.10
   1  27   0   -0.02    0.10
   1  27   0    0.12    0.11
  -1  27   0    0.07    0.11
   1 -27   0    0.18    0.12
  -1 -27   0    0.05    0.10
   1 -27   0    0.12    0.16
  -1 -27   0    0.16    0.15
  -1  27  -1   10.61    0.58
  -1  27  -1   10.93    0.55
   1 -27   1   11.94    0.51
   1 -27   1   10.45    0.61
  -1 -27  -1    9.67    0.55
  -1  27  -2    5.87    0.43
  -1  27  -2    5.84    0.44
  -1  27  -2    6.58    0.44
  -1  27  -2    5.94    0.39
   1 -27   2    4.96    0.35
  -1 -27  -2    5.92    0.43
  -1 -27  -2    5.30    0.42
   1 -27   2    6.23    0.57
  -1  27  -3    3.13    0.31
  -1  27  -3    3.12    0.39
  -1  27  -3    3.29    0.36
  -1  27  -3    3.31    0.43
   1 -27   3    3.73    0.48
  -1 -27  -3    3.07    0.37
   1 -27   3    2.44    0.27
  -1 -27  -3    2.00    0.32
  -1  27  -4   -0.02    0.09
  -1  27  -4   -0.11    0.11
  -1  27  -4    0.23    0.17
  -1  27  -4    0.11    0.10
   1 -27   4    0.21    0.20
  -1 -27  -4    0.04    0.13
  -1 -27  -4    0.03    0.18
   1 -27   4    0.13    0.12
  -1  27  -5    0.03    0.13
  -1  27  -5   -0.08    0.11
  -1  27  -5   -0.12    0.07
  -1  27  -5    0.02    0.12
  -1 -27  -5    0.06    0.20
   1 -27   5    0.09    0.12
  -1 -27  -5   -0.01    0.14
   1 -27   5   -0.12    0.15
  -1  27  -6    0.08    0.16
  -1  27  -6    0.23    0.16
  -1  27  -6    0.20    0.17
   1 -27   6   -0.03    0.20
  -1 -27  -6    0.08    0.20
  -1 -27  -6    0.03    0.14
   1  28  -6    3.81    0.52
   1  28  -6    4.06    0.50
   1 -28  -6    4.08    0.53
  -1 -28   6    3.71    0.54
   1 -28  -6    3.09    0.37
   1  28  -5    0.16    0.16
   1  28  -5    0.35    0.12
   1  28  -5    0.23    0.10
   1  28  -5    0.26    0.18
  -1 -28   5    0.34    0.23
   1 -28  -5    0.03    0.15
   1 -28  -5    0.38    0.22
   1  28  -4    0.99    0.20
   1  28  -4    1.13    0.28
   1  28  -4    0.84    0.22
  -1 -28   4    0.65    0.17
   1 -28  -4    0.73    0.21
  -1 -28   4    0.94    0.29
   1  28  -3    0.17    0.12
   1  28  -3    0.18    0.14
   1  28  -3    0.30    0.16
  -1 -28   3    0.18    0.12
  -1 -28   3    0.24    0.20
   1 -28  -3    0.33    0.14
   1 -28  -3    0.30    0.19
   1  28  -2    1.76    0.30
   1  28  -2    1.90    0.26
   1  28  -2    1.66    0.28
   1  28  -2    2.65    0.34
   1 -28  -2    1.95    0.31
   1 -28  -2    1.23    0.26
  -1 -28   2    1.70    0.24
  -1 -28   2    1.45    0.30
   1 -28  -2    1.14    0.23
   1  28  -1    0.32    0.14
   1  28  -1    0.49    0.19
  -1 -28   1    0.35    0.15
   1 -28  -1    0.40    0.19
  -1 -28   1    0.38    0.18
   1  28   0    4.70    0.50
   1  28   0    3.30    0.38
  -1  28   0    3.25    0.38
  -1  28   0    3.92    0.44
  -1 -28   0    3.76    0.39
  -1 -28   0    3.09    0.31
   1 -28   0    3.32    0.39
   1 -28   0    4.15    0.31
  -1  28  -1    0.39    0.16
  -1  28  -1    0.39    0.14
   1 -28   1    0.33    0.13
  -1 -28  -1    0.26    0.15
   1 -28   1    0.16    0.18
  -1  28  -2    6.93    0.49
  -1  28  -2    6.98    0.47
  -1  28  -2    7.51    0.45
  -1  28  -2    6.88    0.48
   1 -28   2    7.75    0.43
  -1 -28  -2    7.76    0.51
   1 -28   2    7.40    0.55
  -1  28  -3    2.38    0.33
  -1  28  -3    2.87    0.40
  -1  28  -3    2.24    0.34
   1 -28   3    1.99    0.26
   1 -28   3    2.43    0.39
  -1 -28  -3    1.53    0.29
  -1 -28  -3    1.97    0.31
  -1  28  -4    0.76    0.23
  -1  28  -4    0.72    0.23
  -1  28  -4    0.93    0.20
  -1  28  -4    0.70    0.18
   1 -28   4    0.52    0.16
   1 -28   4    0.22    0.21
  -1 -28  -4    0.37    0.19
  -1  28  -5    0.10    0.15
  -1  28  -5    0.06    0.16
  -1  28  -5    0.00    0.09
  -1 -28  -5   -0.12    0.14
  -1 -28  -5    0.08    0.21
   1 -28   5    0.07    0.21
  -1  28  -6    0.08    0.17
  -1  28  -6    0.30    0.19
  -1  28  -6    0.17    0.19
   1 -28   6    0.12    0.25
  -1 -28  -6    0.17    0.23
  -1 -28  -6    0.30    0.18
   1  29  -6    0.16    0.15
   1  29  -6   -0.01    0.14
  -1 -29   6   -0.02    0.21
   1 -29  -6    0.09    0.20
   1 -29  -6    0.13    0.16
   1  29  -5    1.37    0.18
   1  29  -5    1.37    0.32
   1  29  -5    0.93    0.26
   1  29  -5    1.48    0.21
  -1 -29   5    1.07    0.31
   1 -29  -5    0.88    0.24
   1  29  -4    4.15    0.49
   1  29  -4    4.01    0.33
   1  29  -4    4.31    0.52
  -1 -29   4    2.96    0.34
   1 -29  -4    3.03    0.40
  -1 -29   4    3.81    0.50
   1  29  -3    0.11    0.12
   1  29  -3    0.01    0.12
   1  29  -3    0.14    0.15
  -1 -29   3    0.20    0.20
   1 -29  -3    0.23    0.17
   1 -29  -3    0.24    0.15
  -1 -29   3    0.13    0.15
   1  29  -2    6.43    0.45
   1  29  -2    5.53    0.44
   1  29  -2    6.71    0.44
   1  29  -2    6.99    0.47
  -1 -29   2    6.25    0.57
  -1 -29   2    5.96    0.40
   1 -29  -2    6.69    0.50
   1 -29  -2    6.12    0.69
   1 -29  -2    7.03    0.49
   1  29  -1    0.35    0.19
   1  29  -1    0.17    0.12
   1 -29  -1    0.14    0.16
  -1 -29   1    0.18    0.18
  -1 -29   1    0.27    0.14
   1  29   0    3.34    0.40
  -1  29   0    3.24    0.39
   1  29   0    3.02    0.39
  -1  29   0    3.23    0.43
  -1 -29   0    3.27    0.39
   1 -29   0    2.88    0.29
   1 -29   0    3.00    0.39
  -1 -29   0    3.45    0.36
  -1  29  -1    0.04    0.08
  -1  29  -1   -0.01    0.12
  -1 -29  -1    0.16    0.14
   1 -29   1    0.08    0.19
   1 -29   1    0.01    0.11
  -1  29  -2    1.52    0.29
  -1  29  -2    1.57    0.29
  -1  29  -2    1.30    0.25
  -1  29  -2    1.38    0.27
  -1 -29  -2    1.11    0.30
   1 -29   2    1.42    0.31
  -1 -29  -2    1.10    0.24
   1 -29   2    1.66    0.24
  -1  29  -3    0.06    0.14
  -1  29  -3    0.02    0.10
  -1  29  -3    0.05    0.12
  -1 -29  -3   -0.02    0.19
   1 -29   3    0.02    0.17
  -1 -29  -3    0.09    0.16
   1 -29   3    0.12    0.13
  -1  29  -4    0.70    0.25
  -1  29  -4    0.54    0.21
  -1  29  -4    0.33    0.13
  -1  29  -4    0.36    0.14
  -1 -29  -4    0.55    0.20
   1 -29   4    0.33    0.25
  -1  29  -5    1.91    0.35
  -1  29  -5    2.09    0.38
  -1  29  -5    2.38    0.25
  -1 -29  -5    2.24    0.40
  -1 -29  -5    1.57    0.29
   1 -29   5    1.85    0.40
  -1  29  -6    0.28    0.21
  -1  29  -6    0.35    0.21
  -1 -29  -6    0.65    0.30
  -1 -29  -6    0.52    0.20
   1 -29   6    0.39    0.25
   1  30  -5    0.13    0.10
   1  30  -5   -0.03    0.13
   1  30  -5    0.01    0.16
   1  30  -5    0.02    0.08
   1 -30  -5    0.03    0.15
  -1 -30   5   -0.03    0.21
   1  30  -4    0.09    0.11
   1  30  -4    0.02    0.12
   1  30  -4    0.10    0.16
   1 -30  -4    0.14    0.15
  -1 -30   4    0.28    0.22
   1  30  -3    0.50    0.19
   1  30  -3    0.10    0.15
   1  30  -3    0.20    0.12
  -1 -30   3    0.24    0.15
   1 -30  -3   -0.03    0.16
  -1 -30   3    0.35    0.21
   1  30  -2    3.17    0.39
  -1 -30   2    2.63    0.38
  -1 -30   2    2.73    0.33
   1 -30  -2    2.30    0.33
   1  30  -1    0.23    0.16
   1  30  -1    0.42    0.17
  -1 -30   1    0.39    0.16
  -1 -30   1    0.42    0.22
   1 -30  -1    0.17    0.19
   1  30   0    0.67    0.23
   1  30   0    0.73    0.21
  -1  30   0    0.97    0.23
  -1  30   0    0.57    0.21
  -1 -30   0    0.75    0.23
   1 -30   0    0.57    0.22
  -1  30  -1    0.32    0.17
  -1  30  -1   -0.01    0.10
   1 -30   1   -0.04    0.11
  -1 -30  -1    0.02    0.12
   1 -30   1   -0.06    0.16
  -1  30  -2    6.12    0.49
  -1  30  -2    5.42    0.45
  -1  30  -2    5.35    0.51
   1 -30   2    5.55    0.57
  -1 -30  -2    5.18    0.51
   1 -30   2    5.48    0.39
  -1  30  -3    0.71    0.25
  -1  30  -3    0.73    0.23
  -1  30  -3    0.89    0.22
   1 -30   3    0.53    0.25
  -1 -30  -3    0.59    0.21
   1 -30   3    0.39    0.17
  -1  30  -4    0.12    0.11
  -1  30  -4   -0.01    0.13
  -1  30  -4    0.19    0.18
  -1  30  -4    0.15    0.12
   1 -30   4    0.07    0.20
  -1 -30  -4    0.06    0.14
  -1  30  -5    0.28    0.13
  -1  30  -5    0.48    0.24
  -1  30  -5    0.26    0.19
  -1 -30  -5    0.36    0.20
   1 -30   5    0.47    0.28
   1  31  -5    0.08    0.16
   1  31  -5    0.06    0.10
   1  31  -5    0.11    0.11
   1  31  -5   -0.01    0.16
   1 -31  -5   -0.14    0.16
  -1 -31   5   -0.02    0.20
   1  31  -4    0.48    0.20
   1  31  -4    0.18    0.19
   1  31  -4    0.37    0.16
   1 -31  -4    0.34    0.21
  -1 -31   4    0.38    0.25
   1  31  -3    2.27    0.37
   1  31  -3    1.93    0.30
   1  31  -3    2.55    0.38
   1 -31  -3    1.07    0.28
  -1 -31   3    1.99    0.38
   1  31  -2    0.21    0.16
  -1 -31   2    0.17    0.15
  -1 -31   2    0.03    0.19
   1 -31  -2    0.25    0.15
   1  31  -1    1.88    0.32
  -1 -31   1    1.29    0.30
  -1 -31   1    1.33    0.23
   1 -31  -1    1.42    0.32
   1  31   0    5.99    0.47
  -1  31   0    6.13    0.47
   1  31   0    6.00    0.49
  -1  31   0    7.01    0.53
  -1 -31   0    4.88    0.55
   1 -31   0    7.18    0.55
  -1 -31   0    5.83    0.49
  -1  31  -1    5.67    0.55
   1 -31   1    5.77    0.41
   1 -31   1    5.08    0.53
  -1 -31  -1    5.80    0.48
  -1  31  -2    0.80    0.24
  -1 -31  -2    0.79    0.23
   1 -31   2    0.64    0.28
   1 -31   2    0.69    0.20
  -1  31  -3   -0.09    0.13
  -1  31  -3   -0.03    0.11
  -1  31  -3   -0.06    0.13
  -1 -31  -3    0.00    0.15
   1 -31   3    0.13    0.21
  -1  31  -4    6.46    0.43
  -1  31  -4    6.59    0.65
  -1  31  -4    7.38    0.57
  -1  31  -4    5.94    0.42
   1 -31   4    5.30    0.58
  -1  31  -5    1.83    0.35
  -1  31  -5    2.25    0.42
  -1  31  -5    2.81    0.29
  -1 -31  -5    2.07    0.36
   1 -31   5    1.41    0.37
   1  32  -5    0.65    0.24
   1  32  -5    0.57    0.22
   1  32  -5    0.61    0.15
   1  32  -5    0.91    0.18
   1 -32  -5    0.66    0.22
  -1 -32   5    0.33    0.27
   1  32  -4    1.01    0.22
   1  32  -4    0.56    0.23
   1  32  -4    0.78    0.28
   1 -32  -4    0.57    0.22
  -1 -32   4    0.45    0.29
   1  32  -3    0.92    0.22
   1  32  -3    1.20    0.28
   1  32  -3    0.72    0.24
  -1 -32   3    0.81    0.32
   1 -32  -3    0.65    0.25
   1  32  -2    0.00    0.13
  -1 -32   2   -0.07    0.13
  -1 -32   2    0.10    0.23
   1  32  -1    6.25    0.50
  -1 -32   1    7.27    0.46
  -1 -32   1    8.18    0.60
   1 -32  -1    6.21    0.58
   1  32   0    0.30    0.16
   1  32   0    0.32    0.19
  -1  32   0    0.47    0.21
  -1  32   0    0.11    0.16
   1 -32   0    0.06    0.22
  -1 -32   0    0.01    0.14
  -1  32  -1    2.10    0.36
   1 -32   1    2.44    0.33
   1 -32   1    1.97    0.36
  -1  32  -2    0.13    0.16
   1 -32   2    0.11    0.15
   1 -32   2   -0.06    0.23
  -1  32  -3    7.47    0.57
  -1  32  -3    6.32    0.61
  -1  32  -3    5.51    0.44
  -1 -32  -3    6.39    0.55
  -1  32  -4    0.01    0.12
  -1  32  -4    0.01    0.15
  -1  32  -4    0.03    0.15
  -1  32  -4    0.00    0.12
   1 -32   4    0.05    0.20
  -1 -32  -4    0.01    0.16
   1  33  -4    0.08    0.19
   1  33  -4   -0.03    0.11
   1  33  -4    0.08    0.17
   1 -33  -4    0.26    0.21
  -1 -33   4   -0.12    0.25
   1  33  -3    0.60    0.20
  -1 -33   3    0.88    0.31
   1 -33  -3    0.48    0.24
   1  33  -2    0.06    0.14
  -1 -33   2    0.14    0.21
   1  33  -1    5.80    0.48
   1 -33  -1    6.67    0.62
  -1 -33   1    4.79    0.51
  -1 -33   1    4.74    0.45
  -1  33   0    2.40    0.46
   1 -33   0    2.30    0.37
  -1 -33   0    2.78    0.41
  -1  33  -1    4.60    0.54
   1 -33   1    3.83    0.40
   1 -33   1    3.96    0.52
  -1  33  -2   -0.03    0.14
   1 -33   2    0.21    0.25
  -1  33  -3    0.04    0.14
  -1  33  -3    0.02    0.17
  -1  33  -3    0.07    0.16
   1 -33   3   -0.19    0.20
  -1 -33  -3    0.05    0.18
  -1  33  -4    4.99    0.41
  -1  33  -4    5.27    0.63
  -1  33  -4    4.73    0.57
  -1  33  -4    4.56    0.39
   1  34  -4    0.36    0.22
   1  34  -4    0.20    0.14
   1  34  -4    0.45    0.23
   1 -34  -4    0.25    0.19
  -1 -34   4    0.27    0.25
   1  34  -3    2.35    0.36
  -1 -34   3    2.72    0.45
   1 -34  -3    1.90    0.38
   1  34  -2    0.40    0.19
  -1 -34   2    0.31    0.25
   1  34  -1    0.92    0.25
  -1 -34   1    0.89    0.32
   1 -34  -1    1.06    0.34
   1 -34   0    0.06    0.23
  -1 -34   0    0.02    0.13
  -1  34  -1    3.27    0.46
   1 -34   1    3.30    0.49
  -1  34  -2    0.66    0.23
   1 -34   2    0.56    0.33
  -1  34  -3    2.22    0.35
   1 -34   3    1.36    0.35
  -1 -34  -3    1.88    0.36
   1  35  -3   -0.04    0.12
  -1 -35   3   -0.21    0.26
   1 -35  -3    0.05    0.19
   1  35  -2    0.16    0.15
  -1 -35   2    0.20    0.25
   1  35  -1    0.09    0.16
  -1 -35   1    0.18    0.21
  -1 -35   0    0.43    0.23
   1 -35   0    0.72    0.29
  -1  35  -1   -0.14    0.15
   1 -35   1   -0.07    0.23
  -1  35  -2    0.31    0.19
   1 -35   2    0.41    0.32
  -1  35  -3    0.48    0.18
   1 -35   3    0.74    0.33
  -1 -35  -3    0.11    0.19
   1  36  -2    0.11    0.16
  -1 -36   2   -0.01    0.25
   1  36  -1    1.26    0.31
   1 -36   0    1.05    0.34
  -1  36  -1    0.07    0.16
   1 -36   1    0.36    0.30
  -1  36  -2    7.28    0.57
   1 -36   2    5.38    0.64
   1 -37   0    1.45    0.38
   2   0  -9   -0.09    0.15
   2   0  -8    0.77    0.21
   2   0  -7    0.12    0.12
   2   0  -7   -0.06    0.10
   2   0  -7   -0.02    0.11
   2   0  -7    0.06    0.10
   2   0  -6   11.27    0.50
   2   0  -6   10.59    0.47
   2   0  -6   11.22    0.45
   2   0  -6   10.92    0.51
   2   0  -6   10.41    0.53
   2   0  -6   10.58    0.51
   2   0  -5    0.02    0.06
   2   0  -5    0.04    0.05
   2   0  -5    0.00    0.07
   2   0  -5    0.03    0.06
   2   0  -5    0.02    0.06
   2   0  -5    0.06    0.08
   2   0  -5   -0.04    0.07
   2   0  -4   29.06    0.69
   2   0  -4   29.11    0.73
   2   0  -4   28.82    0.78
   2   0  -4   29.08    0.67
   2   0  -4   27.87    0.72
   2   0  -4   27.94    0.71
   2   0  -3    0.04    0.05
   2   0  -2   75.96    1.02
   2   0  -2   74.43    1.02
   2   0  -2   74.83    1.19
   2   0  -2   73.89    1.19
  -2   0   2   78.05    1.10
   2   0  -1    0.00    0.03
   2   0  -1   -0.02    0.03
   2   0  -1   -0.02    0.02
   2   0  -1    0.02    0.04
   2   0  -1    0.01    0.04
   2   0   0  175.61    2.27
   2   0   1   -0.06    0.02
  -2   0  -1   -0.09    0.02
   2   0   1   -0.08    0.03
  -2   0  -1   -0.12    0.03
  -2   0  -2  207.03    2.82
  -2   0  -2  201.27    2.58
   2   0   2  207.20    2.65
   2   0   3    0.05    0.04
  -2   0  -3    0.01    0.05
  -2   0  -3    0.00    0.05
  -2   0  -3   -0.01    0.03
  -2   0  -4  102.30    1.74
  -2   0  -4  100.96    1.80
  -2   0  -4   98.49    1.65
  -2   0  -4  103.42    1.49
  -2   0  -4   99.83    1.64
   2   0   4  104.59    1.49
  -2   0  -5    0.02    0.07
  -2   0  -5   -0.03    0.07
  -2   0  -5    0.02    0.09
  -2   0  -5    0.06    0.08
  -2   0  -6    1.63    0.25
  -2   0  -6    2.07    0.28
  -2   0  -7    0.05    0.12
  -2   0  -7   -0.01    0.10
  -2   0  -8    0.04    0.13
  -2   0  -8    0.07    0.16
  -2   0  -9    0.00    0.14
   2   1  -9   -0.03    0.18
   2  -1  -9   -0.01    0.16
   2   1  -8    0.55    0.18
   2   1  -8    0.51    0.19
   2  -1  -8    0.39    0.17
  -2  -1   8    0.51    0.19
   2   1  -7    4.69    0.43
   2   1  -7    3.44    0.37
   2   1  -7    4.64    0.41
   2   1  -7    3.57    0.39
   2  -1  -7    4.35    0.44
   2  -1  -7    4.56    0.44
   2  -1  -7    4.53    0.42
   2  -1  -7    4.52    0.42
   2   1  -6   -0.04    0.06
   2   1  -6    0.26    0.10
   2   1  -6    0.19    0.12
   2   1  -6    0.17    0.09
   2   1  -6    0.16    0.11
   2   1  -6    0.21    0.11
   2  -1  -6    0.20    0.10
   2  -1  -6    0.48    0.15
   2  -1  -6    0.30    0.10
   2  -1  -6    0.28    0.12
   2  -1  -6    0.25    0.11
   2  -1  -6    0.21    0.11
   2   1  -5    0.56    0.14
   2   1  -5    0.49    0.12
   2   1  -5    0.57    0.14
   2   1  -5    0.54    0.14
   2   1  -5    0.47    0.11
   2   1  -5    0.52    0.13
   2   1  -5    0.74    0.14
   2  -1  -5    0.55    0.13
   2  -1  -5    0.65    0.13
   2  -1  -5    0.32    0.11
   2  -1  -5    0.58    0.13
   2  -1  -5    0.80    0.16
   2  -1  -5    0.59    0.15
   2   1  -4    2.89    0.22
   2   1  -4    3.30    0.22
   2   1  -4    2.96    0.23
   2   1  -4    3.22    0.22
   2   1  -4    3.13    0.19
   2   1  -4    3.43    0.26
   2   1  -4    3.23    0.21
   2  -1  -4    2.81    0.21
   2  -1  -4    2.96    0.23
   2  -1  -4    2.18    0.23
   2  -1  -4    3.28    0.23
   2   1  -3    0.14    0.06
   2   1  -3    0.09    0.06
   2   1  -3    0.16    0.06
   2  -1  -3    0.06    0.06
   2  -1  -3    0.14    0.07
   2  -1  -3    0.08    0.05
   2   1  -2    3.01    0.18
   2   1  -2    3.00    0.18
   2   1  -2    3.21    0.12
   2   1  -2    2.90    0.11
   2   1  -2    3.04    0.19
   2  -1  -2    2.99    0.12
   2  -1  -2    2.95    0.19
   2  -1  -2    2.90    0.12
   2  -1  -2    3.13    0.18
  -2  -1   2    2.96    0.14
   2  -1  -2    2.92    0.17
   2   1  -1  314.39    3.89
   2   1  -1  317.45    3.92
   2   1  -1  319.49    3.83
   2   1  -1  319.87    3.85
   2   1  -1  317.40    3.88
   2  -1  -1  310.23    3.90
  -2  -1   1  313.57    3.87
   2  -1  -1  311.05    3.86
   2  -1  -1  309.63    3.83
   2   1   0   39.04    0.59
   2   1   0   39.26    0.67
   2   1   0   39.51    0.62
   2  -1   0   38.87    0.66
   2   1   1   33.00    0.62
   2   1   1   33.06    0.53
  -2   1  -1   33.23    0.59
  -2   1  -1   33.61    0.45
   2  -1   1   33.26    0.52
  -2  -1  -1   33.35    0.47
   2  -1   1   32.87    0.60
  -2   1  -2   95.17    1.53
   2   1   2   97.99    1.40
  -2   1  -2   98.70    1.33
  -2  -1  -2   97.02    1.55
   2  -1   2   95.87    1.38
  -2  -1  -2   95.12    1.34
   2  -1   2   96.37    1.20
   2  -1   2   97.87    1.22
  -2   1  -3    0.67    0.12
  -2   1  -3    0.75    0.09
  -2   1  -3    0.89    0.15
  -2  -1  -3    0.83    0.10
   2  -1   3    0.75    0.07
   2  -1   3    0.80    0.08
  -2  -1  -3    1.07    0.16
  -2  -1  -3    0.65    0.12
   2  -1   3    0.82    0.10
  -2   1  -4    2.13    0.23
  -2   1  -4    2.09    0.25
  -2   1  -4    2.31    0.24
  -2   1  -4    2.18    0.23
  -2   1  -4    2.04    0.15
  -2  -1  -4    2.04    0.23
  -2  -1  -4    1.98    0.15
  -2  -1  -4    2.00    0.21
  -2  -1  -4    2.01    0.13
   2  -1   4    2.00    0.18
  -2  -1  -4    1.85    0.11
  -2  -1  -4    1.85    0.23
  -2   1  -5    0.63    0.14
  -2   1  -5    0.71    0.16
  -2   1  -5    0.97    0.19
  -2   1  -5    0.79    0.16
  -2  -1  -5    0.68    0.17
  -2  -1  -5    0.74    0.16
  -2  -1  -5    0.70    0.15
  -2   1  -6    9.61    0.52
  -2   1  -6    9.66    0.47
  -2   1  -6    9.00    0.45
  -2   1  -6    9.55    0.50
  -2  -1  -6    9.55    0.53
  -2  -1  -6   10.18    0.52
  -2   1  -7    0.16    0.12
  -2   1  -7    0.18    0.15
  -2  -1  -7    0.02    0.11
  -2  -1  -7    0.15    0.11
  -2   1  -8    0.37    0.19
  -2   1  -8    0.25    0.17
  -2  -1  -8    0.50    0.22
  -2  -1  -8    0.30    0.18
  -2   1  -9    0.74    0.25
   2  -2  -9    0.20    0.20
   2   2  -8    0.16    0.13
   2   2  -8    0.27    0.16
   2  -2  -8    0.09    0.13
  -2  -2   8    0.20    0.16
   2   2  -7    1.20    0.26
   2   2  -7    0.49    0.16
   2   2  -7    1.18    0.23
   2   2  -7    1.25    0.23
   2   2  -7    0.97    0.22
   2   2  -7    0.89    0.19
   2  -2  -7    1.01    0.24
   2  -2  -7    0.95    0.21
   2  -2  -7    1.23    0.23
  -2  -2   7    1.25    0.24
   2  -2  -7    1.05    0.23
   2   2  -6   12.36    0.54
   2   2  -6   13.09    0.55
   2   2  -6   13.50    0.52
   2   2  -6   12.69    0.55
   2   2  -6   12.55    0.59
   2   2  -6   13.21    0.54
   2  -2  -6   13.02    0.60
   2  -2  -6   13.80    0.59
   2  -2  -6   13.67    0.55
   2  -2  -6   14.25    0.58
   2   2  -5    8.26    0.40
   2   2  -5    8.42    0.44
   2   2  -5    7.96    0.37
   2   2  -5    7.76    0.39
   2   2  -5    8.25    0.39
   2   2  -5    7.96    0.40
   2   2  -5    8.58    0.36
   2  -2  -5    8.45    0.44
   2  -2  -5    8.10    0.41
   2  -2  -5    7.83    0.38
   2  -2  -5    7.88    0.39
   2  -2  -5    7.96    0.34
   2  -2  -5    7.89    0.36
   2   2  -4    1.67    0.21
   2   2  -4    1.15    0.16
   2   2  -4    1.68    0.18
   2   2  -4    1.95    0.16
   2   2  -4    2.11    0.23
   2   2  -4    1.24    0.17
   2   2  -4    2.01    0.21
   2  -2  -4    1.61    0.21
   2  -2  -4    1.84    0.21
   2  -2  -4    1.86    0.21
   2  -2  -4    1.58    0.19
   2   2  -3    8.91    0.37
   2   2  -3    9.26    0.35
   2   2  -3    8.70    0.34
   2  -2  -3    9.00    0.35
   2  -2  -3    8.82    0.34
   2  -2  -3    9.05    0.37
   2   2  -2    0.05    0.03
   2   2  -2    0.06    0.03
   2   2  -2    0.09    0.05
   2   2  -2    0.13    0.06
   2   2  -2    0.03    0.05
   2  -2  -2    0.06    0.05
   2  -2  -2    0.03    0.03
   2  -2  -2    0.10    0.04
  -2  -2   2    0.05    0.03
   2   2  -1   16.52    0.41
   2   2  -1   16.61    0.39
   2   2  -1   16.54    0.36
   2   2  -1   16.63    0.39
   2   2  -1   16.81    0.36
  -2  -2   1   16.83    0.38
   2  -2  -1   16.98    0.41
   2  -2  -1   17.36    0.37
   2   2   0   11.41    0.31
   2   2   0   12.51    0.28
   2   2   0   11.76    0.26
   2  -2   0   12.19    0.31
  -2  -2   0   12.70    0.27
  -2  -2   0   11.87    0.32
   2  -2   0   12.64    0.27
  -2  -2   0   12.22    0.26
   2  -2   0   12.10    0.31
  -2  -2   0   11.86    0.28
   2   2   1   67.98    1.04
  -2   2  -1   66.96    1.01
   2   2   1   65.71    0.93
   2  -2   1   67.52    1.03
  -2  -2  -1   68.44    1.03
   2  -2   1   68.49    0.93
  -2  -2  -1   69.23    0.89
  -2   2  -2    9.74    0.36
   2   2   2    9.63    0.30
  -2   2  -2    9.38    0.26
   2   2   2    9.81    0.20
  -2  -2  -2   10.44    0.38
   2  -2   2    9.72    0.29
   2  -2   2    9.73    0.21
  -2  -2  -2    9.94    0.28
   2  -2   2    9.89    0.22
   2  -2   2    9.57    0.28
  -2   2  -3    0.12    0.04
  -2   2  -3    0.08    0.06
  -2   2  -3    0.07    0.07
   2   2   3    0.09    0.05
   2  -2   3    0.08    0.04
   2  -2   3    0.16    0.06
  -2  -2  -3    0.04    0.03
  -2  -2  -3    0.08    0.05
  -2  -2  -3    0.17    0.07
  -2  -2  -3    0.05    0.06
  -2  -2  -3    0.03    0.03
   2  -2   3    0.17    0.04
  -2   2  -4    6.79    0.28
  -2   2  -4    6.84    0.33
  -2   2  -4    7.18    0.38
  -2   2  -4    6.81    0.34
  -2   2  -4    6.83    0.34
  -2  -2  -4    7.17    0.22
  -2  -2  -4    6.71    0.36
   2  -2   4    7.03    0.28
  -2  -2  -4    7.43    0.17
  -2  -2  -4    6.30    0.36
  -2  -2  -4    7.42    0.24
  -2   2  -5   21.22    0.67
  -2   2  -5   21.19    0.65
  -2   2  -5   20.96    0.74
  -2   2  -5   21.49    0.69
  -2  -2  -5   22.05    0.75
  -2  -2  -5   20.68    0.60
  -2  -2  -5   20.61    0.71
  -2   2  -6    1.58    0.24
  -2   2  -6    1.82    0.25
  -2   2  -6    1.77    0.26
  -2   2  -6    1.57    0.25
  -2  -2  -6    1.31    0.24
  -2  -2  -6    1.75    0.27
  -2   2  -7    9.30    0.54
  -2   2  -7    9.13    0.56
  -2  -2  -7    9.25    0.55
  -2  -2  -7    9.17    0.56
  -2   2  -8    0.99    0.25
  -2  -2  -8    1.92    0.35
  -2  -2  -8    0.74    0.22
  -2   2  -9    0.19    0.17
  -2  -2  -9    0.76    0.28
   2  -3  -9   -0.01    0.17
   2   3  -8   -0.01    0.12
   2   3  -8    0.12    0.13
   2  -3  -8   -0.13    0.12
  -2  -3   8    0.08    0.14
   2   3  -7    0.64    0.18
   2   3  -7    0.49    0.16
   2   3  -7    0.63    0.18
   2   3  -7    0.31    0.17
   2   3  -7    0.46    0.16
   2   3  -7    0.35    0.15
   2  -3  -7    0.36    0.16
   2  -3  -7    0.04    0.11
   2  -3  -7    0.37    0.15
   2  -3  -7    0.40    0.15
  -2  -3   7    0.49    0.16
   2   3  -6    0.22    0.10
   2   3  -6    0.25    0.12
   2   3  -6    0.30    0.11
   2   3  -6    0.08    0.08
   2   3  -6    0.27    0.10
   2   3  -6    0.13    0.11
   2   3  -6    0.30    0.13
   2  -3  -6    0.31    0.13
   2  -3  -6    0.26    0.11
   2  -3  -6    0.16    0.10
   2  -3  -6    0.30    0.14
   2   3  -5    6.48    0.34
   2   3  -5    6.41    0.35
   2   3  -5    6.94    0.37
   2   3  -5    6.13    0.32
   2   3  -5    6.93    0.40
   2   3  -5    7.06    0.36
   2   3  -5    6.63    0.36
   2  -3  -5    6.89    0.37
   2  -3  -5    6.62    0.38
   2  -3  -5    6.41    0.35
   2  -3  -5    6.33    0.30
   2  -3  -5    6.63    0.40
   2  -3  -5    6.11    0.31
   2   3  -4    0.57    0.12
   2   3  -4    0.54    0.12
   2   3  -4    0.56    0.14
   2   3  -4    0.47    0.12
   2   3  -4    0.46    0.10
   2   3  -4    0.51    0.12
   2  -3  -4    0.52    0.12
   2  -3  -4    0.33    0.11
   2  -3  -4    0.34    0.10
   2  -3  -4    0.43    0.10
   2   3  -3    7.10    0.33
   2   3  -3    7.51    0.32
   2   3  -3    6.81    0.30
   2  -3  -3    7.26    0.14
   2  -3  -3    7.85    0.32
   2  -3  -3    7.45    0.14
   2   3  -2    0.33    0.05
   2   3  -2    0.46    0.09
   2   3  -2    0.43    0.09
   2   3  -2    0.33    0.05
   2   3  -2    0.25    0.07
  -2  -3   2    0.38    0.06
   2  -3  -2    0.41    0.06
   2  -3  -2    0.52    0.07
   2  -3  -2    0.43    0.09
   2   3  -1  143.52    1.92
   2   3  -1  145.68    1.89
   2   3  -1  144.11    1.89
   2   3  -1  143.58    1.93
   2   3  -1  142.45    1.96
   2  -3  -1  145.54    1.96
   2  -3  -1  143.22    1.89
  -2  -3   1  143.31    1.91
   2   3   0   66.12    0.96
   2   3   0   67.01    1.03
   2   3   0   67.10    0.93
   2  -3   0   67.72    1.01
  -2  -3   0   65.16    1.02
  -2  -3   0   64.77    0.92
  -2  -3   0   66.95    0.93
   2  -3   0   67.09    0.93
   2  -3   0   66.27    1.02
  -2  -3   0   66.59    0.96
   2   3   1  150.84    2.02
  -2   3  -1  148.28    1.97
  -2  -3  -1  150.14    1.79
  -2  -3  -1  145.06    2.00
   2  -3   1  148.21    1.97
  -2  -3  -1  151.42    1.84
  -2  -3  -1  149.72    1.80
   2  -3   1  147.65    1.87
   2  -3   1  149.63    1.98
  -2  -3  -1  150.58    2.01
   2   3   2    2.33    0.15
  -2   3  -2    2.01    0.17
   2   3   2    2.31    0.10
  -2   3  -2    2.12    0.12
   2  -3   2    2.19    0.14
  -2  -3  -2    2.36    0.14
  -2  -3  -2    2.05    0.17
  -2  -3  -2    2.03    0.17
   2  -3   2    2.25    0.14
  -2   3  -3  139.76    2.15
  -2   3  -3  137.49    1.78
  -2   3  -3  135.19    2.06
   2   3   3  137.60    1.92
  -2   3  -3  137.98    2.04
   2  -3   3  134.05    1.91
  -2  -3  -3  137.33    1.70
  -2  -3  -3  135.12    2.13
   2  -3   3  138.03    1.80
  -2  -3  -3  138.01    1.72
  -2  -3  -3  136.63    1.84
  -2  -3  -3  133.85    2.11
   2  -3   3  135.99    1.83
  -2   3  -4    7.16    0.36
  -2   3  -4    7.25    0.35
  -2   3  -4    7.34    0.30
  -2   3  -4    7.00    0.38
  -2  -3  -4    7.28    0.38
  -2  -3  -4    7.49    0.20
  -2  -3  -4    7.13    0.38
  -2  -3  -4    7.33    0.22
   2  -3   4    7.64    0.31
  -2  -3  -4    7.86    0.24
  -2   3  -5    2.85    0.28
  -2   3  -5    3.87    0.31
  -2   3  -5    4.16    0.30
  -2   3  -5    2.83    0.29
  -2  -3  -5    4.10    0.31
  -2  -3  -5    4.24    0.32
  -2   3  -6    0.44    0.15
  -2   3  -6    0.41    0.14
  -2   3  -6    0.19    0.11
  -2   3  -6    0.17    0.10
  -2  -3  -6    0.26    0.13
  -2  -3  -6    0.35    0.14
  -2   3  -7    1.45    0.27
  -2   3  -7    0.91    0.22
  -2  -3  -7    1.67    0.30
  -2  -3  -7    0.94    0.22
  -2   3  -8    5.91    0.49
  -2  -3  -8    5.56    0.47
  -2  -3  -8    5.21    0.55
  -2   3  -9    0.28    0.19
  -2  -3  -9    0.47    0.25
   2  -4  -9   -0.11    0.17
   2   4  -8    0.30    0.16
   2  -4  -8    0.25    0.16
  -2  -4   8    0.08    0.14
   2   4  -7    8.69    0.49
   2   4  -7    8.48    0.49
   2   4  -7    8.40    0.46
   2   4  -7    8.01    0.48
   2   4  -7    8.52    0.54
   2   4  -7    8.84    0.49
   2  -4  -7    8.83    0.51
   2  -4  -7    8.84    0.53
   2  -4  -7    8.45    0.47
  -2  -4   7    8.92    0.51
   2  -4  -7    9.23    0.56
   2   4  -6    2.39    0.29
   2   4  -6    3.18    0.32
   2   4  -6    2.29    0.28
   2   4  -6    2.45    0.31
   2   4  -6    2.50    0.28
   2   4  -6    2.48    0.28
   2   4  -6    3.18    0.32
   2  -4  -6    2.23    0.30
   2  -4  -6    2.58    0.30
   2  -4  -6    2.44    0.28
   2  -4  -6    2.63    0.29
   2   4  -5    3.31    0.24
   2   4  -5    2.83    0.28
   2   4  -5    3.24    0.26
   2   4  -5    2.84    0.24
   2   4  -5    3.17    0.24
   2   4  -5    3.31    0.31
   2   4  -5    3.00    0.31
   2  -4  -5    3.25    0.25
   2  -4  -5    3.22    0.33
   2  -4  -5    3.08    0.22
   2  -4  -5    3.24    0.21
   2  -4  -5    3.11    0.26
   2  -4  -5    3.42    0.27
   2   4  -4    0.58    0.11
   2   4  -4    0.41    0.11
   2   4  -4    0.59    0.13
   2   4  -4    0.47    0.13
   2   4  -4    0.74    0.14
   2   4  -4    0.54    0.11
   2  -4  -4    0.69    0.14
   2  -4  -4    0.28    0.09
   2  -4  -4    0.42    0.11
   2  -4  -4    0.59    0.12
   2   4  -3    0.68    0.14
   2   4  -3    0.38    0.09
   2   4  -3    0.36    0.09
   2   4  -3    0.33    0.09
   2   4  -3    0.44    0.11
   2  -4  -3    0.63    0.06
   2  -4  -3    0.42    0.10
   2  -4  -3    0.52    0.08
   2  -4  -3    0.46    0.05
   2   4  -2   24.83    0.58
   2   4  -2   25.87    0.61
   2   4  -2   25.84    0.44
   2   4  -2   25.46    0.44
   2   4  -2   25.44    0.58
  -2  -4   2   26.10    0.50
   2  -4  -2   26.74    0.59
   2  -4  -2   25.54    0.48
   2   4  -1  268.49    3.31
   2   4  -1  263.42    3.39
   2   4  -1  263.25    3.35
   2   4  -1  268.18    3.32
   2   4  -1  263.80    3.35
   2  -4  -1  267.48    3.39
   2  -4  -1  267.26    3.32
  -2  -4   1  270.06    3.34
   2   4   0   20.03    0.45
   2   4   0   20.16    0.39
   2   4   0   20.48    0.41
  -2  -4   0   20.39    0.39
   2  -4   0   20.05    0.43
   2  -4   0   19.84    0.38
  -2  -4   0   18.85    0.44
   2  -4   0   20.04    0.45
  -2  -4   0   20.50    0.38
  -2  -4   0   20.33    0.41
   2   4   1   16.62    0.42
  -2   4  -1   16.33    0.39
   2  -4   1   15.71    0.32
  -2  -4  -1   16.44    0.30
  -2  -4  -1   16.29    0.40
   2  -4   1   16.36    0.40
  -2  -4  -1   16.73    0.29
  -2  -4  -1   15.90    0.30
  -2  -4  -1   17.03    0.41
   2  -4   1   16.24    0.39
  -2   4  -2    0.20    0.07
  -2   4  -2    0.16    0.04
   2   4   2    0.28    0.07
   2   4   2    0.23    0.04
   2  -4   2    0.19    0.05
  -2  -4  -2    0.16    0.07
  -2  -4  -2    0.21    0.06
   2  -4   2    0.35    0.08
  -2  -4  -2    0.34    0.09
   2   4   3   34.25    0.70
  -2   4  -3   33.68    0.82
  -2   4  -3   32.41    0.78
  -2   4  -3   32.45    0.76
  -2   4  -3   34.12    0.58
  -2  -4  -3   34.90    0.54
  -2  -4  -3   34.20    0.82
  -2  -4  -3   34.71    0.52
  -2  -4  -3   33.56    0.64
  -2  -4  -3   34.16    0.83
   2  -4   3   34.30    0.70
  -2   4  -4    2.15    0.24
  -2   4  -4    2.09    0.22
  -2   4  -4    2.56    0.25
  -2   4  -4    2.35    0.26
  -2  -4  -4    2.55    0.27
  -2  -4  -4    2.05    0.24
  -2  -4  -4    2.24    0.12
   2  -4   4    2.19    0.18
  -2  -4  -4    2.15    0.13
  -2  -4  -4    2.10    0.13
  -2   4  -5    4.94    0.32
  -2   4  -5    4.35    0.26
  -2   4  -5    4.51    0.30
  -2   4  -5    4.92    0.35
  -2   4  -5    4.89    0.33
  -2  -4  -5    4.53    0.33
  -2  -4  -5    4.06    0.33
   2  -4   5    4.64    0.28
  -2   4  -6    0.08    0.10
  -2   4  -6    0.28    0.13
  -2   4  -6    0.14    0.12
  -2   4  -6    0.14    0.10
  -2  -4  -6    0.10    0.12
  -2  -4  -6    0.20    0.13
  -2   4  -7    0.71    0.20
  -2   4  -7    0.29    0.14
  -2   4  -7    0.69    0.19
  -2  -4  -7    0.70    0.19
  -2  -4  -7    1.23    0.26
  -2   4  -8    0.25    0.17
  -2  -4  -8    0.32    0.21
  -2  -4  -8    0.27    0.15
  -2   4  -9    0.44    0.21
  -2  -4  -9    1.11    0.33
   2  -5  -9    0.04    0.17
   2   5  -8    0.06    0.14
   2   5  -8   -0.03    0.11
   2   5  -8    0.12    0.15
  -2  -5   8    0.02    0.13
   2  -5  -8   -0.03    0.15
   2   5  -7    0.04    0.11
   2   5  -7    0.09    0.13
   2   5  -7   -0.08    0.08
   2   5  -7   -0.04    0.08
   2   5  -7   -0.02    0.09
   2   5  -7    0.08    0.10
   2  -5  -7    0.01    0.11
   2  -5  -7   -0.04    0.12
   2  -5  -7    0.01    0.11
  -2  -5   7   -0.13    0.10
   2  -5  -7    0.00    0.10
   2   5  -6    0.33    0.13
   2   5  -6    0.35    0.13
   2   5  -6    0.36    0.15
   2   5  -6    0.59    0.15
   2   5  -6    0.32    0.12
   2   5  -6    0.49    0.13
   2   5  -6    0.47    0.14
   2  -5  -6    0.62    0.16
   2  -5  -6    0.12    0.12
  -2  -5   6    0.48    0.14
   2  -5  -6    0.70    0.16
   2  -5  -6    0.44    0.15
   2   5  -5    1.55    0.22
   2   5  -5    1.64    0.24
   2   5  -5    1.58    0.21
   2   5  -5    1.89    0.23
   2   5  -5    1.72    0.23
   2  -5  -5    1.36    0.21
   2  -5  -5    1.75    0.23
   2  -5  -5    1.22    0.19
   2  -5  -5    1.54    0.22
   2   5  -4   24.16    0.68
   2   5  -4   23.59    0.71
   2   5  -4   24.07    0.68
   2   5  -4   23.67    0.64
   2   5  -4   24.38    0.68
   2  -5  -4   24.93    0.39
   2  -5  -4   24.65    0.70
   2  -5  -4   24.52    0.65
   2   5  -3   66.99    1.18
   2   5  -3   68.88    1.28
   2   5  -3   67.36    1.21
   2   5  -3   68.90    1.22
   2   5  -3   69.01    1.22
   2  -5  -3   68.70    1.19
   2  -5  -3   68.97    1.05
   2  -5  -3   69.07    0.96
   2  -5  -3   68.41    0.97
   2   5  -2    5.24    0.24
   2   5  -2    4.86    0.16
   2   5  -2    4.95    0.24
   2   5  -2    4.81    0.16
   2   5  -2    4.74    0.25
   2  -5  -2    5.10    0.19
   2  -5  -2    4.89    0.23
  -2  -5   2    4.94    0.19
   2   5  -1   20.84    0.50
   2   5  -1   21.58    0.48
   2   5  -1   21.14    0.47
   2   5  -1   21.44    0.45
   2   5  -1   21.89    0.45
   2  -5  -1   21.22    0.46
   2  -5  -1   21.28    0.50
  -2  -5   1   22.36    0.47
   2   5   0   65.19    1.04
   2  -5   0   65.04    0.94
   2  -5   0   65.38    1.02
  -2  -5   0   66.16    0.96
  -2  -5   0   65.66    0.99
   2  -5   0   67.37    1.06
  -2  -5   0   64.35    0.94
  -2  -5   0   64.43    1.03
   2   5   1   70.01    1.13
  -2   5  -1   71.65    1.08
  -2  -5  -1   73.16    1.12
   2  -5   1   69.68    0.99
  -2  -5  -1   70.72    0.98
   2  -5   1   70.66    1.09
  -2  -5  -1   70.37    0.97
  -2  -5  -1   73.52    1.51
  -2  -5  -1   71.38    0.96
  -2  -5  -1   70.43    1.11
   2  -5   1   71.20    1.12
  -2   5  -2   75.24    1.29
  -2   5  -2   72.54    1.08
   2   5   2   74.02    1.19
  -2  -5  -2   75.02    1.29
  -2  -5  -2   73.60    1.30
   2  -5   2   74.08    1.13
  -2  -5  -2   71.56    1.13
   2  -5   2   75.16    1.19
  -2  -5  -2   73.08    1.14
   2   5   3    1.87    0.08
  -2   5  -3    2.28    0.24
   2   5   3    1.76    0.14
  -2   5  -3    1.81    0.12
  -2   5  -3    1.91    0.07
  -2   5  -3    1.88    0.22
  -2   5  -3    1.91    0.21
   2  -5   3    2.00    0.16
  -2  -5  -3    1.94    0.14
  -2  -5  -3    1.95    0.22
  -2  -5  -3    2.65    0.25
  -2   5  -4    0.22    0.09
  -2   5  -4    0.12    0.09
  -2   5  -4    0.13    0.08
  -2   5  -4    0.24    0.09
  -2  -5  -4    0.25    0.06
  -2  -5  -4    0.31    0.08
  -2  -5  -4    0.22    0.09
   2  -5   4    0.22    0.08
  -2  -5  -4    0.32    0.11
  -2  -5  -4    0.32    0.08
  -2   5  -5   13.41    0.56
  -2   5  -5   14.19    0.50
  -2   5  -5   13.98    0.61
  -2   5  -5   14.41    0.52
  -2   5  -5   14.63    0.55
  -2  -5  -5   14.41    0.60
  -2  -5  -5   13.73    0.60
   2  -5   5   13.77    0.49
  -2   5  -6    2.83    0.32
  -2   5  -6    2.66    0.32
  -2   5  -6    3.06    0.35
  -2   5  -6    3.55    0.29
  -2  -5  -6    2.86    0.35
  -2  -5  -6    2.71    0.32
  -2   5  -7    2.82    0.36
  -2   5  -7    3.45    0.38
  -2   5  -7    2.73    0.35
  -2  -5  -7    4.14    0.48
  -2  -5  -7    2.18    0.31
  -2   5  -8    2.59    0.37
  -2  -5  -8    2.56    0.41
  -2  -5  -8    3.31    0.46
  -2   5  -9    0.64    0.24
  -2  -5  -9    0.60    0.28
   2  -6  -9    0.04    0.20
   2   6  -8    0.96    0.24
   2   6  -8    0.98    0.23
   2   6  -8    0.71    0.20
  -2  -6   8    0.82    0.22
   2  -6  -8    0.72    0.23
   2   6  -7    5.76    0.42
   2   6  -7    6.67    0.49
   2   6  -7    6.15    0.41
   2   6  -7    6.03    0.42
   2   6  -7    6.49    0.44
   2   6  -7    4.99    0.66
   2  -6  -7    6.85    0.45
   2  -6  -7    5.84    0.45
   2  -6  -7    5.97    0.46
  -2  -6   7    6.26    0.44
   2   6  -6    1.77    0.26
   2   6  -6    1.02    0.19
   2   6  -6    1.29    0.23
   2   6  -6    1.80    0.24
   2   6  -6    1.66    0.27
   2   6  -6    1.54    0.24
  -2  -6   6    1.27    0.22
   2  -6  -6    1.16    0.21
   2  -6  -6    0.95    0.19
   2  -6  -6    1.28    0.23
   2  -6  -6    1.25    0.23
   2   6  -5    0.52    0.13
   2   6  -5    1.08    0.18
   2   6  -5    0.92    0.18
   2   6  -5    0.69    0.16
   2   6  -5    0.80    0.15
   2   6  -5    0.95    0.17
   2   6  -5    1.15    0.20
   2  -6  -5    0.72    0.16
  -2  -6   5    1.01    0.19
   2  -6  -5    0.84    0.18
   2  -6  -5    0.80    0.17
   2  -6  -5    0.86    0.16
   2   6  -4    8.20    0.38
   2   6  -4    8.55    0.37
   2   6  -4    8.75    0.37
   2   6  -4    7.91    0.41
   2   6  -4    8.02    0.38
   2   6  -4    7.93    0.38
   2  -6  -4    8.38    0.24
   2  -6  -4    7.71    0.38
   2  -6  -4    8.32    0.36
   2   6  -3   14.51    0.47
   2   6  -3   13.96    0.50
   2   6  -3   14.61    0.46
   2   6  -3   14.40    0.47
   2   6  -3   13.73    0.28
   2   6  -3   14.27    0.47
   2  -6  -3   14.04    0.45
   2  -6  -3   14.21    0.33
   2  -6  -3   14.87    0.39
   2  -6  -3   13.92    0.46
   2   6  -2   14.34    0.43
   2   6  -2   13.44    0.41
   2   6  -2   13.81    0.31
   2   6  -2   13.69    0.31
   2   6  -2   14.18    0.45
  -2  -6   2   13.85    0.35
   2  -6  -2   14.03    0.42
   2  -6  -2   14.04    0.36
   2   6  -1    2.73    0.16
   2   6  -1    2.53    0.15
   2   6  -1    2.34    0.16
   2   6  -1    2.47    0.15
   2   6  -1    2.95    0.15
   2  -6  -1    2.61    0.11
   2  -6  -1    2.75    0.15
   2  -6  -1    2.71    0.17
  -2  -6   1    2.60    0.15
   2   6   0   51.23    0.87
  -2  -6   0   49.64    0.85
  -2  -6   0   49.18    0.76
   2  -6   0   50.61    0.84
  -2  -6   0   44.36    0.78
   2  -6   0   51.96    0.88
   2  -6   0   51.09    0.77
  -2  -6   0   44.10    0.81
  -2   6  -1    5.17    0.21
   2   6   1    4.88    0.23
  -2  -6  -1    5.08    0.23
  -2  -6  -1    4.86    0.16
   2  -6   1    4.93    0.21
  -2  -6  -1    4.96    0.22
   2  -6   1    4.90    0.22
  -2  -6  -1    4.39    0.23
   2  -6   1    4.92    0.17
   2   6   2    4.85    0.23
  -2   6  -2    4.77    0.19
  -2   6  -2    4.92    0.26
  -2  -6  -2    4.80    0.26
   2  -6   2    5.02    0.14
  -2  -6  -2    4.42    0.26
   2  -6   2    4.77    0.21
   2  -6   2    5.26    0.24
  -2  -6  -2    4.86    0.22
  -2  -6  -2    4.96    0.22
  -2   6  -3    0.39    0.10
   2   6   3    0.41    0.09
  -2   6  -3    0.61    0.12
   2   6   3    0.45    0.06
  -2   6  -3    0.61    0.08
  -2   6  -3    0.42    0.10
  -2   6  -3    0.61    0.05
   2  -6   3    0.44    0.10
  -2  -6  -3    0.39    0.09
  -2  -6  -3    0.38    0.10
  -2  -6  -3    0.46    0.11
  -2   6  -4   30.40    0.86
  -2   6  -4   31.75    0.85
  -2   6  -4   31.96    0.82
  -2  -6  -4   31.17    0.86
   2  -6   4   32.87    0.77
  -2  -6  -4   31.72    0.60
  -2  -6  -4   31.92    0.88
  -2   6  -5   13.43    0.49
  -2   6  -5   12.94    0.54
  -2   6  -5   13.12    0.50
  -2   6  -5   13.00    0.56
  -2   6  -5   13.37    0.59
  -2  -6  -5   12.97    0.59
  -2  -6  -5   12.63    0.56
   2  -6   5   13.92    0.51
  -2   6  -6    0.67    0.18
  -2   6  -6    0.31    0.14
  -2   6  -6    0.43    0.14
  -2  -6  -6    0.59    0.17
  -2  -6  -6    0.33    0.15
  -2   6  -7    3.17    0.37
  -2   6  -7    3.47    0.40
  -2   6  -7    3.50    0.42
  -2  -6  -7    3.31    0.39
  -2  -6  -7    4.02    0.46
  -2   6  -8    0.08    0.14
  -2  -6  -8    0.25    0.23
  -2   6  -9    0.25    0.19
  -2  -6  -9    0.04    0.22
   2  -7  -9    0.01    0.18
   2   7  -8    0.88    0.24
   2   7  -8    1.25    0.26
   2   7  -8    1.32    0.25
  -2  -7   8    1.02    0.26
   2  -7  -8    1.35    0.29
   2   7  -7    0.28    0.14
   2   7  -7    0.01    0.09
   2   7  -7   -0.07    0.11
   2   7  -7    0.05    0.09
   2   7  -7    0.18    0.15
   2   7  -7    0.24    0.12
   2  -7  -7    0.15    0.14
   2  -7  -7   -0.03    0.13
  -2  -7   7   -0.09    0.10
   2  -7  -7    0.14    0.13
   2   7  -6    0.02    0.07
   2   7  -6    0.07    0.10
   2   7  -6    0.03    0.09
   2   7  -6   -0.01    0.07
   2   7  -6   -0.06    0.08
   2   7  -6    0.00    0.07
   2   7  -6    0.04    0.08
   2  -7  -6   -0.07    0.09
   2  -7  -6   -0.01    0.09
   2  -7  -6    0.10    0.10
  -2  -7   6   -0.05    0.09
   2  -7  -6    0.02    0.09
   2   7  -5    1.79    0.23
   2   7  -5    2.26    0.26
   2   7  -5    1.91    0.25
   2   7  -5    3.07    0.32
   2   7  -5    1.87    0.24
   2   7  -5    1.97    0.26
   2   7  -5    2.49    0.25
   2  -7  -5    2.28    0.27
   2  -7  -5    2.23    0.25
  -2  -7   5    2.27    0.27
   2   7  -4   20.67    0.63
   2   7  -4   21.50    0.63
   2   7  -4   20.01    0.68
   2   7  -4   20.35    0.61
   2   7  -4   20.66    0.64
   2   7  -4   20.99    0.64
   2  -7  -4   20.79    0.45
   2  -7  -4   20.15    0.59
  -2  -7   4   20.59    0.64
   2  -7  -4   19.82    0.64
   2   7  -3    1.20    0.17
   2   7  -3    0.91    0.07
   2   7  -3    0.85    0.15
   2   7  -3    0.74    0.13
   2   7  -3    0.88    0.14
   2   7  -3    0.89    0.14
   2  -7  -3    1.18    0.12
   2  -7  -3    1.19    0.14
   2  -7  -3    0.81    0.13
   2  -7  -3    1.08    0.15
   2   7  -2    3.63    0.21
   2   7  -2    3.97    0.22
   2   7  -2    3.97    0.24
   2   7  -2    3.85    0.16
   2   7  -2    3.69    0.16
   2  -7  -2    3.60    0.18
   2  -7  -2    3.89    0.22
  -2  -7   2    3.71    0.18
   2   7  -1    7.64    0.28
   2   7  -1    7.86    0.26
   2   7  -1    7.58    0.30
   2   7  -1    7.98    0.27
   2   7  -1    7.79    0.28
   2  -7  -1    7.79    0.30
   2  -7  -1    7.32    0.21
  -2  -7   1    8.13    0.22
   2  -7  -1    7.92    0.27
  -2  -7   1    8.23    0.28
   2   7   0   15.50    0.36
   2   7   0   15.51    0.42
  -2  -7   0   15.31    0.35
  -2  -7   0   15.10    0.41
  -2  -7   0   15.68    0.35
   2  -7   0   16.15    0.44
   2  -7   0   14.96    0.35
  -2  -7   0   15.56    0.44
   2  -7   0   15.57    0.41
  -2   7  -1   31.13    0.61
   2   7   1   30.80    0.66
  -2  -7  -1   31.86    0.53
   2  -7   1   30.95    0.54
  -2  -7  -1   30.81    0.68
  -2  -7  -1   31.00    0.64
   2  -7   1   29.58    0.61
   2  -7   1   30.64    0.66
  -2   7  -2    0.07    0.04
  -2   7  -2    0.14    0.07
  -2   7  -2    0.04    0.05
  -2   7  -2    0.21    0.08
   2   7   2    0.14    0.06
  -2   7  -2    0.23    0.07
  -2  -7  -2    0.26    0.08
  -2  -7  -2    0.12    0.05
   2  -7   2    0.14    0.06
   2  -7   2    0.15    0.05
   2  -7   2    0.13    0.04
  -2  -7  -2    0.21    0.06
  -2  -7  -2    0.14    0.07
  -2   7  -3    4.71    0.14
  -2   7  -3    4.56    0.28
   2   7   3    5.14    0.26
  -2   7  -3    4.63    0.27
  -2   7  -3    4.46    0.19
  -2   7  -3    4.31    0.28
  -2  -7  -3    4.63    0.30
   2  -7   3    4.40    0.25
  -2  -7  -3    4.74    0.29
  -2  -7  -3    4.31    0.22
  -2   7  -4    2.78    0.29
  -2   7  -4    3.12    0.31
  -2   7  -4    3.40    0.26
  -2  -7  -4    2.74    0.17
  -2  -7  -4    2.70    0.30
   2  -7   4    2.90    0.23
  -2  -7  -4    3.28    0.27
  -2   7  -5   22.58    0.73
  -2   7  -5   23.61    0.78
  -2   7  -5   22.87    0.68
  -2   7  -5   23.09    0.80
   2  -7   5   23.57    0.70
  -2  -7  -5   22.93    0.39
  -2  -7  -5   23.13    0.39
  -2  -7  -5   23.17    0.78
  -2  -7  -5   23.12    0.81
  -2   7  -6    1.64    0.26
  -2   7  -6    2.03    0.30
  -2   7  -6    1.13    0.23
  -2  -7  -6    1.76    0.29
  -2  -7  -6    1.21    0.23
  -2   7  -7    0.71    0.21
  -2   7  -7    0.59    0.18
  -2   7  -7    0.27    0.15
  -2  -7  -7    0.63    0.20
  -2  -7  -7    0.87    0.23
  -2   7  -8    0.13    0.15
  -2   7  -8    0.45    0.19
  -2   7  -8    0.00    0.13
  -2  -7  -8    0.15    0.20
  -2   7  -9    0.67    0.23
  -2  -7  -9    0.67    0.30
   2   8  -9    2.11    0.39
   2  -8  -9    1.82    0.40
  -2  -8   9    2.50    0.41
   2   8  -8    0.28    0.16
   2   8  -8    0.07    0.14
   2   8  -8    0.44    0.20
  -2  -8   8    0.07    0.14
   2  -8  -8    0.09    0.13
   2   8  -7    0.21    0.11
   2   8  -7    0.00    0.11
   2   8  -7    0.31    0.14
   2   8  -7    0.17    0.12
   2   8  -7    0.31    0.14
   2   8  -7    0.13    0.13
   2  -8  -7    0.12    0.14
  -2  -8   7    0.36    0.15
   2  -8  -7    0.18    0.15
   2  -8  -7    0.43    0.16
   2   8  -6    0.15    0.10
   2   8  -6    0.14    0.10
   2   8  -6    0.20    0.11
   2   8  -6    0.19    0.11
   2   8  -6    0.06    0.08
   2   8  -6    0.35    0.15
  -2  -8   6    0.22    0.12
   2  -8  -6    0.07    0.11
   2  -8  -6    0.10    0.10
   2  -8  -6    0.12    0.13
   2  -8  -6    0.19    0.12
   2   8  -5    0.48    0.14
   2   8  -5    0.28    0.12
   2   8  -5    0.17    0.09
   2   8  -5    0.21    0.12
   2   8  -5    0.18    0.10
   2   8  -5    0.10    0.10
   2   8  -5    0.28    0.10
   2  -8  -5    0.13    0.09
  -2  -8   5    0.20    0.11
   2  -8  -5    0.07    0.08
   2   8  -4    0.07    0.07
   2   8  -4    0.14    0.09
   2   8  -4    0.15    0.08
   2   8  -4    0.17    0.10
   2   8  -4    0.05    0.07
   2   8  -4    0.11    0.08
   2  -8  -4    0.07    0.03
   2  -8  -4    0.07    0.07
   2  -8  -4    0.07    0.03
   2  -8  -4    0.25    0.10
  -2  -8   4    0.17    0.09
   2  -8  -4    0.03    0.05
   2   8  -3   19.79    0.56
   2   8  -3   18.89    0.57
   2   8  -3   19.32    0.39
   2   8  -3   18.66    0.57
   2   8  -3   19.63    0.57
   2   8  -3   19.08    0.61
   2  -8  -3   19.35    0.49
   2  -8  -3   18.59    0.57
   2  -8  -3   19.57    0.45
  -2  -8   3   19.68    0.58
   2  -8  -3   19.73    0.55
   2   8  -2   19.04    0.52
   2   8  -2   17.69    0.49
   2   8  -2   18.48    0.54
   2   8  -2   17.66    0.40
   2   8  -2   18.21    0.64
   2   8  -2   16.86    0.49
   2   8  -2   18.25    0.40
  -2  -8   2   18.55    0.52
   2  -8  -2   18.79    0.46
   2  -8  -2   19.03    0.51
  -2  -8   2   19.36    0.46
   2   8  -1   66.49    1.08
   2   8  -1   66.99    1.10
   2   8  -1   67.15    1.06
  -2  -8   1   66.76    0.97
  -2  -8   1   66.89    1.09
   2  -8  -1   66.67    1.09
  -2  -8   1   67.10    1.10
   2  -8  -1   66.73    0.97
   2  -8  -1   67.27    1.14
   2   8   0   21.20    0.45
   2   8   0   21.66    0.52
  -2  -8   0   21.05    0.54
  -2  -8   0   21.25    0.45
  -2  -8   0   21.66    0.52
   2  -8   0   21.95    0.44
  -2  -8   0   21.14    0.44
   2  -8   0   20.70    0.53
   2  -8   0   20.87    0.50
   2   8   1    3.07    0.19
  -2   8  -1    3.39    0.19
  -2   8  -1    3.36    0.18
  -2  -8  -1    3.36    0.21
   2  -8   1    3.61    0.15
  -2  -8  -1    3.26    0.14
   2  -8   1    3.57    0.21
   2  -8   1    3.33    0.18
  -2  -8  -1    3.32    0.19
  -2   8  -2    5.27    0.21
   2   8   2    5.82    0.27
  -2   8  -2    6.40    0.30
  -2   8  -2    5.56    0.29
  -2   8  -2    5.88    0.29
  -2   8  -2    5.45    0.24
   2  -8   2    5.61    0.24
   2  -8   2    6.21    0.29
  -2  -8  -2    5.61    0.27
  -2  -8  -2    6.09    0.30
  -2  -8  -2    5.80    0.30
   2  -8   2    6.20    0.18
  -2  -8  -2    5.80    0.25
  -2   8  -3   29.10    0.76
  -2   8  -3   32.14    0.81
  -2   8  -3   29.97    0.59
  -2   8  -3   29.87    0.50
  -2   8  -3   29.34    0.79
   2  -8   3   29.58    0.73
  -2  -8  -3   30.52    0.64
  -2  -8  -3   30.68    0.68
  -2  -8  -3   31.00    0.80
  -2  -8  -3   30.94    0.81
  -2   8  -4    0.03    0.07
  -2   8  -4    0.15    0.09
  -2   8  -4    0.22    0.10
  -2  -8  -4    0.12    0.09
  -2  -8  -4    0.15    0.09
   2  -8   4    0.33    0.11
  -2  -8  -4    0.09    0.06
  -2   8  -5   37.42    1.03
  -2   8  -5   38.87    1.07
  -2   8  -5   37.67    1.00
  -2  -8  -5   37.98    1.03
  -2  -8  -5   38.36    1.09
   2  -8   5   37.18    0.94
  -2  -8  -5   37.28    0.64
  -2   8  -6   19.68    0.74
  -2   8  -6   19.28    0.76
  -2   8  -6   18.64    0.77
  -2  -8  -6   19.94    0.76
  -2  -8  -6   19.58    0.81
  -2   8  -7    0.96    0.22
  -2   8  -7    0.75    0.21
  -2   8  -7    0.75    0.22
  -2  -8  -7    0.64    0.20
  -2  -8  -7    0.95    0.24
  -2   8  -8    0.24    0.17
  -2   8  -8    0.06    0.14
  -2   8  -8    0.01    0.12
  -2  -8  -8   -0.05    0.18
  -2   8  -9   -0.01    0.17
  -2  -8  -9    0.02    0.22
   2   9  -9    0.88    0.27
   2   9  -9    0.66    0.24
   2   9  -9    1.32    0.33
   2  -9  -9    0.83    0.29
  -2  -9   9    0.68    0.25
   2   9  -8    4.43    0.45
   2   9  -8    4.57    0.49
   2   9  -8    4.81    0.51
  -2  -9   8    3.75    0.44
   2  -9  -8    4.31    0.50
   2   9  -7    0.58    0.17
   2   9  -7    0.94    0.22
   2   9  -7    0.87    0.22
   2   9  -7    0.96    0.24
   2   9  -7    0.53    0.18
   2   9  -7    0.79    0.20
   2  -9  -7    0.71    0.20
  -2  -9   7    1.06    0.25
   2  -9  -7    0.41    0.17
   2  -9  -7    0.45    0.17
   2   9  -6    0.27    0.13
   2   9  -6    0.44    0.16
   2   9  -6    0.24    0.11
   2   9  -6    0.22    0.11
   2   9  -6    0.33    0.14
   2   9  -6    0.22    0.12
   2  -9  -6    0.08    0.10
   2  -9  -6    0.19    0.13
   2  -9  -6    0.37    0.13
  -2  -9   6    0.11    0.11
   2  -9  -6    0.01    0.10
   2   9  -5    1.05    0.16
   2   9  -5    0.92    0.18
   2   9  -5    0.93    0.19
   2   9  -5    0.85    0.17
   2   9  -5    0.86    0.18
   2   9  -5    1.22    0.20
   2   9  -5    1.16    0.22
   2  -9  -5    1.29    0.19
  -2  -9   5    0.86    0.19
   2  -9  -5    1.11    0.19
   2  -9  -5    0.97    0.08
   2  -9  -5    0.99    0.08
   2   9  -4    0.39    0.12
   2   9  -4    0.08    0.07
   2   9  -4    0.14    0.08
   2   9  -4    0.24    0.10
   2   9  -4    0.31    0.10
   2   9  -4    0.35    0.12
   2  -9  -4    0.39    0.06
   2  -9  -4    0.40    0.09
  -2  -9   4    0.29    0.11
   2  -9  -4    0.36    0.11
   2  -9  -4    0.13    0.07
   2   9  -3   31.23    0.76
   2   9  -3   30.00    0.76
   2   9  -3   30.27    0.45
   2   9  -3   32.39    0.83
   2   9  -3   30.26    0.74
   2   9  -3   30.35    0.45
   2   9  -3   30.67    0.57
   2  -9  -3   30.00    0.62
   2  -9  -3   31.51    0.74
   2  -9  -3   30.33    0.68
  -2  -9   3   29.71    0.77
   2  -9  -3   31.15    0.77
   2   9  -2    7.59    0.33
   2   9  -2    7.82    0.28
   2   9  -2    7.82    0.33
   2   9  -2    7.80    0.26
   2   9  -2    7.93    0.32
   2   9  -2    7.82    0.25
   2  -9  -2    7.95    0.29
   2  -9  -2    7.58    0.38
  -2  -9   2    8.00    0.34
   2  -9  -2    7.85    0.33
  -2  -9   2    8.08    0.29
   2   9  -1    3.87    0.20
   2   9  -1    3.83    0.19
   2   9  -1    3.88    0.20
  -2  -9   1    4.02    0.21
   2  -9  -1    4.09    0.21
  -2  -9   1    4.17    0.22
   2  -9  -1    3.87    0.16
  -2  -9   1    3.87    0.16
   2  -9  -1    3.98    0.23
   2   9   0    1.13    0.13
   2   9   0    1.29    0.13
  -2  -9   0    1.19    0.15
  -2  -9   0    1.01    0.10
   2  -9   0    1.20    0.15
   2  -9   0    0.97    0.10
   2  -9   0    1.12    0.13
  -2  -9   0    1.19    0.12
  -2  -9   0    1.06    0.13
   2   9   1  101.84    1.59
  -2   9  -1  100.54    1.50
  -2   9  -1  102.93    1.56
  -2  -9  -1  100.60    1.55
   2  -9   1  100.40    1.41
  -2  -9  -1  100.44    1.61
   2  -9   1  101.86    1.60
   2  -9   1  100.73    1.53
  -2  -9  -1  102.27    1.40
  -2   9  -2   10.05    0.31
  -2   9  -2   10.42    0.34
  -2   9  -2    9.79    0.38
   2   9   2   10.41    0.38
  -2   9  -2   10.17    0.40
  -2  -9  -2    9.72    0.40
  -2  -9  -2   10.37    0.37
   2  -9   2   10.67    0.39
   2  -9   2   10.20    0.26
   2  -9   2    9.98    0.34
  -2  -9  -2    9.76    0.35
  -2  -9  -2    9.89    0.40
  -2   9  -3   36.61    0.69
  -2   9  -3   36.22    0.87
  -2   9  -3   34.75    0.88
  -2   9  -3   34.28    0.59
  -2   9  -3   35.65    0.89
  -2  -9  -3   35.92    0.73
  -2  -9  -3   35.47    0.77
   2  -9   3   37.71    0.86
  -2  -9  -3   37.82    0.91
  -2  -9  -3   36.91    0.92
  -2   9  -4    7.84    0.42
  -2   9  -4    7.81    0.40
  -2   9  -4    7.31    0.40
  -2  -9  -4    7.75    0.31
   2  -9   4    7.24    0.37
  -2  -9  -4    7.55    0.41
  -2  -9  -4    8.18    0.44
  -2   9  -5    3.62    0.37
  -2   9  -5    4.29    0.41
  -2   9  -5    3.63    0.36
  -2  -9  -5    3.68    0.39
  -2  -9  -5    3.29    0.17
   2  -9   5    3.39    0.32
  -2  -9  -5    3.77    0.31
  -2   9  -6    2.44    0.34
  -2   9  -6    2.53    0.33
  -2   9  -6    1.94    0.30
   2  -9   6    2.37    0.30
  -2  -9  -6    2.73    0.36
  -2  -9  -6    2.24    0.30
  -2   9  -7    2.72    0.35
  -2   9  -7    2.58    0.37
  -2   9  -7    2.10    0.33
  -2  -9  -7    2.09    0.32
  -2  -9  -7    2.64    0.38
  -2   9  -8    2.82    0.41
  -2   9  -8    2.30    0.35
  -2   9  -8    1.81    0.32
  -2  -9  -8    2.59    0.41
  -2   9  -9    0.06    0.16
  -2  -9  -9    0.70    0.30
   2  10  -9    0.18    0.19
   2  10  -9    0.48    0.23
   2  10  -9    0.30    0.20
   2 -10  -9    0.14    0.19
  -2 -10   9    0.35    0.21
   2  10  -8    0.48    0.19
   2  10  -8    0.20    0.17
   2  10  -8    0.17    0.16
  -2 -10   8    0.13    0.15
   2 -10  -8    0.30    0.17
   2  10  -7    0.55    0.19
   2  10  -7    0.59    0.23
   2  10  -7    0.89    0.22
   2  10  -7    0.56    0.20
   2  10  -7    1.96    0.33
   2  10  -7    0.56    0.18
   2 -10  -7    0.90    0.21
   2 -10  -7    0.77    0.22
  -2 -10   7    0.90    0.22
   2 -10  -7    0.97    0.24
   2  10  -6    0.35    0.15
   2  10  -6    0.16    0.11
   2  10  -6    0.08    0.09
   2  10  -6    0.25    0.12
   2  10  -6    0.11    0.12
   2  10  -6    0.24    0.13
  -2 -10   6    0.03    0.10
   2 -10  -6    0.14    0.11
   2 -10  -6    0.35    0.15
   2  10  -5    5.60    0.35
   2  10  -5    5.47    0.36
   2  10  -5    6.08    0.41
   2  10  -5    5.60    0.37
   2  10  -5    6.22    0.38
   2  10  -5    6.23    0.38
   2 -10  -5    5.48    0.37
   2 -10  -5    6.17    0.35
  -2 -10   5    5.65    0.38
   2 -10  -5    5.54    0.21
   2  10  -4   14.23    0.55
   2  10  -4   14.56    0.58
   2  10  -4   13.25    0.53
   2  10  -4   15.20    0.56
   2  10  -4   14.28    0.53
   2  10  -4   13.06    0.52
   2 -10  -4   13.49    0.42
   2 -10  -4   14.64    0.51
   2 -10  -4   14.15    0.35
  -2 -10   4   14.67    0.55
   2 -10  -4   14.22    0.55
   2  10  -3   12.35    0.34
   2  10  -3   12.72    0.48
   2  10  -3   12.87    0.27
   2  10  -3   12.54    0.47
   2  10  -3   12.97    0.51
   2  10  -3   11.79    0.46
   2  10  -3   13.47    0.47
   2  10  -3   12.58    0.27
   2 -10  -3   12.58    0.42
   2 -10  -3   12.26    0.37
   2 -10  -3   12.05    0.44
  -2 -10   3   13.09    0.48
   2 -10  -3   12.81    0.47
   2  10  -2    1.37    0.15
   2  10  -2    1.26    0.13
   2  10  -2    1.30    0.13
   2  10  -2    1.65    0.19
   2  10  -2    1.22    0.16
   2  10  -2    1.38    0.17
   2 -10  -2    1.24    0.15
  -2 -10   2    1.11    0.13
   2 -10  -2    1.62    0.18
   2 -10  -2    0.99    0.13
  -2 -10   2    1.50    0.17
   2 -10  -2    1.30    0.16
   2  10  -1  103.83    1.55
   2  10  -1  100.69    1.52
   2  10  -1  102.37    1.55
  -2 -10   1  100.19    1.55
   2 -10  -1   99.32    1.41
   2 -10  -1   99.90    1.55
   2 -10  -1  101.46    1.61
  -2 -10   1  101.87    1.56
  -2 -10   1  100.62    1.42
   2  10   0   72.81    1.13
   2  10   0   71.52    1.23
   2 -10   0   71.60    1.20
  -2 -10   0   72.25    1.26
  -2 -10   0   72.84    1.22
  -2 -10   0   72.68    1.09
  -2 -10   0   71.10    1.12
   2 -10   0   70.66    1.24
   2 -10   0   72.96    1.10
   2  10   1    2.92    0.20
  -2  10  -1    2.60    0.17
  -2  10  -1    2.99    0.19
   2 -10   1    2.74    0.15
  -2 -10  -1    2.55    0.18
   2 -10   1    3.10    0.21
   2 -10   1    3.10    0.19
  -2 -10  -1    2.77    0.20
  -2 -10  -1    2.82    0.15
  -2  10  -2   57.55    1.12
  -2  10  -2   57.95    1.15
  -2  10  -2   56.69    1.01
   2  10   2   56.11    1.07
  -2  10  -2   56.90    1.11
  -2  10  -2   55.91    0.95
  -2 -10  -2   57.03    1.04
   2 -10   2   55.35    1.10
  -2 -10  -2   57.16    1.14
  -2 -10  -2   57.54    1.13
   2 -10   2   57.40    1.02
  -2 -10  -2   57.78    1.08
   2 -10   2   58.98    0.88
  -2  10  -3   35.45    0.89
  -2  10  -3   36.74    0.92
  -2  10  -3   35.94    0.70
  -2  10  -3   35.28    0.61
  -2  10  -3   36.82    0.89
  -2 -10  -3   36.43    0.91
  -2 -10  -3   35.42    0.79
  -2 -10  -3   35.64    0.75
   2 -10   3   36.98    0.87
  -2 -10  -3   36.35    0.92
  -2  10  -4    4.12    0.31
  -2  10  -4    4.27    0.15
  -2  10  -4    4.14    0.30
  -2  10  -4    4.47    0.15
  -2  10  -4    4.03    0.31
  -2 -10  -4    4.21    0.32
  -2 -10  -4    3.97    0.24
   2 -10   4    4.39    0.30
  -2 -10  -4    4.93    0.34
  -2  10  -5    3.13    0.36
  -2  10  -5    3.27    0.35
  -2  10  -5    3.41    0.37
  -2 -10  -5    3.34    0.34
  -2 -10  -5    2.86    0.34
  -2 -10  -5    2.95    0.18
   2 -10   5    3.14    0.32
  -2  10  -6   -0.04    0.10
  -2  10  -6   -0.11    0.08
  -2  10  -6    0.02    0.09
  -2 -10  -6    0.07    0.12
   2 -10   6   -0.07    0.10
  -2 -10  -6   -0.02    0.12
  -2  10  -7    0.05    0.14
  -2  10  -7    0.05    0.12
  -2  10  -7    0.20    0.13
  -2 -10  -7    0.07    0.15
  -2  10  -8    1.16    0.27
  -2  10  -8    1.13    0.27
  -2  10  -8    0.93    0.25
  -2 -10  -8    1.23    0.33
  -2  10  -9    1.67    0.36
  -2 -10  -9    1.86    0.42
   2  11  -9    0.00    0.16
   2  11  -9    0.23    0.20
   2  11  -9    0.23    0.19
   2 -11  -9   -0.07    0.17
  -2 -11   9    0.23    0.20
   2  11  -8    0.96    0.25
   2  11  -8    1.18    0.26
   2  11  -8    1.14    0.27
   2  11  -8    1.35    0.29
   2 -11  -8    1.13    0.28
  -2 -11   8    0.88    0.24
   2  11  -7    0.92    0.25
   2  11  -7    0.87    0.21
   2  11  -7    0.70    0.20
   2  11  -7    1.17    0.26
   2 -11  -7    1.26    0.27
  -2 -11   7    0.79    0.22
   2 -11  -7    0.92    0.22
   2 -11  -7    0.67    0.21
   2  11  -6    0.15    0.10
   2  11  -6    0.27    0.11
   2  11  -6    0.17    0.13
   2  11  -6    0.38    0.14
   2  11  -6    0.09    0.11
   2  11  -6    0.09    0.11
   2 -11  -6    0.12    0.11
   2 -11  -6    0.01    0.09
  -2 -11   6    0.20    0.15
   2  11  -5   16.02    0.64
   2  11  -5   17.40    0.69
   2  11  -5   18.58    0.67
   2  11  -5   15.44    0.60
   2  11  -5   16.68    0.65
   2  11  -5   16.27    0.64
   2 -11  -5   17.15    0.59
  -2 -11   5   16.19    0.65
   2 -11  -5   16.30    0.43
   2 -11  -5   16.02    0.65
   2  11  -4    1.08    0.18
   2  11  -4    0.77    0.15
   2  11  -4    1.41    0.21
   2 -11  -4    1.20    0.18
   2 -11  -4    1.41    0.20
   2 -11  -4    1.26    0.13
   2 -11  -4    1.30    0.17
  -2 -11   4    1.57    0.23
   2  11  -3   21.65    0.65
   2  11  -3   20.23    0.63
   2  11  -3   21.38    0.41
   2  11  -3   21.13    0.41
   2  11  -3   21.30    0.49
   2  11  -3   21.14    0.62
   2 -11  -3   22.10    0.62
   2 -11  -3   20.86    0.58
   2 -11  -3   21.64    0.54
   2 -11  -3   21.37    0.63
  -2 -11   3   21.88    0.66
   2  11  -2   20.56    0.58
   2  11  -2   19.36    0.47
   2  11  -2   19.55    0.51
   2  11  -2   20.46    0.58
   2  11  -2   19.87    0.48
   2  11  -2   20.96    0.57
  -2 -11   2   20.74    0.41
   2 -11  -2   20.27    0.57
   2 -11  -2   19.07    0.54
   2 -11  -2   20.62    0.57
   2 -11  -2   19.75    0.53
  -2 -11   2   20.77    0.59
  -2 -11   2   20.78    0.53
   2  11  -1   77.29    1.28
   2  11  -1   77.20    1.25
   2  11  -1   77.36    1.28
  -2 -11   1   77.42    1.29
  -2 -11   1   77.20    1.15
   2 -11  -1   77.42    1.14
  -2 -11   1   75.75    1.29
   2 -11  -1   77.73    1.34
   2 -11  -1   77.52    1.29
   2  11   0    4.56    0.25
   2  11   0    4.20    0.20
   2 -11   0    4.21    0.23
  -2 -11   0    4.20    0.25
   2 -11   0    3.73    0.24
  -2 -11   0    4.06    0.21
  -2 -11   0    4.28    0.24
  -2 -11   0    4.40    0.20
   2 -11   0    4.54    0.20
   2  11   1  106.14    1.69
  -2  11  -1  106.67    1.71
   2  11   1  104.87    1.46
  -2  11  -1  107.74    1.61
  -2  11  -1  105.29    1.65
  -2  11  -1  106.27    1.68
  -2  11  -1  103.77    1.68
  -2 -11  -1  106.98    1.47
   2 -11   1  104.91    1.63
  -2 -11  -1  105.52    1.48
   2 -11   1  106.89    1.51
  -2 -11  -1  105.05    1.71
   2 -11   1  109.03    1.73
  -2 -11  -1  106.67    1.67
  -2  11  -2    1.52    0.19
   2  11   2    1.26    0.17
  -2  11  -2    1.65    0.17
  -2  11  -2    1.55    0.15
  -2  11  -2    1.17    0.17
  -2  11  -2    1.30    0.19
  -2 -11  -2    1.62    0.20
  -2 -11  -2    1.33    0.16
   2 -11   2    1.23    0.15
  -2 -11  -2    1.57    0.20
   2 -11   2    1.26    0.12
  -2 -11  -2    1.70    0.21
   2 -11   2    1.34    0.18
  -2  11  -3    0.69    0.15
  -2  11  -3    0.78    0.15
  -2  11  -3    0.43    0.07
  -2  11  -3    0.36    0.12
  -2  11  -3    0.64    0.10
   2 -11   3    0.65    0.15
  -2 -11  -3    0.52    0.10
  -2 -11  -3    0.69    0.14
   2 -11   3    0.52    0.07
  -2 -11  -3    0.41    0.12
  -2 -11  -3    0.48    0.12
  -2  11  -4    4.51    0.33
  -2  11  -4    4.62    0.32
  -2  11  -4    4.98    0.35
  -2  11  -4    4.62    0.17
  -2 -11  -4    4.44    0.33
  -2 -11  -4    4.96    0.35
  -2 -11  -4    4.47    0.26
   2 -11   4    4.51    0.31
  -2 -11  -4    4.92    0.23
  -2  11  -5   14.01    0.60
  -2  11  -5   12.74    0.60
  -2  11  -5   12.59    0.60
  -2 -11  -5   12.77    0.58
  -2 -11  -5   12.19    0.39
   2 -11   5   12.88    0.56
  -2 -11  -5   12.41    0.62
  -2  11  -6   -0.03    0.09
  -2  11  -6    0.02    0.09
  -2  11  -6   -0.07    0.09
  -2 -11  -6    0.01    0.11
  -2 -11  -6    0.17    0.12
   2 -11   6    0.14    0.12
  -2  11  -7   11.57    0.62
  -2  11  -7   12.42    0.69
  -2  11  -7   10.94    0.64
  -2 -11  -7   11.10    0.68
  -2  11  -8    0.32    0.18
  -2  11  -8    0.29    0.18
  -2  11  -8    0.04    0.14
  -2 -11  -8    0.26    0.23
  -2  11  -9    0.42    0.22
  -2  11  -9    0.39    0.25
  -2  11  -9    0.27    0.22
  -2 -11  -9    0.47    0.29
   2  12  -9    0.90    0.30
   2  12  -9    0.65    0.24
   2  12  -9    1.08    0.29
   2 -12  -9    0.52    0.24
  -2 -12   9    0.46    0.22
   2  12  -8    1.02    0.25
   2  12  -8    0.70    0.21
   2  12  -8    0.79    0.24
   2  12  -8    0.77    0.23
   2 -12  -8    0.37    0.21
  -2 -12   8    1.13    0.28
   2  12  -7   10.84    0.59
   2  12  -7   11.74    0.62
   2  12  -7   11.15    0.61
   2  12  -7   11.58    0.63
   2 -12  -7   11.00    0.65
  -2 -12   7   11.83    0.65
   2 -12  -7   11.32    0.64
   2 -12  -7   11.51    0.61
   2  12  -6    2.36    0.32
   2  12  -6    3.44    0.39
   2  12  -6    2.99    0.35
   2  12  -6    2.87    0.33
   2 -12  -6    2.51    0.32
  -2 -12   6    2.45    0.33
   2  12  -5    0.23    0.11
   2  12  -5    0.24    0.12
   2  12  -5    0.23    0.11
   2  12  -5    0.28    0.13
   2 -12  -5    0.18    0.08
   2 -12  -5    0.26    0.12
  -2 -12   5    0.33    0.14
   2 -12  -5    0.12    0.11
   2  12  -4    0.65    0.16
   2  12  -4    0.69    0.15
   2  12  -4    0.76    0.17
   2  12  -4    0.87    0.06
   2  12  -4    0.84    0.07
   2 -12  -4    0.87    0.16
   2 -12  -4    0.73    0.13
  -2 -12   4    0.56    0.15
   2 -12  -4    0.84    0.12
   2 -12  -4    0.53    0.13
   2  12  -3   55.86    0.87
   2  12  -3   57.96    0.88
   2  12  -3   56.69    1.19
   2  12  -3   57.34    1.15
   2  12  -3   54.36    0.96
   2  12  -3   52.85    1.15
  -2 -12   3   57.89    1.20
   2 -12  -3   57.84    1.11
   2 -12  -3   57.14    1.04
   2 -12  -3   57.13    1.16
   2 -12  -3   56.64    1.12
   2  12  -2    0.30    0.09
   2  12  -2    0.34    0.08
   2  12  -2    0.27    0.09
   2  12  -2    0.08    0.05
   2  12  -2    0.32    0.09
   2  12  -2    0.28    0.09
   2 -12  -2    0.19    0.06
   2 -12  -2    0.31    0.08
  -2 -12   2    0.26    0.08
  -2 -12   2    0.23    0.06
   2 -12  -2    0.03    0.07
  -2 -12   2    0.34    0.11
   2 -12  -2    0.44    0.11
   2  12  -1   42.96    0.87
   2  12  -1   41.84    0.93
   2  12  -1   42.28    0.84
   2  12  -1   42.76    0.89
   2  12  -1   43.07    0.97
   2  12  -1   43.14    0.87
  -2 -12   1   43.44    0.76
  -2 -12   1   43.46    0.89
   2 -12  -1   43.75    0.88
   2 -12  -1   42.07    0.91
  -2 -12   1   43.35    0.88
   2 -12  -1   43.51    0.75
   2  12   0    0.02    0.04
  -2  12   0   -0.01    0.04
   2  12   0    0.06    0.04
  -2 -12   0    0.03    0.04
   2 -12   0   -0.02    0.05
   2 -12   0    0.04    0.05
  -2 -12   0   -0.05    0.04
  -2 -12   0    0.01    0.04
   2 -12   0   -0.02    0.03
  -2 -12   0   -0.03    0.05
  -2  12  -1   23.89    0.62
  -2  12  -1   23.94    0.58
  -2  12  -1   24.12    0.62
   2  12   1   24.50    0.65
  -2  12  -1   23.76    0.64
  -2  12  -1   24.24    0.63
  -2 -12  -1   24.10    0.66
  -2 -12  -1   23.28    0.62
   2 -12   1   24.01    0.52
  -2 -12  -1   23.52    0.50
   2 -12   1   24.63    0.67
   2 -12   1   23.74    0.61
  -2 -12  -1   24.29    0.51
   2  12   2    1.12    0.16
  -2  12  -2    1.11    0.18
  -2  12  -2    1.20    0.13
  -2  12  -2    0.74    0.13
  -2  12  -2    0.66    0.15
  -2  12  -2    0.80    0.14
  -2  12  -2    0.94    0.14
  -2 -12  -2    0.82    0.13
   2 -12   2    0.78    0.09
   2 -12   2    1.00    0.16
   2 -12   2    0.97    0.16
  -2 -12  -2    0.76    0.14
  -2 -12  -2    1.04    0.16
  -2 -12  -2    0.75    0.14
  -2  12  -3    5.20    0.25
  -2  12  -3    5.18    0.34
  -2  12  -3    5.33    0.33
  -2  12  -3    6.14    0.35
  -2  12  -3    5.65    0.22
  -2  12  -3    5.46    0.22
  -2 -12  -3    6.03    0.37
  -2 -12  -3    5.74    0.28
  -2 -12  -3    5.82    0.34
   2 -12   3    5.28    0.33
  -2 -12  -3    5.76    0.31
   2 -12   3    5.45    0.20
  -2  12  -4    0.87    0.19
  -2  12  -4    0.79    0.17
  -2  12  -4    1.19    0.12
  -2  12  -4    0.84    0.18
  -2 -12  -4    0.71    0.17
  -2 -12  -4    1.21    0.18
  -2 -12  -4    1.10    0.14
   2 -12   4    0.90    0.17
  -2 -12  -4    0.75    0.17
  -2  12  -5   11.65    0.58
  -2  12  -5   12.01    0.59
  -2  12  -5   11.39    0.55
  -2 -12  -5   11.09    0.39
   2 -12   5   11.95    0.55
  -2 -12  -5   11.33    0.59
  -2 -12  -5   12.31    0.57
  -2  12  -6    0.78    0.22
  -2  12  -6    0.55    0.18
  -2  12  -6    1.29    0.26
  -2 -12  -6    1.01    0.24
  -2 -12  -6    1.08    0.09
  -2 -12  -6    1.32    0.25
   2 -12   6    0.98    0.22
  -2  12  -7    0.60    0.21
  -2  12  -7    0.22    0.16
  -2  12  -7    0.55    0.17
  -2 -12  -7    0.24    0.18
  -2  12  -8    0.11    0.16
  -2  12  -8    0.09    0.16
  -2  12  -8    0.13    0.15
  -2 -12  -8    0.25    0.21
  -2  12  -9    1.80    0.38
  -2  12  -9    1.00    0.29
   2  13  -9    2.79    0.42
   2  13  -9    4.43    0.56
   2  13  -9    2.76    0.44
  -2 -13   9    3.99    0.53
   2 -13  -9    2.57    0.43
   2  13  -8    0.29    0.17
   2  13  -8    0.02    0.13
   2  13  -8    0.30    0.18
   2  13  -8    0.06    0.16
  -2 -13   8   -0.02    0.17
   2 -13  -8   -0.09    0.16
   2  13  -7   -0.01    0.10
   2  13  -7    0.14    0.13
   2  13  -7   -0.03    0.12
   2  13  -7    0.10    0.13
   2 -13  -7   -0.10    0.22
  -2 -13   7    0.17    0.15
   2 -13  -7    0.21    0.15
   2 -13  -7    0.14    0.24
   2  13  -6    5.28    0.48
   2  13  -6    4.57    0.39
   2  13  -6    5.02    0.49
   2  13  -6    4.03    0.42
   2 -13  -6    4.68    0.39
  -2 -13   6    4.35    0.43
   2  13  -5   18.48    0.71
   2  13  -5   17.41    0.66
   2  13  -5   18.67    0.72
   2  13  -5   16.89    0.67
   2 -13  -5   18.13    0.37
   2 -13  -5   18.76    0.63
   2 -13  -5   17.61    0.70
   2 -13  -5   17.77    0.51
  -2 -13   5   17.69    0.71
   2  13  -4   -0.02    0.06
   2  13  -4    0.05    0.04
   2  13  -4    0.01    0.04
   2  13  -4    0.00    0.06
   2  13  -4   -0.04    0.05
   2 -13  -4    0.04    0.04
   2 -13  -4    0.07    0.08
   2 -13  -4    0.02    0.08
  -2 -13   4   -0.02    0.08
   2 -13  -4    0.01    0.06
   2  13  -3    3.02    0.16
   2  13  -3    3.17    0.16
   2  13  -3    3.02    0.29
   2  13  -3    2.84    0.29
   2  13  -3    3.14    0.19
   2  13  -3    3.18    0.24
  -2 -13   3    2.66    0.27
   2 -13  -3    3.28    0.23
   2 -13  -3    3.21    0.24
   2 -13  -3    2.96    0.24
   2 -13  -3    3.07    0.21
   2  13  -2    1.94    0.16
   2  13  -2    2.36    0.24
   2  13  -2    2.14    0.16
   2  13  -2    2.34    0.17
   2  13  -2    2.51    0.25
   2  13  -2    2.48    0.24
   2 -13  -2    2.31    0.24
   2 -13  -2    2.48    0.19
  -2 -13   2    2.04    0.13
   2 -13  -2    2.34    0.19
   2 -13  -2    1.88    0.11
   2 -13  -2    2.52    0.25
  -2 -13   2    2.04    0.23
  -2 -13   2    2.19    0.22
   2  13  -1    4.28    0.23
   2  13  -1    4.25    0.24
   2  13  -1    4.90    0.27
   2  13  -1    4.08    0.24
   2  13  -1    4.90    0.26
   2  13  -1    4.85    0.26
   2 -13  -1    5.00    0.24
   2 -13  -1    4.56    0.27
  -2 -13   1    4.82    0.21
  -2 -13   1    4.57    0.26
   2 -13  -1    4.23    0.25
  -2 -13   1    4.79    0.27
   2 -13  -1    4.84    0.21
   2  13   0   32.72    0.78
  -2  13   0   32.96    0.70
   2  13   0   32.85    0.69
   2 -13   0   33.73    0.76
   2 -13   0   33.74    0.67
  -2 -13   0   34.26    0.78
   2 -13   0   32.23    0.79
  -2 -13   0   33.10    0.82
  -2 -13   0   33.86    0.70
  -2 -13   0   31.62    0.65
  -2  13  -1    5.59    0.29
   2  13   1    5.29    0.29
  -2  13  -1    5.98    0.30
  -2  13  -1    5.62    0.28
  -2  13  -1    6.18    0.32
  -2  13  -1    6.10    0.30
  -2 -13  -1    5.60    0.23
  -2 -13  -1    5.56    0.23
   2 -13   1    5.21    0.23
   2 -13   1    5.89    0.29
  -2 -13  -1    5.59    0.29
  -2 -13  -1    5.78    0.31
   2 -13   1    5.59    0.31
  -2  13  -2    0.37    0.10
  -2  13  -2    0.19    0.07
  -2  13  -2    0.08    0.07
  -2  13  -2    0.26    0.08
   2  13   2    0.24    0.08
  -2  13  -2    0.11    0.08
   2 -13   2    0.29    0.07
  -2 -13  -2    0.12    0.08
   2 -13   2    0.38    0.13
  -2 -13  -2    0.20    0.11
  -2 -13  -2    0.35    0.09
  -2 -13  -2    0.30    0.10
  -2  13  -3    1.11    0.20
  -2  13  -3    1.13    0.19
  -2  13  -3    1.31    0.16
  -2  13  -3    1.32    0.13
  -2  13  -3    1.05    0.19
  -2 -13  -3    1.21    0.20
  -2 -13  -3    1.23    0.18
   2 -13   3    1.17    0.20
  -2 -13  -3    1.34    0.17
  -2 -13  -3    1.09    0.18
   2 -13   3    1.41    0.13
  -2  13  -4    9.68    0.50
  -2  13  -4   10.57    0.31
  -2  13  -4   10.35    0.51
  -2  13  -4    9.91    0.49
  -2 -13  -4    9.75    0.49
  -2 -13  -4   10.35    0.38
  -2 -13  -4    9.91    0.41
  -2 -13  -4   11.36    0.55
   2 -13   4    9.52    0.47
  -2  13  -5    1.39    0.24
  -2  13  -5    1.60    0.25
  -2  13  -5    1.65    0.28
  -2 -13  -5    2.09    0.29
  -2 -13  -5    1.69    0.20
  -2 -13  -5    1.48    0.25
   2 -13   5    1.18    0.21
  -2  13  -6    1.02    0.23
  -2  13  -6    1.30    0.27
  -2  13  -6    1.41    0.28
  -2 -13  -6    0.65    0.18
  -2 -13  -6    0.51    0.18
   2 -13   6    1.15    0.23
  -2 -13  -6    1.00    0.11
  -2  13  -7   -0.04    0.12
  -2  13  -7    0.21    0.15
  -2  13  -7   -0.01    0.13
  -2 -13  -7   -0.03    0.17
  -2  13  -8    1.74    0.34
  -2  13  -8    2.19    0.39
  -2  13  -8    2.89    0.43
  -2 -13  -8    2.05    0.42
   2  14  -9    0.11    0.17
   2  14  -9    0.34    0.25
   2  14  -9    0.18    0.19
   2 -14  -9    0.19    0.23
  -2 -14   9    0.24    0.21
   2  14  -8   -0.09    0.10
   2  14  -8    0.17    0.17
   2  14  -8    0.02    0.13
   2  14  -8    0.06    0.13
  -2 -14   8    0.20    0.17
   2 -14  -8   -0.07    0.15
   2  14  -7    1.97    0.33
   2  14  -7    1.86    0.32
   2  14  -7    2.22    0.34
   2  14  -7    2.83    0.38
   2 -14  -7    2.02    0.33
  -2 -14   7    1.74    0.31
   2  14  -6    3.49    0.41
   2  14  -6    2.92    0.37
   2  14  -6    3.09    0.36
   2  14  -6    3.25    0.39
   2 -14  -6    3.15    0.16
   2 -14  -6    3.00    0.37
  -2 -14   6    3.14    0.39
   2  14  -5    0.27    0.12
   2  14  -5    0.37    0.13
   2  14  -5    0.41    0.14
   2 -14  -5    0.37    0.13
   2 -14  -5    0.38    0.11
   2 -14  -5    0.24    0.06
   2 -14  -5    0.04    0.10
  -2 -14   5    0.14    0.12
   2  14  -4    0.13    0.05
   2  14  -4    0.18    0.09
   2  14  -4    0.20    0.11
   2  14  -4    0.07    0.09
   2 -14  -4    0.09    0.09
   2 -14  -4    0.11    0.09
   2 -14  -4    0.01    0.07
   2 -14  -4    0.12    0.06
  -2 -14   4    0.08    0.11
   2  14  -3    0.00    0.03
   2  14  -3   -0.02    0.05
   2  14  -3    0.04    0.06
   2  14  -3    0.02    0.05
   2  14  -3    0.20    0.08
   2 -14  -3    0.07    0.07
   2 -14  -3   -0.02    0.06
  -2 -14   3   -0.01    0.04
   2 -14  -3    0.06    0.08
  -2 -14   3    0.05    0.07
   2 -14  -3    0.05    0.05
   2  14  -2   26.79    0.73
   2  14  -2   27.65    0.74
   2  14  -2   26.00    0.69
   2  14  -2   26.98    0.68
   2  14  -2   27.28    0.64
   2 -14  -2   27.32    0.69
  -2 -14   2   27.55    0.57
   2 -14  -2   27.04    0.73
  -2 -14   2   26.75    0.74
   2 -14  -2   28.42    0.70
   2 -14  -2   27.37    0.74
   2  14  -1    2.03    0.19
   2  14  -1    1.58    0.18
   2  14  -1    2.19    0.22
   2  14  -1    2.02    0.22
   2  14  -1    2.25    0.18
  -2 -14   1    1.88    0.14
   2 -14  -1    1.51    0.19
   2 -14  -1    1.87    0.15
  -2 -14   1    1.92    0.21
  -2 -14   1    1.69    0.19
   2 -14  -1    1.87    0.14
   2 -14  -1    2.04    0.21
   2  14   0    8.74    0.38
  -2  14   0    9.31    0.36
   2  14   0    8.26    0.32
  -2  14   0    8.51    0.33
  -2 -14   0    8.28    0.39
  -2 -14   0    8.90    0.34
  -2 -14   0    8.55    0.37
   2 -14   0    8.75    0.31
   2 -14   0    8.86    0.28
   2 -14   0    8.50    0.36
   2 -14   0    8.04    0.38
  -2 -14   0    8.70    0.31
  -2  14  -1    1.49    0.18
  -2  14  -1    2.10    0.23
  -2  14  -1    2.09    0.23
   2  14   1    1.70    0.20
  -2  14  -1    1.88    0.22
  -2 -14  -1    2.01    0.27
  -2 -14  -1    1.77    0.20
  -2 -14  -1    1.73    0.21
  -2 -14  -1    1.81    0.14
   2 -14   1    1.80    0.20
   2 -14   1    1.78    0.14
  -2 -14  -1    1.94    0.15
   2 -14   1    1.60    0.20
  -2  14  -2   12.43    0.44
  -2  14  -2   11.93    0.44
  -2  14  -2   12.26    0.49
   2  14   2   12.35    0.48
  -2  14  -2   12.48    0.49
  -2  14  -2   12.63    0.51
   2 -14   2   12.27    0.36
  -2 -14  -2   12.42    0.49
  -2 -14  -2   12.36    0.45
  -2 -14  -2   12.27    0.49
   2 -14   2   13.87    0.53
  -2 -14  -2   12.23    0.50
  -2  14  -3   18.04    0.45
  -2  14  -3   17.28    0.62
  -2  14  -3   17.46    0.64
  -2  14  -3   17.75    0.66
  -2  14  -3   18.10    0.52
   2 -14   3   18.74    0.44
   2 -14   3   19.23    0.67
  -2 -14  -3   18.40    0.64
  -2 -14  -3   20.16    0.58
  -2 -14  -3   17.75    0.66
  -2 -14  -3   17.94    0.59
  -2  14  -4   22.03    0.78
  -2  14  -4   20.98    0.74
  -2  14  -4   21.97    0.77
  -2  14  -4   20.74    0.50
  -2 -14  -4   21.39    0.64
   2 -14   4   20.54    0.44
  -2 -14  -4   21.86    0.79
   2 -14   4   20.97    0.74
  -2 -14  -4   21.39    0.59
  -2 -14  -4   20.16    0.72
  -2  14  -5    0.05    0.10
  -2  14  -5    0.18    0.12
  -2  14  -5    0.06    0.08
  -2 -14  -5    0.08    0.11
  -2 -14  -5    0.05    0.10
  -2 -14  -5    0.07    0.08
   2 -14   5    0.18    0.13
  -2  14  -6    1.29    0.27
  -2  14  -6    1.28    0.26
  -2  14  -6    1.96    0.33
   2 -14   6    1.45    0.27
  -2 -14  -6    1.85    0.16
  -2 -14  -6    2.16    0.34
  -2  14  -7    1.65    0.31
  -2  14  -7    1.51    0.31
  -2  14  -7    1.91    0.34
  -2 -14  -7    1.86    0.35
  -2  14  -8    0.19    0.18
  -2  14  -8    0.06    0.18
  -2  14  -8    0.05    0.16
  -2 -14  -8    0.00    0.19
   2  15  -9    0.16    0.18
   2  15  -9    0.14    0.22
   2  15  -9    0.30    0.22
  -2 -15   9    0.06    0.20
   2 -15  -9    0.01    0.20
   2  15  -8    0.05    0.14
   2  15  -8    0.31    0.18
   2  15  -8    0.18    0.17
   2  15  -8    0.12    0.18
   2 -15  -8   -0.13    0.16
  -2 -15   8    0.43    0.22
   2  15  -7    0.30    0.16
   2  15  -7    0.27    0.16
   2  15  -7    0.64    0.20
   2  15  -7    0.14    0.15
   2 -15  -7    0.38    0.16
  -2 -15   7    0.17    0.16
   2  15  -6    3.74    0.43
   2  15  -6    4.20    0.43
   2  15  -6    4.20    0.45
   2  15  -6    3.93    0.43
   2 -15  -6    4.25    0.22
  -2 -15   6    3.65    0.42
   2 -15  -6    3.69    0.42
   2  15  -5    0.49    0.16
   2  15  -5    0.56    0.16
   2  15  -5    0.20    0.12
   2 -15  -5    0.47    0.17
  -2 -15   5    0.54    0.17
   2 -15  -5    0.55    0.15
   2 -15  -5    0.46    0.09
   2 -15  -5    0.58    0.13
   2  15  -4   20.84    0.47
   2  15  -4   20.32    0.69
   2  15  -4   20.09    0.72
   2  15  -4   19.66    0.71
   2 -15  -4   19.79    0.56
  -2 -15   4   20.15    0.73
   2 -15  -4   21.00    0.64
   2 -15  -4   21.46    0.67
   2 -15  -4   21.36    0.73
   2  15  -3    0.51    0.11
   2  15  -3    0.36    0.11
   2  15  -3    0.39    0.08
   2  15  -3    0.41    0.12
   2  15  -3    0.35    0.12
  -2 -15   3    0.39    0.08
   2 -15  -3    0.43    0.12
   2 -15  -3    0.42    0.13
   2 -15  -3    0.46    0.12
   2 -15  -3    0.52    0.12
  -2 -15   3    0.30    0.11
   2  15  -2   45.97    1.02
   2  15  -2   45.04    1.01
   2  15  -2   45.99    0.92
   2  15  -2   45.22    0.97
   2  15  -2   46.03    0.99
  -2 -15   2   46.67    0.83
   2 -15  -2   46.54    1.04
   2 -15  -2   46.27    0.98
  -2 -15   2   45.69    1.04
   2 -15  -2   45.33    0.96
   2 -15  -2   45.65    1.02
   2  15  -1    6.29    0.31
   2  15  -1    6.76    0.32
   2  15  -1    6.16    0.32
   2  15  -1    6.16    0.31
   2  15  -1    6.78    0.31
   2 -15  -1    6.71    0.35
  -2 -15   1    6.68    0.27
  -2 -15   1    6.45    0.32
   2 -15  -1    6.31    0.28
   2 -15  -1    6.45    0.36
  -2 -15   1    6.17    0.32
   2 -15  -1    6.55    0.33
   2 -15  -1    6.62    0.26
   2  15   0    4.72    0.29
   2  15   0    4.56    0.25
   2  15   0    5.01    0.29
  -2  15   0    4.60    0.25
  -2  15   0    4.25    0.25
  -2  15   0    4.51    0.29
  -2 -15   0    4.94    0.29
  -2 -15   0    4.89    0.30
   2 -15   0    4.35    0.22
  -2 -15   0    4.85    0.26
   2 -15   0    4.46    0.27
   2 -15   0    4.54    0.30
   2 -15   0    4.42    0.20
  -2 -15   0    4.83    0.23
   2  15   1    0.00    0.04
  -2  15  -1   -0.05    0.05
  -2  15  -1   -0.02    0.04
  -2  15  -1   -0.01    0.05
  -2  15  -1    0.01    0.06
  -2 -15  -1   -0.03    0.05
   2 -15   1    0.13    0.08
   2 -15   1    0.08    0.09
   2 -15   1   -0.01    0.04
  -2 -15  -1   -0.01    0.04
  -2 -15  -1   -0.03    0.08
  -2 -15  -1   -0.03    0.04
  -2 -15  -1   -0.03    0.06
  -2  15  -2   32.41    0.84
  -2  15  -2   31.26    0.84
   2  15   2   31.36    0.83
  -2  15  -2   30.00    0.76
  -2  15  -2   29.99    0.84
  -2 -15  -2   30.25    0.83
  -2 -15  -2   31.54    0.84
   2 -15   2   31.03    0.86
   2 -15   2   31.61    0.66
  -2 -15  -2   31.03    0.83
  -2 -15  -2   32.44    0.80
  -2  15  -3    2.86    0.21
  -2  15  -3    2.85    0.31
  -2  15  -3    3.14    0.32
  -2  15  -3    2.54    0.28
  -2  15  -3    3.00    0.18
  -2 -15  -3    2.70    0.28
   2 -15   3    3.17    0.18
  -2 -15  -3    2.65    0.30
  -2 -15  -3    2.58    0.27
   2 -15   3    2.69    0.30
  -2 -15  -3    3.06    0.23
  -2  15  -4    1.11    0.21
  -2  15  -4    1.43    0.16
  -2  15  -4    1.42    0.24
  -2  15  -4    1.40    0.25
  -2 -15  -4    1.24    0.21
  -2 -15  -4    1.40    0.24
  -2 -15  -4    1.24    0.17
   2 -15   4    1.38    0.23
   2 -15   4    1.61    0.13
  -2 -15  -4    1.52    0.22
  -2  15  -5    5.67    0.43
  -2  15  -5    5.78    0.41
  -2  15  -5    4.87    0.40
  -2 -15  -5    5.22    0.42
  -2 -15  -5    6.42    0.42
   2 -15   5    6.20    0.43
  -2 -15  -5    5.52    0.32
  -2  15  -6    1.58    0.30
  -2  15  -6    1.15    0.24
  -2  15  -6    2.31    0.35
  -2 -15  -6    1.86    0.19
   2 -15   6    1.59    0.27
  -2 -15  -6    1.77    0.32
  -2  15  -7    0.12    0.14
  -2  15  -7    0.08    0.13
  -2  15  -7    0.13    0.16
   2 -15   7    0.11    0.16
  -2 -15  -7    0.28    0.20
  -2  15  -8   -0.01    0.13
  -2  15  -8   -0.02    0.15
  -2  15  -8   -0.15    0.14
  -2 -15  -8    0.19    0.24
   2  16  -8    0.52    0.21
   2  16  -8    0.68    0.24
   2  16  -8    0.86    0.28
   2 -16  -8    0.91    0.29
  -2 -16   8    0.43    0.23
   2  16  -7    0.27    0.17
   2  16  -7    0.80    0.25
   2  16  -7    0.85    0.23
   2 -16  -7    0.77    0.24
  -2 -16   7    0.81    0.25
   2  16  -6    2.17    0.34
   2  16  -6    2.16    0.32
   2  16  -6    1.90    0.31
   2 -16  -6    1.95    0.32
  -2 -16   6    1.60    0.29
   2 -16  -6    1.75    0.18
   2  16  -5    2.78    0.34
   2  16  -5    2.86    0.35
   2  16  -5    2.43    0.33
   2 -16  -5    2.52    0.26
   2 -16  -5    2.60    0.30
   2 -16  -5    2.10    0.29
   2 -16  -5    2.25    0.17
  -2 -16   5    2.33    0.32
   2  16  -4    0.00    0.04
   2  16  -4    0.01    0.06
   2  16  -4   -0.02    0.07
   2  16  -4    0.01    0.06
   2 -16  -4    0.01    0.08
   2 -16  -4   -0.06    0.10
   2 -16  -4    0.11    0.10
   2 -16  -4    0.10    0.07
  -2 -16   4   -0.05    0.10
   2  16  -3    0.28    0.10
   2  16  -3    0.18    0.06
   2  16  -3    0.24    0.11
   2  16  -3    0.39    0.11
   2  16  -3    0.31    0.11
  -2 -16   3    0.29    0.12
   2 -16  -3    0.18    0.08
   2 -16  -3    0.31    0.12
   2 -16  -3    0.20    0.10
   2 -16  -3    0.26    0.09
  -2 -16   3    0.25    0.07
   2  16  -2    4.06    0.26
   2  16  -2    4.09    0.27
   2  16  -2    3.95    0.28
   2  16  -2    3.95    0.24
   2  16  -2    3.84    0.27
   2 -16  -2    4.44    0.29
   2 -16  -2    4.51    0.27
  -2 -16   2    3.97    0.29
  -2 -16   2    4.05    0.22
   2 -16  -2    4.48    0.28
   2 -16  -2    4.31    0.30
   2  16  -1    9.05    0.40
   2  16  -1    9.63    0.40
   2  16  -1    9.74    0.42
   2  16  -1    9.76    0.38
   2  16  -1   10.18    0.41
   2 -16  -1    9.70    0.42
   2 -16  -1   10.12    0.36
  -2 -16   1   10.66    0.44
  -2 -16   1    9.32    0.34
  -2 -16   1   10.24    0.42
   2 -16  -1    9.47    0.33
   2 -16  -1    9.94    0.44
   2 -16  -1   10.03    0.45
  -2  16   0   31.99    0.85
  -2  16   0   32.02    0.75
   2  16   0   31.33    0.83
   2  16   0   31.63    0.81
   2  16   0   30.65    0.73
  -2  16   0   32.48    0.76
   2  16   0   33.07    0.83
   2  16   0   31.15    0.78
   2 -16   0   32.89    0.66
   2 -16   0   31.98    0.81
  -2 -16   0   32.09    0.82
   2 -16   0   32.93    0.85
   2 -16   0   32.31    0.69
  -2 -16   0   32.55    0.76
  -2 -16   0   31.39    0.68
  -2  16  -1    0.76    0.14
  -2  16  -1    0.89    0.17
  -2  16  -1    0.77    0.15
  -2  16  -1    0.76    0.15
   2  16   1    0.82    0.15
   2 -16   1    0.70    0.13
  -2 -16  -1    0.63    0.13
  -2 -16  -1    0.81    0.13
   2 -16   1    0.54    0.14
  -2 -16  -1    0.78    0.15
  -2 -16  -1    0.70    0.11
  -2 -16  -1    0.64    0.16
   2 -16   1    0.62    0.11
  -2  16  -2    6.19    0.35
  -2  16  -2    6.31    0.36
  -2  16  -2    6.52    0.34
  -2  16  -2    6.60    0.38
   2 -16   2    6.28    0.27
  -2 -16  -2    5.89    0.35
  -2 -16  -2    6.33    0.37
  -2 -16  -2    5.56    0.35
  -2 -16  -2    5.87    0.33
   2 -16   2    6.55    0.39
  -2  16  -3    4.28    0.26
  -2  16  -3    4.01    0.32
  -2  16  -3    4.55    0.23
  -2  16  -3    4.62    0.34
  -2  16  -3    4.13    0.31
  -2 -16  -3    4.29    0.31
  -2 -16  -3    4.69    0.29
   2 -16   3    4.38    0.34
  -2 -16  -3    4.81    0.33
  -2 -16  -3    4.54    0.34
   2 -16   3    4.64    0.23
  -2  16  -4    1.32    0.16
  -2  16  -4    1.25    0.23
  -2  16  -4    1.52    0.08
  -2  16  -4    1.60    0.27
  -2  16  -4    1.99    0.29
  -2 -16  -4    1.43    0.24
  -2 -16  -4    1.48    0.19
  -2 -16  -4    1.57    0.26
  -2 -16  -4    1.38    0.21
   2 -16   4    1.54    0.15
   2 -16   4    1.16    0.23
  -2  16  -5    4.21    0.45
  -2  16  -5    4.21    0.46
  -2  16  -5    4.92    0.47
   2 -16   5    3.88    0.40
  -2 -16  -5    3.38    0.37
  -2 -16  -5    5.13    0.32
  -2 -16  -5    4.72    0.47
  -2 -16  -5    4.71    0.25
  -2  16  -6    0.56    0.19
  -2  16  -6    0.16    0.13
  -2  16  -6    0.89    0.25
  -2 -16  -6    0.60    0.13
  -2 -16  -6    0.63    0.22
   2 -16   6    0.45    0.19
  -2  16  -7    0.64    0.22
  -2  16  -7    0.69    0.25
  -2  16  -7    0.54    0.21
   2 -16   7    0.88    0.25
  -2 -16  -7    0.87    0.28
  -2  16  -8    0.38    0.19
  -2  16  -8    0.11    0.15
  -2  16  -8    0.36    0.20
  -2 -16  -8    0.46    0.27
   2  17  -8    0.41    0.22
   2  17  -8    0.73    0.25
   2  17  -8    0.53    0.22
  -2 -17   8    0.56    0.22
   2 -17  -8    0.60    0.23
   2  17  -7    0.22    0.17
   2  17  -7    0.61    0.23
   2  17  -7    0.46    0.19
  -2 -17   7    0.09    0.17
   2 -17  -7    0.22    0.18
   2  17  -6    0.09    0.10
   2  17  -6    0.09    0.10
   2  17  -6    0.31    0.16
  -2 -17   6    0.19    0.16
   2 -17  -6    0.09    0.13
   2 -17  -6    0.13    0.09
   2  17  -5    3.98    0.42
   2  17  -5    4.55    0.37
   2  17  -5    5.37    0.49
   2 -17  -5    4.03    0.29
   2 -17  -5    4.08    0.23
   2 -17  -5    4.50    0.35
  -2 -17   5    3.56    0.40
   2 -17  -5    4.19    0.41
   2  17  -4    1.35    0.22
   2  17  -4    1.29    0.22
   2  17  -4    1.29    0.15
   2  17  -4    1.35    0.24
   2 -17  -4    1.60    0.23
   2 -17  -4    1.44    0.23
  -2 -17   4    1.66    0.26
   2 -17  -4    1.57    0.19
   2 -17  -4    1.17    0.19
  -2 -17   4    1.33    0.13
   2  17  -3    3.18    0.22
   2  17  -3    2.46    0.29
   2  17  -3    3.03    0.32
   2  17  -3    3.26    0.31
   2  17  -3    3.17    0.20
   2 -17  -3    3.55    0.28
   2 -17  -3    3.76    0.33
  -2 -17   3    2.99    0.19
   2 -17  -3    3.09    0.30
   2 -17  -3    3.43    0.25
  -2 -17   3    3.03    0.32
   2  17  -2    1.58    0.21
   2  17  -2    1.84    0.23
   2  17  -2    1.70    0.21
   2  17  -2    2.08    0.24
   2  17  -2    1.64    0.19
  -2 -17   2    1.74    0.18
   2 -17  -2    2.30    0.26
  -2 -17   2    1.87    0.24
   2 -17  -2    1.69    0.21
   2 -17  -2    1.70    0.20
   2 -17  -2    2.01    0.26
   2  17  -1    4.28    0.29
   2  17  -1    4.06    0.26
   2  17  -1    3.88    0.26
   2  17  -1    4.75    0.27
   2  17  -1    3.94    0.27
  -2 -17   1    4.21    0.23
   2 -17  -1    4.57    0.24
   2 -17  -1    4.21    0.31
   2 -17  -1    4.13    0.22
   2 -17  -1    3.84    0.27
   2 -17  -1    4.66    0.33
  -2 -17   1    4.10    0.28
  -2 -17   1    4.06    0.33
   2  17   0   11.82    0.43
   2  17   0   12.48    0.41
   2  17   0   12.26    0.43
   2  17   0   12.70    0.50
   2  17   0   12.66    0.51
  -2  17   0   12.50    0.45
  -2  17   0   11.83    0.44
  -2  17   0   12.17    0.51
   2 -17   0   12.67    0.41
  -2 -17   0   13.83    0.52
   2 -17   0   12.44    0.48
  -2 -17   0   13.00    0.42
  -2 -17   0   12.66    0.46
   2 -17   0   12.43    0.51
  -2  17  -1   10.38    0.44
  -2  17  -1   10.24    0.45
   2  17   1   10.66    0.46
  -2  17  -1   10.11    0.45
  -2  17  -1   10.00    0.43
  -2 -17  -1    9.16    0.44
   2 -17   1   10.22    0.37
  -2 -17  -1    9.87    0.35
  -2 -17  -1   10.55    0.49
   2 -17   1   10.70    0.49
  -2 -17  -1   10.31    0.38
  -2 -17  -1   11.01    0.47
  -2  17  -2    4.27    0.30
  -2  17  -2    4.03    0.30
  -2  17  -2    4.18    0.31
  -2  17  -2    4.46    0.29
   2 -17   2    4.87    0.25
  -2 -17  -2    3.95    0.28
  -2 -17  -2    4.37    0.32
  -2 -17  -2    4.46    0.32
   2 -17   2    4.69    0.34
  -2 -17  -2    4.21    0.31
  -2  17  -3    0.40    0.13
  -2  17  -3    0.37    0.14
  -2  17  -3    0.60    0.18
  -2  17  -3    0.48    0.11
  -2  17  -3    0.23    0.07
  -2 -17  -3    0.56    0.16
   2 -17   3    0.69    0.18
  -2 -17  -3    0.38    0.13
  -2 -17  -3    0.58    0.13
   2 -17   3    0.59    0.11
  -2 -17  -3    0.47    0.14
  -2  17  -4   10.92    0.57
  -2  17  -4   10.78    0.27
  -2  17  -4   10.87    0.39
  -2  17  -4   10.76    0.56
  -2  17  -4    9.50    0.51
  -2 -17  -4   10.20    0.48
   2 -17   4   10.36    0.56
   2 -17   4   11.00    0.36
  -2 -17  -4   10.39    0.57
  -2 -17  -4   10.14    0.52
  -2 -17  -4   11.59    0.46
  -2  17  -5    3.89    0.44
  -2  17  -5    4.99    0.42
  -2  17  -5    4.14    0.47
  -2 -17  -5    3.73    0.29
   2 -17   5    3.46    0.39
  -2 -17  -5    3.55    0.24
  -2 -17  -5    3.51    0.42
  -2  17  -6    0.37    0.18
  -2  17  -6    0.30    0.17
  -2  17  -6    0.30    0.15
   2 -17   6    0.09    0.16
  -2 -17  -6    0.11    0.16
  -2 -17  -6    0.60    0.13
  -2  17  -7    3.66    0.47
  -2  17  -7    3.28    0.45
  -2  17  -7    4.12    0.48
  -2 -17  -7    5.04    0.58
   2 -17   7    3.70    0.47
  -2  17  -8    0.82    0.26
  -2  17  -8    0.90    0.26
  -2  17  -8    0.81    0.26
  -2 -17  -8    0.69    0.28
   2  18  -8    2.83    0.42
   2  18  -8    4.27    0.55
   2  18  -8    2.83    0.44
   2 -18  -8    2.70    0.42
  -2 -18   8    3.22    0.47
   2  18  -7    5.70    0.58
   2  18  -7    4.95    0.51
   2  18  -7    6.25    0.63
   2 -18  -7    4.51    0.51
  -2 -18   7    5.61    0.56
   2  18  -6    3.06    0.40
   2  18  -6    2.90    0.39
   2  18  -6    2.70    0.38
  -2 -18   6    1.80    0.30
   2 -18  -6    1.58    0.29
   2 -18  -6    2.45    0.25
   2  18  -5   -0.03    0.08
   2  18  -5    0.17    0.12
   2  18  -5    0.13    0.11
  -2 -18   5    0.17    0.14
   2 -18  -5    0.15    0.13
   2 -18  -5    0.25    0.12
   2 -18  -5    0.21    0.09
   2  18  -4   -0.02    0.03
   2  18  -4    0.00    0.06
   2  18  -4    0.01    0.05
   2  18  -4    0.05    0.09
   2  18  -4    0.00    0.07
  -2 -18   4   -0.10    0.08
   2 -18  -4    0.04    0.08
   2 -18  -4    0.02    0.05
   2 -18  -4   -0.03    0.11
  -2 -18   4    0.09    0.06
   2 -18  -4    0.05    0.10
   2  18  -3   26.56    0.82
   2  18  -3   25.33    0.69
   2  18  -3   25.89    0.82
   2  18  -3   26.54    0.79
   2  18  -3   26.41    0.64
   2 -18  -3   26.12    0.74
   2 -18  -3   25.43    0.78
  -2 -18   3   25.56    0.82
   2 -18  -3   26.99    0.78
   2 -18  -3   24.20    0.77
  -2 -18   3   26.32    0.61
   2  18  -2    3.85    0.29
   2  18  -2    4.05    0.28
   2  18  -2    4.41    0.27
   2  18  -2    3.88    0.28
   2  18  -2    3.96    0.28
  -2 -18   2    4.29    0.31
   2 -18  -2    4.46    0.31
   2 -18  -2    4.35    0.29
   2 -18  -2    4.46    0.28
   2 -18  -2    4.19    0.32
  -2 -18   2    4.41    0.24
   2  18  -1    1.14    0.18
   2  18  -1    1.38    0.21
   2  18  -1    1.23    0.18
  -2  18   1    1.61    0.25
   2  18  -1    0.94    0.16
   2  18  -1    1.60    0.23
   2 -18  -1    0.97    0.13
   2 -18  -1    1.08    0.17
   2 -18  -1    1.45    0.21
   2 -18  -1    1.36    0.16
  -2 -18   1    1.04    0.18
   2 -18  -1    1.25    0.22
  -2 -18   1    1.32    0.16
  -2  18   0    3.06    0.24
  -2  18   0    3.06    0.33
   2  18   0    2.99    0.32
   2  18   0    2.96    0.22
   2  18   0    3.10    0.21
   2  18   0    2.99    0.29
  -2 -18   0    3.37    0.25
   2 -18   0    3.18    0.21
  -2 -18   0    3.21    0.21
  -2 -18   0    3.09    0.30
   2 -18   0    3.05    0.31
   2 -18   0    2.85    0.28
   2  18   1    1.14    0.20
   2  18   1    1.08    0.19
  -2  18  -1    1.43    0.21
  -2  18  -1    1.18    0.19
  -2  18  -1    1.08    0.17
  -2  18  -1    1.38    0.22
  -2 -18  -1    1.22    0.17
  -2 -18  -1    1.39    0.23
  -2 -18  -1    1.16    0.19
  -2 -18  -1    1.34    0.21
   2 -18   1    1.29    0.22
   2 -18   1    1.00    0.14
  -2 -18  -1    1.33    0.15
  -2  18  -2   10.30    0.49
  -2  18  -2   10.71    0.49
  -2  18  -2   10.23    0.45
  -2  18  -2   10.56    0.48
  -2 -18  -2   10.36    0.49
   2 -18   2   10.72    0.39
  -2 -18  -2   10.23    0.49
   2 -18   2   10.04    0.50
  -2 -18  -2   10.26    0.50
  -2 -18  -2   10.92    0.48
  -2  18  -3   13.00    0.60
  -2  18  -3   14.48    0.61
  -2  18  -3   13.21    0.49
  -2  18  -3   13.18    0.49
  -2  18  -3   13.40    0.58
  -2  18  -3   13.19    0.44
  -2 -18  -3   13.36    0.59
   2 -18   3   13.05    0.59
  -2 -18  -3   13.05    0.57
   2 -18   3   13.01    0.42
  -2 -18  -3   13.14    0.55
  -2 -18  -3   13.30    0.53
  -2  18  -4    1.61    0.27
  -2  18  -4    1.00    0.23
  -2  18  -4    1.41    0.18
  -2  18  -4    1.13    0.22
  -2  18  -4    1.31    0.12
   2 -18   4    1.43    0.25
   2 -18   4    1.30    0.16
  -2 -18  -4    1.33    0.22
  -2 -18  -4    1.66    0.28
  -2 -18  -4    1.26    0.22
  -2 -18  -4    1.46    0.20
  -2  18  -5    0.00    0.09
  -2  18  -5    0.00    0.09
  -2  18  -5   -0.01    0.08
  -2 -18  -5    0.11    0.11
   2 -18   5   -0.08    0.13
  -2 -18  -5   -0.09    0.12
  -2 -18  -5    0.00    0.06
  -2 -18  -5    0.01    0.13
  -2  18  -6    0.08    0.13
  -2  18  -6    0.48    0.18
  -2  18  -6    0.40    0.18
   2 -18   6    0.33    0.19
  -2 -18  -6    0.23    0.17
  -2 -18  -6    0.30    0.13
  -2  18  -7    3.21    0.46
  -2  18  -7    2.36    0.38
  -2  18  -7    2.06    0.36
   2 -18   7    2.64    0.40
  -2 -18  -7    3.57    0.51
  -2  18  -8    1.11    0.31
  -2  18  -8    0.63    0.23
  -2  18  -8    0.75    0.25
  -2 -18  -8    0.79    0.30
   2  19  -8    0.25    0.24
   2  19  -8    0.35    0.20
   2  19  -8    0.69    0.25
  -2 -19   8    0.53    0.26
   2 -19  -8    0.13    0.19
   2  19  -7    5.52    0.58
   2  19  -7    6.37    0.64
   2  19  -7    5.21    0.57
   2 -19  -7    4.54    0.53
  -2 -19   7    4.84    0.53
   2  19  -6    1.52    0.30
   2  19  -6    1.14    0.28
   2  19  -6    1.32    0.27
   2 -19  -6    0.46    0.18
   2 -19  -6    1.06    0.11
  -2 -19   6    0.98    0.24
   2 -19  -6    1.10    0.17
   2  19  -5    6.33    0.46
   2  19  -5    6.31    0.43
   2  19  -5    6.39    0.45
  -2 -19   5    6.35    0.48
   2 -19  -5    6.18    0.32
   2 -19  -5    6.45    0.38
   2 -19  -5    7.00    0.48
   2  19  -4    2.97    0.36
   2  19  -4    2.67    0.20
   2  19  -4    3.02    0.34
   2  19  -4    2.99    0.37
   2  19  -4    2.63    0.14
  -2 -19   4    3.51    0.38
   2 -19  -4    2.81    0.27
   2 -19  -4    3.11    0.33
  -2 -19   4    2.59    0.19
   2 -19  -4    2.53    0.30
   2 -19  -4    3.23    0.33
   2  19  -3    2.36    0.29
   2  19  -3    1.97    0.28
   2  19  -3    2.74    0.30
   2  19  -3    2.55    0.26
   2  19  -3    2.32    0.18
   2 -19  -3    2.71    0.31
  -2 -19   3    2.33    0.19
   2 -19  -3    2.34    0.27
   2 -19  -3    2.40    0.27
   2 -19  -3    2.68    0.27
  -2 -19   3    1.77    0.25
   2  19  -2   19.04    0.60
   2  19  -2   17.94    0.64
   2  19  -2   19.58    0.64
   2  19  -2   18.38    0.64
   2  19  -2   19.21    0.63
  -2 -19   2   19.45    0.69
   2 -19  -2   18.90    0.64
   2 -19  -2   18.31    0.60
   2 -19  -2   18.76    0.68
  -2 -19   2   17.83    0.52
   2 -19  -2   19.69    0.67
   2  19  -1    8.24    0.39
   2  19  -1    7.57    0.39
   2  19  -1    7.67    0.41
   2  19  -1    7.87    0.37
  -2  19   1    7.64    0.43
   2  19  -1    7.34    0.38
   2 -19  -1    7.37    0.44
   2 -19  -1    7.28    0.39
  -2 -19   1    7.32    0.33
   2 -19  -1    8.01    0.44
   2 -19  -1    7.99    0.32
  -2 -19   1    8.21    0.42
  -2  19   0    0.29    0.11
   2  19   0    0.25    0.09
   2  19   0    0.46    0.15
  -2  19   0    0.28    0.12
   2  19   0    0.18    0.08
   2  19   0    0.27    0.10
   2 -19   0    0.04    0.07
  -2 -19   0    0.16    0.09
  -2 -19   0    0.17    0.08
   2 -19   0    0.11    0.11
   2 -19   0    0.29    0.08
  -2 -19   0    0.25    0.11
   2  19   1   21.29    0.70
  -2  19  -1   20.43    0.68
  -2  19  -1   18.95    0.64
  -2  19  -1   19.80    0.69
  -2  19  -1   21.12    0.67
  -2 -19  -1   19.71    0.57
  -2 -19  -1   19.04    0.68
  -2 -19  -1   19.99    0.54
  -2 -19  -1   20.46    0.69
   2 -19   1   19.12    0.70
   2 -19   1   19.60    0.56
  -2 -19  -1   19.91    0.71
  -2  19  -2    0.24    0.10
  -2  19  -2    0.08    0.09
  -2  19  -2    0.12    0.09
  -2  19  -2    0.09    0.08
  -2 -19  -2    0.20    0.11
   2 -19   2    0.16    0.07
  -2 -19  -2    0.07    0.08
   2 -19   2    0.16    0.11
  -2 -19  -2    0.14    0.12
  -2  19  -3    1.86    0.19
  -2  19  -3    1.80    0.27
  -2  19  -3    1.63    0.22
  -2  19  -3    1.87    0.23
  -2  19  -3    2.24    0.32
  -2  19  -3    1.80    0.26
  -2 -19  -3    1.71    0.22
  -2 -19  -3    1.87    0.26
  -2 -19  -3    1.82    0.27
  -2 -19  -3    1.89    0.26
   2 -19   3    1.77    0.19
   2 -19   3    2.20    0.32
  -2  19  -4    0.35    0.15
  -2  19  -4    0.32    0.15
  -2  19  -4    0.20    0.12
  -2  19  -4    0.38    0.08
  -2  19  -4    0.39    0.11
   2 -19   4    0.27    0.09
   2 -19   4    0.13    0.15
  -2 -19  -4    0.22    0.09
  -2 -19  -4    0.09    0.10
  -2 -19  -4    0.30    0.14
  -2 -19  -4    0.22    0.14
  -2  19  -5    5.96    0.48
  -2  19  -5    6.77    0.49
  -2  19  -5    6.81    0.48
  -2 -19  -5    6.76    0.35
  -2 -19  -5    5.88    0.49
   2 -19   5    7.16    0.51
   2 -19   5    6.67    0.30
  -2 -19  -5    6.43    0.40
  -2  19  -6   -0.05    0.11
  -2  19  -6    0.28    0.17
  -2  19  -6    0.13    0.12
  -2 -19  -6    0.01    0.18
   2 -19   6   -0.06    0.17
  -2 -19  -6    0.10    0.11
  -2  19  -7    0.56    0.23
  -2  19  -7    0.61    0.21
  -2  19  -7    0.55    0.24
  -2 -19  -7    0.58    0.28
  -2 -19  -7    0.71    0.10
   2 -19   7    0.79    0.26
  -2  19  -8   -0.05    0.18
  -2  19  -8   -0.13    0.13
  -2  19  -8    0.29    0.21
  -2 -19  -8    0.13    0.25
   2  20  -8    1.43    0.34
   2  20  -8    1.31    0.35
   2  20  -8    0.81    0.27
  -2 -20   8    0.71    0.26
   2 -20  -8    0.78    0.25
   2  20  -7    0.21    0.17
   2  20  -7    0.52    0.21
   2  20  -7   -0.03    0.18
  -2 -20   7    0.13    0.17
   2 -20  -7    0.20    0.08
   2 -20  -7    0.02    0.16
   2  20  -6    2.51    0.35
   2  20  -6    1.95    0.33
   2  20  -6    3.74    0.48
   2 -20  -6    2.49    0.27
  -2 -20   6    3.01    0.41
   2 -20  -6    3.34    0.44
   2 -20  -6    2.79    0.17
   2  20  -5    6.93    0.46
   2  20  -5    8.40    0.53
   2  20  -5    7.94    0.51
  -2 -20   5    8.56    0.48
  -2 -20   5    7.72    0.52
   2 -20  -5    7.40    0.36
   2 -20  -5    7.56    0.50
   2 -20  -5    8.71    0.45
   2  20  -4    0.92    0.20
   2  20  -4    1.06    0.23
   2  20  -4    1.11    0.11
   2  20  -4    1.25    0.17
   2  20  -4    1.11    0.21
  -2 -20   4    1.18    0.17
  -2 -20   4    0.92    0.22
   2 -20  -4    0.76    0.19
   2 -20  -4    1.41    0.24
   2 -20  -4    0.93    0.19
   2 -20  -4    0.80    0.16
   2  20  -3    0.27    0.10
   2  20  -3    0.31    0.13
   2  20  -3    0.28    0.09
   2  20  -3    0.26    0.12
   2  20  -3    0.39    0.14
   2 -20  -3    0.27    0.14
  -2 -20   3    0.30    0.13
   2 -20  -3    0.21    0.12
   2 -20  -3    0.14    0.09
  -2 -20   3    0.26    0.10
   2 -20  -3    0.27    0.13
   2  20  -2   15.58    0.59
   2  20  -2   14.38    0.55
   2  20  -2   16.67    0.63
   2  20  -2   15.81    0.60
   2  20  -2   17.67    0.58
  -2 -20   2   15.32    0.49
   2 -20  -2   15.93    0.60
   2 -20  -2   15.90    0.61
   2 -20  -2   16.03    0.64
  -2 -20   2   15.12    0.62
   2 -20  -2   15.33    0.56
   2  20  -1    0.35    0.10
   2  20  -1    0.57    0.14
   2  20  -1    0.37    0.12
   2  20  -1    0.49    0.14
   2  20  -1    0.32    0.11
   2 -20  -1    0.44    0.11
   2 -20  -1    0.13    0.08
   2 -20  -1    0.20    0.14
  -2 -20   1    0.37    0.14
  -2 -20   1    0.37    0.11
   2 -20  -1    0.44    0.16
   2  20   0    0.45    0.13
  -2  20   0    0.37    0.11
   2  20   0    0.20    0.09
  -2  20   0    0.24    0.12
   2  20   0    0.38    0.10
   2  20   0    0.24    0.11
  -2 -20   0    0.30    0.12
  -2 -20   0    0.16    0.11
   2 -20   0    0.10    0.09
  -2 -20   0    0.18    0.10
  -2 -20   0    0.16    0.09
   2 -20   0    0.33    0.10
   2 -20   0    0.14    0.12
  -2  20  -1    1.34    0.22
  -2  20  -1    1.53    0.23
  -2  20  -1    1.49    0.22
   2  20   1    1.39    0.22
  -2  20  -1    2.15    0.29
   2 -20   1    0.93    0.19
   2 -20   1    1.20    0.16
  -2 -20  -1    1.07    0.17
  -2 -20  -1    1.31    0.22
  -2 -20  -1    1.26    0.16
  -2 -20  -1    1.37    0.21
  -2 -20  -1    1.54    0.24
  -2  20  -2    3.29    0.33
  -2  20  -2    2.31    0.30
  -2  20  -2    3.22    0.34
  -2  20  -2    3.14    0.33
   2 -20   2    3.47    0.37
   2 -20   2    2.91    0.22
  -2 -20  -2    3.23    0.34
  -2 -20  -2    3.32    0.34
  -2 -20  -2    4.33    0.42
  -2  20  -3    2.87    0.33
  -2  20  -3    3.19    0.26
  -2  20  -3    2.47    0.31
  -2  20  -3    2.88    0.35
  -2  20  -3    3.46    0.27
  -2  20  -3    3.28    0.23
  -2 -20  -3    3.12    0.34
  -2 -20  -3    3.63    0.37
  -2 -20  -3    3.32    0.36
   2 -20   3    2.05    0.30
   2 -20   3    2.79    0.22
  -2 -20  -3    3.01    0.31
  -2  20  -4    3.43    0.40
  -2  20  -4    3.90    0.20
  -2  20  -4    4.38    0.44
  -2  20  -4    3.89    0.26
  -2  20  -4    5.27    0.52
  -2 -20  -4    5.11    0.49
  -2 -20  -4    3.76    0.29
  -2 -20  -4    4.14    0.34
  -2 -20  -4    4.55    0.43
   2 -20   4    4.22    0.46
   2 -20   4    4.26    0.25
  -2  20  -5    2.29    0.14
  -2  20  -5    2.23    0.33
  -2  20  -5    1.96    0.32
  -2  20  -5    1.78    0.31
   2 -20   5    2.37    0.35
  -2 -20  -5    2.34    0.25
   2 -20   5    2.18    0.22
  -2 -20  -5    2.02    0.33
  -2 -20  -5    1.80    0.26
  -2  20  -6    0.48    0.19
  -2  20  -6    0.36    0.19
  -2  20  -6    0.19    0.14
   2 -20   6    0.65    0.26
  -2 -20  -6    0.60    0.24
  -2 -20  -6    0.31    0.13
  -2  20  -7    2.04    0.37
  -2  20  -7    2.07    0.37
  -2  20  -7    1.89    0.38
   2 -20   7    2.28    0.42
  -2 -20  -7    2.53    0.45
  -2 -20  -7    2.28    0.18
   2  21  -8    2.52    0.44
   2  21  -8    2.45    0.42
   2  21  -8    2.46    0.43
   2 -21  -8    2.01    0.39
  -2 -21   8    1.48    0.37
   2  21  -7    1.51    0.33
   2  21  -7    1.08    0.31
   2  21  -7    1.61    0.33
  -2 -21   7    1.27    0.29
   2 -21  -7    1.05    0.14
   2 -21  -7    1.34    0.30
   2  21  -6    3.89    0.44
   2  21  -6    3.67    0.45
   2  21  -6    5.44    0.58
  -2 -21   6    4.45    0.52
   2 -21  -6    4.50    0.23
   2 -21  -6    4.67    0.52
   2 -21  -6    3.89    0.31
   2  21  -5    1.67    0.29
   2  21  -5    2.35    0.37
   2  21  -5    1.96    0.12
   2  21  -5    2.41    0.34
   2 -21  -5    1.39    0.23
   2 -21  -5    1.81    0.31
  -2 -21   5    1.25    0.28
  -2 -21   5    1.53    0.19
   2 -21  -5    2.10    0.23
   2  21  -4    1.85    0.14
   2  21  -4    2.00    0.29
   2  21  -4    1.89    0.22
   2  21  -4    1.93    0.31
   2  21  -4    2.03    0.31
   2 -21  -4    1.74    0.24
  -2 -21   4    1.34    0.18
  -2 -21   4    1.83    0.29
   2 -21  -4    1.79    0.26
   2 -21  -4    1.41    0.25
   2 -21  -4    1.58    0.24
   2  21  -3    0.33    0.14
   2  21  -3    0.29    0.13
   2  21  -3    0.14    0.07
   2  21  -3    0.33    0.11
   2  21  -3    0.19    0.12
  -2 -21   3    0.28    0.16
   2 -21  -3    0.56    0.17
   2 -21  -3    0.40    0.13
  -2 -21   3    0.32    0.10
   2 -21  -3    0.28    0.14
   2 -21  -3    0.09    0.09
   2  21  -2   -0.02    0.06
   2  21  -2    0.05    0.08
   2  21  -2    0.05    0.09
   2  21  -2   -0.01    0.07
   2  21  -2    0.06    0.06
  -2 -21   2    0.02    0.07
   2 -21  -2    0.03    0.12
  -2 -21   2   -0.03    0.10
   2 -21  -2    0.07    0.08
   2 -21  -2    0.15    0.09
   2 -21  -2   -0.03    0.11
   2  21  -1    0.40    0.12
   2  21  -1    0.44    0.13
   2  21  -1    0.32    0.11
   2  21  -1    0.33    0.13
   2  21  -1    0.28    0.12
   2 -21  -1    0.47    0.17
   2 -21  -1    0.28    0.15
  -2 -21   1    0.33    0.15
   2 -21  -1    0.13    0.08
   2 -21  -1    0.21    0.08
  -2 -21   1    0.29    0.11
  -2  21   0    9.06    0.42
   2  21   0    8.02    0.44
  -2  21   0    8.11    0.46
   2  21   0    8.42    0.46
  -2 -21   0    9.20    0.38
  -2 -21   0    8.41    0.41
   2 -21   0    9.57    0.50
  -2 -21   0    6.97    0.43
  -2 -21   0    8.79    0.48
   2 -21   0    8.68    0.37
  -2  21  -1   12.41    0.53
  -2  21  -1   12.44    0.57
   2  21   1   12.99    0.57
  -2  21  -1   13.88    0.57
  -2  21  -1   13.80    0.57
   2 -21   1   12.62    0.46
  -2 -21  -1   12.61    0.56
  -2 -21  -1   12.54    0.59
   2 -21   1   13.18    0.60
  -2 -21  -1   14.09    0.46
  -2 -21  -1   12.84    0.58
  -2  21  -2    0.08    0.09
  -2  21  -2    0.28    0.10
  -2  21  -2    0.19    0.10
  -2  21  -2    0.09    0.11
  -2  21  -2    0.24    0.11
  -2 -21  -2    0.13    0.10
  -2 -21  -2    0.22    0.12
  -2 -21  -2    0.21    0.13
   2 -21   2    0.32    0.15
   2 -21   2    0.10    0.08
  -2  21  -3    2.94    0.37
  -2  21  -3    2.85    0.35
  -2  21  -3    3.04    0.35
  -2  21  -3    3.44    0.28
  -2  21  -3    3.41    0.27
  -2  21  -3    3.48    0.24
  -2 -21  -3    3.72    0.39
  -2 -21  -3    3.49    0.39
  -2 -21  -3    2.46    0.33
  -2 -21  -3    3.56    0.35
   2 -21   3    3.41    0.24
   2 -21   3    3.29    0.39
  -2  21  -4    0.22    0.13
  -2  21  -4    0.17    0.06
  -2  21  -4    0.14    0.09
  -2  21  -4    0.14    0.11
  -2  21  -4    0.27    0.14
   2 -21   4    0.15    0.14
  -2 -21  -4    0.00    0.12
  -2 -21  -4    0.20    0.10
  -2 -21  -4    0.19    0.13
   2 -21   4    0.12    0.09
  -2 -21  -4    0.35    0.16
  -2  21  -5    0.22    0.13
  -2  21  -5    0.81    0.22
  -2  21  -5    0.54    0.20
  -2  21  -5    0.50    0.10
  -2 -21  -5    0.46    0.17
  -2 -21  -5    0.64    0.14
   2 -21   5    0.60    0.13
   2 -21   5    0.37    0.19
  -2 -21  -5    0.43    0.23
  -2  21  -6    0.66    0.24
  -2  21  -6    0.44    0.19
  -2  21  -6    0.60    0.21
   2 -21   6    0.32    0.19
  -2 -21  -6    0.63    0.16
  -2 -21  -6    0.21    0.18
  -2  21  -7    1.16    0.29
  -2  21  -7    1.22    0.29
  -2  21  -7    1.42    0.34
  -2 -21  -7    1.83    0.19
  -2 -21  -7    1.94    0.39
   2 -21   7    1.40    0.34
   2  22  -8    0.03    0.15
   2  22  -8    0.26    0.23
   2  22  -8    0.04    0.14
  -2 -22   8    0.09    0.23
   2  22  -7    0.35    0.21
   2  22  -7    0.27    0.19
   2  22  -7    0.36    0.20
   2 -22  -7    0.45    0.21
   2 -22  -7    0.45    0.12
  -2 -22   7    0.32    0.22
   2  22  -6    0.21    0.16
   2  22  -6    0.07    0.13
   2  22  -6    0.07    0.12
  -2 -22   6    0.17    0.20
   2 -22  -6    0.06    0.17
   2 -22  -6   -0.05    0.11
   2  22  -5    1.99    0.33
   2  22  -5    1.87    0.29
   2  22  -5    1.91    0.13
   2  22  -5    1.86    0.31
   2 -22  -5    1.96    0.28
  -2 -22   5    2.00    0.21
   2 -22  -5    2.24    0.26
  -2 -22   5    2.02    0.34
   2 -22  -5    1.84    0.32
   2  22  -4    7.41    0.36
   2  22  -4    7.38    0.46
   2  22  -4    8.60    0.52
   2  22  -4    7.28    0.28
   2  22  -4    8.14    0.50
  -2 -22   4    7.46    0.35
   2 -22  -4    7.58    0.48
  -2 -22   4    6.35    0.49
   2 -22  -4    7.87    0.46
   2 -22  -4    7.70    0.42
   2 -22  -4    6.97    0.44
   2  22  -3    4.07    0.43
   2  22  -3    3.50    0.38
   2  22  -3    3.37    0.27
   2  22  -3    3.78    0.38
   2  22  -3    4.00    0.26
   2 -22  -3    3.11    0.32
   2 -22  -3    3.78    0.39
   2 -22  -3    3.52    0.35
   2 -22  -3    3.94    0.31
  -2 -22   3    3.54    0.25
  -2 -22   3    3.50    0.40
   2  22  -2    4.26    0.32
   2  22  -2    4.01    0.32
   2  22  -2    4.24    0.31
   2  22  -2    4.07    0.31
   2  22  -2    3.81    0.29
   2 -22  -2    4.33    0.36
  -2 -22   2    3.43    0.35
   2 -22  -2    4.10    0.32
   2 -22  -2    4.32    0.39
  -2 -22   2    3.94    0.26
   2  22  -1    5.33    0.35
   2  22  -1    5.94    0.35
   2  22  -1    6.08    0.40
   2  22  -1    5.74    0.33
  -2 -22   1    5.59    0.38
   2 -22  -1    5.39    0.40
   2 -22  -1    5.49    0.37
   2 -22  -1    5.09    0.40
  -2 -22   1    5.69    0.32
   2 -22  -1    6.13    0.31
  -2  22   0    0.00    0.07
   2  22   0    0.03    0.09
  -2  22   0    0.06    0.08
   2  22   0    0.07    0.08
  -2 -22   0    0.02    0.10
  -2 -22   0    0.05    0.08
  -2 -22   0   -0.03    0.06
   2 -22   0    0.03    0.07
   2 -22   0    0.07    0.11
  -2  22  -1   10.55    0.51
  -2  22  -1   11.32    0.51
  -2  22  -1   10.52    0.54
   2  22   1   11.02    0.53
  -2  22  -1   10.36    0.51
  -2 -22  -1   10.95    0.57
   2 -22   1   10.48    0.55
  -2 -22  -1   10.65    0.54
   2 -22   1   11.56    0.45
  -2 -22  -1   10.06    0.43
  -2 -22  -1   11.33    0.54
  -2  22  -2    0.83    0.21
  -2  22  -2    0.59    0.17
  -2  22  -2    0.57    0.17
  -2  22  -2    0.41    0.14
  -2  22  -2    0.54    0.13
  -2 -22  -2    0.54    0.17
   2 -22   2    0.34    0.11
  -2 -22  -2    0.61    0.18
   2 -22   2    0.45    0.17
  -2 -22  -2    0.86    0.18
  -2  22  -3    5.05    0.50
  -2  22  -3    5.31    0.35
  -2  22  -3    5.26    0.49
  -2  22  -3    5.27    0.35
  -2  22  -3    5.24    0.30
  -2  22  -3    5.85    0.42
  -2 -22  -3    5.05    0.41
  -2 -22  -3    5.56    0.38
  -2 -22  -3    5.55    0.41
   2 -22   3    5.43    0.50
  -2 -22  -3    4.43    0.37
   2 -22   3    5.27    0.31
  -2  22  -4    2.00    0.33
  -2  22  -4    1.66    0.22
  -2  22  -4    1.97    0.16
  -2  22  -4    1.23    0.25
  -2  22  -4    2.21    0.34
  -2 -22  -4    1.60    0.27
   2 -22   4    1.24    0.26
  -2 -22  -4    1.31    0.26
  -2 -22  -4    2.25    0.34
   2 -22   4    1.74    0.21
  -2 -22  -4    1.54    0.24
  -2  22  -5    3.92    0.48
  -2  22  -5    3.17    0.20
  -2  22  -5    4.01    0.46
  -2  22  -5    3.55    0.45
  -2 -22  -5    3.29    0.42
  -2 -22  -5    3.21    0.44
   2 -22   5    3.60    0.26
   2 -22   5    3.00    0.42
  -2 -22  -5    3.64    0.39
  -2  22  -6    0.21    0.15
  -2  22  -6   -0.06    0.10
  -2  22  -6    0.31    0.16
  -2 -22  -6    0.14    0.19
  -2 -22  -6    0.15    0.13
   2 -22   6    0.31    0.22
  -2  22  -7    0.15    0.16
  -2  22  -7    0.07    0.13
  -2  22  -7    0.22    0.18
   2 -22   7    0.11    0.23
  -2 -22  -7    0.03    0.19
  -2 -22  -7    0.15    0.11
   2  23  -7    4.78    0.57
   2  23  -7    5.83    0.63
   2  23  -7    4.37    0.53
  -2 -23   7    3.41    0.48
   2 -23  -7    3.97    0.52
   2 -23  -7    3.86    0.28
   2  23  -6    4.17    0.49
   2  23  -6    3.93    0.49
   2  23  -6    3.27    0.46
  -2 -23   6    2.63    0.42
   2 -23  -6    3.62    0.36
   2 -23  -6    3.31    0.45
   2  23  -5    0.08    0.12
   2  23  -5    0.22    0.12
   2  23  -5    0.17    0.13
   2  23  -5    0.20    0.07
  -2 -23   5    0.29    0.11
  -2 -23   5    0.27    0.19
   2 -23  -5    0.16    0.10
   2 -23  -5   -0.02    0.15
   2 -23  -5    0.28    0.15
   2  23  -4    5.35    0.40
   2  23  -4    5.96    0.45
   2  23  -4    5.43    0.25
   2  23  -4    5.82    0.33
   2  23  -4    6.10    0.45
   2 -23  -4    5.70    0.56
   2 -23  -4    5.11    0.39
  -2 -23   4    5.38    0.31
   2 -23  -4    6.21    0.39
   2 -23  -4    5.80    0.44
  -2 -23   4    4.61    0.46
   2  23  -3    2.81    0.27
   2  23  -3    3.06    0.37
   2  23  -3    2.95    0.32
   2  23  -3    2.61    0.32
   2  23  -3    2.79    0.34
  -2 -23   3    2.30    0.25
  -2 -23   3    2.61    0.34
   2 -23  -3    2.91    0.34
   2 -23  -3    2.84    0.31
   2 -23  -3    2.98    0.33
   2 -23  -3    2.17    0.30
   2  23  -2    0.09    0.08
   2  23  -2    0.02    0.09
   2  23  -2    0.02    0.09
   2  23  -2    0.08    0.09
   2  23  -2    0.26    0.13
  -2 -23   2    0.02    0.08
  -2 -23   2    0.08    0.13
   2 -23  -2    0.37    0.16
   2 -23  -2    0.00    0.07
   2 -23  -2    0.18    0.14
   2  23  -1    7.52    0.39
   2  23  -1    7.66    0.43
   2  23  -1    8.04    0.47
   2  23  -1    7.99    0.42
  -2 -23   1    7.01    0.44
   2 -23  -1    7.92    0.45
  -2 -23   1    7.57    0.38
   2 -23  -1    7.47    0.48
   2  23   0    5.41    0.40
  -2  23   0    5.51    0.40
  -2  23   0    5.86    0.43
   2  23   0    4.61    0.35
   2 -23   0    5.38    0.31
  -2 -23   0    4.63    0.35
  -2 -23   0    5.45    0.40
  -2 -23   0    4.68    0.29
   2 -23   0    6.05    0.43
  -2  23  -1    0.17    0.11
   2  23   1    0.05    0.09
  -2  23  -1    0.08    0.09
  -2  23  -1   -0.02    0.09
   2 -23   1    0.05    0.15
  -2 -23  -1    0.07    0.10
  -2 -23  -1    0.08    0.10
   2 -23   1    0.14    0.09
  -2  23  -2    0.70    0.18
  -2  23  -2    0.68    0.19
  -2  23  -2    0.63    0.19
  -2  23  -2    0.41    0.14
  -2  23  -2    0.61    0.14
  -2 -23  -2    0.51    0.17
   2 -23   2    0.53    0.12
  -2 -23  -2    0.59    0.17
  -2 -23  -2    0.53    0.16
   2 -23   2    0.78    0.22
  -2  23  -3   11.00    0.46
  -2  23  -3   11.54    0.52
  -2  23  -3   12.22    0.54
  -2  23  -3   11.30    0.60
  -2  23  -3   10.88    0.58
  -2  23  -3   11.45    0.61
   2 -23   3   10.76    0.45
  -2 -23  -3   10.17    0.56
  -2 -23  -3   10.90    0.59
   2 -23   3   11.47    0.63
  -2 -23  -3   11.22    0.55
  -2 -23  -3   11.05    0.58
  -2  23  -4   -0.05    0.10
  -2  23  -4    0.01    0.10
  -2  23  -4   -0.05    0.08
  -2  23  -4    0.11    0.12
  -2  23  -4   -0.03    0.05
  -2 -23  -4    0.12    0.10
  -2 -23  -4    0.03    0.15
   2 -23   4    0.07    0.16
   2 -23   4    0.06    0.08
  -2 -23  -4    0.06    0.13
  -2  23  -5    1.38    0.27
  -2  23  -5    1.62    0.18
  -2  23  -5    1.28    0.29
  -2  23  -5    1.82    0.33
  -2 -23  -5    1.02    0.27
   2 -23   5    1.06    0.27
  -2 -23  -5    0.94    0.21
   2 -23   5    1.06    0.17
  -2  23  -6    0.03    0.13
  -2  23  -6    0.05    0.14
  -2  23  -6    0.04    0.11
  -2 -23  -6    0.06    0.20
   2 -23   6    0.18    0.22
  -2 -23  -6    0.15    0.14
  -2  23  -7    1.24    0.33
  -2  23  -7    0.90    0.28
  -2  23  -7    0.91    0.30
   2 -23   7    1.71    0.40
  -2 -23  -7    1.28    0.19
  -2 -23  -7    0.70    0.31
   2  24  -7    0.96    0.29
   2  24  -7    1.23    0.34
   2  24  -7    0.52    0.23
   2 -24  -7    0.54    0.15
  -2 -24   7    0.36    0.23
   2 -24  -7    1.03    0.32
   2  24  -6    2.19    0.37
   2  24  -6    1.63    0.36
   2  24  -6    2.09    0.37
  -2 -24   6    1.36    0.32
   2 -24  -6    1.58    0.26
   2 -24  -6    1.43    0.31
   2  24  -5    0.05    0.12
   2  24  -5    0.06    0.13
   2  24  -5    0.02    0.12
   2  24  -5    0.17    0.08
   2 -24  -5    0.09    0.14
  -2 -24   5    0.04    0.10
  -2 -24   5    0.13    0.17
   2 -24  -5    0.11    0.14
   2  24  -4    1.17    0.25
   2  24  -4    1.02    0.18
   2  24  -4    1.13    0.25
   2  24  -4    1.26    0.28
   2  24  -4    1.29    0.15
  -2 -24   4    0.89    0.17
   2 -24  -4    1.15    0.24
   2 -24  -4    0.66    0.21
  -2 -24   4    0.61    0.20
   2 -24  -4    1.19    0.20
   2  24  -3    0.57    0.16
   2  24  -3    0.78    0.19
   2  24  -3    1.01    0.23
   2  24  -3    0.53    0.13
   2  24  -3    0.58    0.16
   2 -24  -3    0.63    0.20
   2 -24  -3    0.95    0.22
  -2 -24   3    0.69    0.21
   2 -24  -3    0.60    0.16
  -2 -24   3    0.64    0.15
   2  24  -2    4.20    0.41
   2  24  -2    4.61    0.37
   2  24  -2    3.48    0.36
   2  24  -2    3.44    0.38
   2  24  -2    3.79    0.30
  -2 -24   2    3.41    0.37
   2 -24  -2    4.55    0.42
  -2 -24   2    3.54    0.28
   2 -24  -2    3.93    0.42
   2 -24  -2    3.77    0.37
   2  24  -1    2.64    0.30
   2  24  -1    3.21    0.37
   2  24  -1    2.15    0.26
   2  24  -1    2.75    0.32
  -2 -24   1    2.17    0.29
  -2 -24   1    2.40    0.26
   2 -24  -1    2.23    0.30
   2 -24  -1    2.54    0.31
   2  24   0    7.10    0.46
   2  24   0    6.61    0.42
  -2  24   0    6.75    0.45
   2 -24   0    6.19    0.34
  -2 -24   0    5.65    0.38
  -2 -24   0    6.43    0.45
   2 -24   0    6.35    0.45
  -2 -24   0    6.72    0.36
   2  24   1    2.40    0.31
  -2  24  -1    3.29    0.35
  -2  24  -1    3.11    0.38
  -2  24  -1    3.28    0.37
  -2 -24  -1    2.63    0.32
  -2 -24  -1    2.79    0.35
   2 -24   1    2.56    0.26
   2 -24   1    2.89    0.37
  -2  24  -2    2.30    0.31
  -2  24  -2    2.12    0.27
  -2  24  -2    2.13    0.33
  -2  24  -2    1.67    0.26
  -2  24  -2    1.77    0.28
  -2 -24  -2    1.80    0.31
   2 -24   2    1.53    0.20
  -2 -24  -2    1.72    0.28
   2 -24   2    1.41    0.26
  -2 -24  -2    1.75    0.26
  -2  24  -3    0.62    0.15
  -2  24  -3    0.78    0.22
  -2  24  -3    0.67    0.20
  -2  24  -3    0.49    0.15
  -2  24  -3    0.70    0.17
  -2  24  -3    0.32    0.14
  -2 -24  -3    0.47    0.16
   2 -24   3    0.57    0.14
  -2 -24  -3    0.90    0.22
   2 -24   3    0.66    0.22
  -2 -24  -3    0.65    0.21
  -2 -24  -3    1.07    0.25
  -2  24  -4   -0.01    0.05
  -2  24  -4   -0.06    0.08
  -2  24  -4    0.03    0.11
  -2  24  -4    0.05    0.10
  -2  24  -4    0.00    0.10
  -2 -24  -4    0.01    0.09
  -2 -24  -4   -0.05    0.13
   2 -24   4   -0.02    0.09
  -2 -24  -4   -0.13    0.11
   2 -24   4    0.12    0.18
  -2  24  -5    4.95    0.53
  -2  24  -5    5.45    0.27
  -2  24  -5    5.28    0.56
  -2  24  -5    5.86    0.56
  -2 -24  -5    5.36    0.42
  -2 -24  -5    5.53    0.55
   2 -24   5    5.84    0.36
   2 -24   5    5.20    0.54
  -2  24  -6    0.17    0.16
  -2  24  -6    0.16    0.16
  -2  24  -6    0.17    0.17
  -2 -24  -6    0.21    0.18
  -2 -24  -6    0.22    0.14
   2 -24   6    0.17    0.22
   2 -24   6    0.32    0.13
  -2  24  -7    1.27    0.34
  -2  24  -7    1.75    0.38
  -2  24  -7    0.94    0.28
  -2 -24  -7    1.71    0.23
   2 -24   7    1.39    0.36
  -2 -24  -7    1.80    0.39
   2  25  -7    0.01    0.15
   2  25  -7   -0.14    0.20
   2  25  -7   -0.05    0.13
   2 -25  -7    0.06    0.12
  -2 -25   7    0.15    0.24
   2 -25  -7    0.03    0.21
   2  25  -6    0.46    0.24
   2  25  -6    0.12    0.17
   2  25  -6    0.46    0.22
  -2 -25   6    0.51    0.26
   2 -25  -6    0.42    0.23
  -2 -25   6    0.80    0.21
   2 -25  -6    0.52    0.17
   2  25  -5    1.66    0.32
   2  25  -5    1.91    0.37
   2  25  -5    1.78    0.33
   2  25  -5    1.75    0.18
  -2 -25   5    1.65    0.33
   2 -25  -5    1.43    0.27
   2 -25  -5    1.66    0.29
  -2 -25   5    1.50    0.22
   2  25  -4    5.40    0.51
   2  25  -4    4.74    0.50
   2  25  -4    4.91    0.33
   2  25  -4    4.61    0.25
   2  25  -4    5.18    0.54
   2 -25  -4    5.59    0.43
  -2 -25   4    4.39    0.51
  -2 -25   4    4.63    0.32
   2 -25  -4    4.82    0.46
   2 -25  -4    4.84    0.36
   2  25  -3    2.62    0.27
   2  25  -3    2.72    0.35
   2  25  -3    2.12    0.27
   2  25  -3    2.67    0.33
   2  25  -3    2.42    0.34
   2 -25  -3    2.28    0.33
  -2 -25   3    2.17    0.34
   2 -25  -3    2.42    0.32
   2 -25  -3    2.21    0.29
  -2 -25   3    2.75    0.27
   2  25  -2    1.69    0.28
   2  25  -2    1.53    0.24
   2  25  -2    1.41    0.23
   2  25  -2    1.79    0.27
  -2 -25   2    1.61    0.22
   2 -25  -2    1.51    0.25
  -2 -25   2    1.34    0.26
   2 -25  -2    2.40    0.32
   2 -25  -2    1.01    0.24
   2  25  -1    0.28    0.13
   2  25  -1    0.41    0.13
   2 -25  -1    0.59    0.17
   2 -25  -1    0.47    0.20
  -2 -25   1    0.42    0.17
  -2 -25   1    0.30    0.13
  -2  25   0    0.70    0.20
   2  25   0    0.35    0.15
   2  25   0    0.49    0.14
  -2 -25   0    0.90    0.22
  -2 -25   0    0.44    0.16
  -2 -25   0    0.77    0.17
   2 -25   0    0.52    0.20
   2 -25   0    0.65    0.14
  -2  25  -1    7.09    0.47
  -2  25  -1    6.01    0.40
  -2  25  -1    6.13    0.42
  -2  25  -1    6.30    0.41
  -2 -25  -1    5.99    0.43
   2 -25   1    6.20    0.36
   2 -25   1    6.35    0.47
  -2 -25  -1    6.49    0.45
  -2  25  -2    1.42    0.26
  -2  25  -2    1.72    0.29
  -2  25  -2    1.93    0.30
  -2  25  -2    1.36    0.25
  -2  25  -2    1.36    0.22
  -2 -25  -2    1.57    0.28
   2 -25   2    1.60    0.23
  -2 -25  -2    1.62    0.26
  -2 -25  -2    1.24    0.25
   2 -25   2    1.22    0.28
  -2  25  -3    1.21    0.25
  -2  25  -3    1.84    0.24
  -2  25  -3    2.34    0.37
  -2  25  -3    1.38    0.28
  -2  25  -3    1.60    0.25
   2 -25   3    1.01    0.17
   2 -25   3    1.78    0.31
  -2 -25  -3    1.44    0.26
  -2 -25  -3    1.23    0.26
  -2 -25  -3    1.62    0.29
  -2  25  -4    0.36    0.10
  -2  25  -4    0.38    0.17
  -2  25  -4    0.64    0.19
  -2  25  -4    0.22    0.14
  -2  25  -4    0.33    0.12
   2 -25   4    0.39    0.13
  -2 -25  -4    0.44    0.18
  -2 -25  -4    0.32    0.17
   2 -25   4    0.36    0.18
  -2 -25  -4    0.04    0.18
  -2  25  -5    0.08    0.12
  -2  25  -5    0.05    0.11
  -2  25  -5    0.03    0.11
  -2  25  -5    0.06    0.08
   2 -25   5   -0.15    0.17
  -2 -25  -5    0.00    0.17
  -2 -25  -5    0.05    0.14
   2 -25   5    0.09    0.10
  -2  25  -6    0.97    0.28
  -2  25  -6    0.90    0.27
  -2  25  -6    1.07    0.31
  -2 -25  -6    0.80    0.30
   2 -25   6    0.53    0.25
  -2 -25  -6    1.12    0.24
   2  26  -7    0.55    0.28
   2  26  -7    0.46    0.22
   2  26  -7    0.46    0.22
   2 -26  -7    0.62    0.17
   2 -26  -7    0.46    0.23
  -2 -26   7    0.46    0.28
   2  26  -6    0.25    0.19
   2  26  -6   -0.08    0.12
   2  26  -6    0.01    0.12
  -2 -26   6   -0.16    0.20
   2 -26  -6    0.10    0.17
   2 -26  -6   -0.05    0.15
   2  26  -5    7.23    0.67
   2  26  -5    6.36    0.30
   2  26  -5    6.15    0.48
   2  26  -5    5.08    0.55
   2 -26  -5    4.53    0.48
  -2 -26   5    5.90    0.36
   2 -26  -5    5.25    0.43
  -2 -26   5    5.95    0.61
   2  26  -4    0.04    0.14
   2  26  -4   -0.06    0.07
   2  26  -4    0.01    0.11
   2  26  -4   -0.04    0.06
   2  26  -4    0.01    0.12
   2 -26  -4    0.19    0.15
  -2 -26   4    0.17    0.19
   2 -26  -4    0.06    0.11
  -2 -26   4   -0.06    0.10
   2  26  -3    1.76    0.30
   2  26  -3    1.44    0.29
   2  26  -3    1.90    0.29
   2  26  -3    1.97    0.29
   2  26  -3    1.40    0.22
  -2 -26   3    1.21    0.27
   2 -26  -3    0.89    0.20
  -2 -26   3    1.48    0.23
   2 -26  -3    1.47    0.29
   2 -26  -3    1.29    0.27
   2  26  -2    3.01    0.35
   2  26  -2    2.79    0.35
   2  26  -2    2.55    0.31
   2  26  -2    2.74    0.35
  -2 -26   2    2.05    0.26
  -2 -26   2    2.04    0.31
   2 -26  -2    2.01    0.29
   2 -26  -2    2.69    0.35
   2 -26  -2    2.64    0.38
   2  26  -1    1.97    0.29
   2  26  -1    1.69    0.29
   2 -26  -1    1.71    0.28
  -2 -26   1    1.96    0.25
  -2 -26   1    1.56    0.27
   2  26   0    0.24    0.13
  -2  26   0    0.29    0.15
   2  26   0    0.41    0.14
  -2 -26   0    0.71    0.16
  -2 -26   0    0.73    0.21
   2 -26   0    0.47    0.19
  -2 -26   0    0.53    0.18
   2 -26   0    0.78    0.17
  -2  26  -1    0.79    0.19
  -2  26  -1    1.17    0.23
  -2  26  -1    1.28    0.25
  -2  26  -1    1.12    0.23
   2 -26   1    0.93    0.22
   2 -26   1    0.85    0.18
  -2 -26  -1    0.75    0.20
  -2  26  -2   -0.03    0.10
  -2  26  -2    0.02    0.11
  -2  26  -2    0.10    0.09
  -2  26  -2    0.04    0.10
   2 -26   2    0.14    0.16
   2 -26   2    0.06    0.11
  -2 -26  -2   -0.01    0.11
  -2 -26  -2    0.07    0.10
  -2 -26  -2    0.10    0.15
  -2  26  -3   -0.02    0.08
  -2  26  -3    0.18    0.14
  -2  26  -3    0.05    0.10
  -2  26  -3    0.05    0.11
  -2  26  -3    0.07    0.12
  -2 -26  -3    0.01    0.10
   2 -26   3    0.02    0.09
  -2 -26  -3    0.04    0.15
   2 -26   3   -0.15    0.13
  -2 -26  -3    0.07    0.12
  -2  26  -4    0.20    0.13
  -2  26  -4   -0.14    0.11
  -2  26  -4   -0.03    0.10
  -2  26  -4    0.04    0.10
   2 -26   4    0.04    0.16
  -2 -26  -4    0.00    0.14
   2 -26   4    0.09    0.10
  -2 -26  -4    0.03    0.18
  -2  26  -5    0.04    0.14
  -2  26  -5    0.12    0.14
  -2  26  -5    0.17    0.12
  -2  26  -5    0.05    0.09
   2 -26   5   -0.02    0.11
  -2 -26  -5    0.17    0.15
   2 -26   5    0.00    0.19
  -2 -26  -5    0.09    0.21
  -2  26  -6    0.01    0.12
  -2  26  -6    0.23    0.17
  -2  26  -6    0.33    0.17
  -2 -26  -6    0.14    0.16
   2 -26   6    0.08    0.23
  -2 -26  -6    0.09    0.23
   2  27  -6    0.06    0.19
   2  27  -6    0.40    0.20
   2  27  -6    0.12    0.17
  -2 -27   6    0.62    0.28
   2 -27  -6    0.11    0.21
   2 -27  -6    0.12    0.15
   2  27  -5    0.04    0.17
   2  27  -5   -0.11    0.11
   2  27  -5    0.00    0.07
   2  27  -5   -0.04    0.13
  -2 -27   5   -0.02    0.12
   2 -27  -5   -0.19    0.15
   2 -27  -5    0.04    0.15
  -2 -27   5    0.37    0.26
   2  27  -4    1.88    0.34
   2  27  -4    1.57    0.24
   2  27  -4    1.40    0.31
   2  27  -4    1.81    0.32
  -2 -27   4    1.50    0.24
   2 -27  -4    1.15    0.24
  -2 -27   4    1.26    0.29
   2  27  -3    2.23    0.33
   2  27  -3    2.75    0.38
   2  27  -3    2.11    0.29
   2  27  -3    2.42    0.28
   2 -27  -3    1.70    0.27
  -2 -27   3    1.98    0.35
   2 -27  -3    2.17    0.34
  -2 -27   3    1.88    0.24
   2 -27  -3    2.04    0.34
   2  27  -2    0.85    0.19
   2  27  -2    1.09    0.24
   2  27  -2    0.98    0.23
   2  27  -2    1.07    0.22
  -2 -27   2    0.74    0.18
   2 -27  -2    0.81    0.19
  -2 -27   2    0.76    0.23
   2 -27  -2    1.23    0.27
   2 -27  -2    1.01    0.25
   2  27  -1    0.18    0.13
   2  27  -1    0.01    0.08
  -2 -27   1    0.15    0.11
   2 -27  -1   -0.03    0.15
  -2 -27   1    0.05    0.14
   2  27   0    0.27    0.13
   2  27   0    0.16    0.14
  -2  27   0    0.36    0.18
  -2 -27   0    0.28    0.13
   2 -27   0    0.35    0.13
  -2 -27   0    0.17    0.12
   2 -27   0    0.57    0.22
  -2  27  -1    1.31    0.27
  -2  27  -1    1.39    0.25
  -2  27  -1    1.27    0.25
  -2  27  -1    1.32    0.28
   2 -27   1    1.30    0.31
  -2 -27  -1    1.34    0.26
   2 -27   1    0.78    0.19
  -2  27  -2    3.22    0.38
  -2  27  -2    3.23    0.39
  -2  27  -2    3.31    0.36
  -2  27  -2    3.51    0.42
  -2 -27  -2    3.75    0.45
   2 -27   2    3.51    0.34
  -2 -27  -2    3.52    0.40
  -2 -27  -2    3.61    0.42
   2 -27   2    3.49    0.44
  -2  27  -3    0.11    0.10
  -2  27  -3   -0.05    0.11
  -2  27  -3    0.13    0.12
  -2  27  -3   -0.09    0.12
  -2 -27  -3    0.02    0.13
   2 -27   3   -0.09    0.09
  -2 -27  -3    0.19    0.13
  -2 -27  -3    0.28    0.18
   2 -27   3   -0.11    0.15
  -2  27  -4   -0.04    0.13
  -2  27  -4   -0.06    0.09
  -2  27  -4    0.01    0.10
  -2  27  -4    0.09    0.12
  -2 -27  -4   -0.05    0.18
  -2 -27  -4    0.00    0.14
   2 -27   4    0.02    0.10
   2 -27   4   -0.04    0.19
  -2  27  -5    1.86    0.37
  -2  27  -5    2.05    0.38
  -2  27  -5    1.99    0.35
  -2  27  -5    2.22    0.25
  -2 -27  -5    1.58    0.37
   2 -27   5    1.98    0.39
  -2 -27  -5    1.48    0.28
  -2  27  -6    0.26    0.20
  -2  27  -6    0.54    0.23
  -2  27  -6    0.43    0.22
  -2 -27  -6    0.34    0.29
   2 -27   6    0.18    0.23
  -2 -27  -6    0.37    0.19
   2  28  -6    0.13    0.19
   2  28  -6    0.05    0.15
   2  28  -6    0.05    0.16
   2 -28  -6    0.18    0.16
   2 -28  -6    0.00    0.21
  -2 -28   6   -0.01    0.25
   2  28  -5    0.12    0.09
   2  28  -5    0.16    0.17
   2  28  -5    0.18    0.16
   2  28  -5    0.22    0.20
  -2 -28   5    0.30    0.25
   2 -28  -5    0.09    0.16
   2  28  -4    0.02    0.13
   2  28  -4    0.22    0.18
   2  28  -4    0.11    0.10
   2  28  -4    0.03    0.13
  -2 -28   4    0.27    0.20
   2 -28  -4    0.25    0.16
  -2 -28   4    0.08    0.12
   2  28  -3    0.17    0.12
   2  28  -3    0.44    0.19
   2  28  -3    0.24    0.16
   2 -28  -3    0.01    0.19
   2 -28  -3    0.13    0.13
  -2 -28   3    0.16    0.20
  -2 -28   3    0.28    0.14
   2 -28  -3   -0.09    0.14
   2  28  -2    4.80    0.40
   2  28  -2    5.08    0.49
   2  28  -2    5.03    0.46
   2  28  -2    4.86    0.37
  -2 -28   2    5.53    0.51
  -2 -28   2    5.09    0.36
   2 -28  -2    4.65    0.46
   2 -28  -2    4.52    0.45
   2 -28  -2    4.07    0.46
   2  28  -1    0.39    0.15
   2  28  -1    0.11    0.13
  -2 -28   1    0.14    0.17
  -2 -28   1    0.09    0.12
   2 -28  -1    0.01    0.17
  -2  28   0    1.69    0.28
   2  28   0    2.11    0.35
  -2  28   0    1.88    0.33
   2  28   0    1.73    0.29
   2 -28   0    1.38    0.29
  -2 -28   0    1.42    0.29
   2 -28   0    1.02    0.19
  -2 -28   0    1.33    0.21
  -2  28  -1    0.04    0.09
  -2  28  -1    0.08    0.13
   2 -28   1    0.19    0.17
   2 -28   1    0.07    0.10
  -2 -28  -1    0.06    0.13
  -2  28  -2    0.14    0.13
  -2  28  -2    0.06    0.11
  -2  28  -2    0.08    0.09
  -2  28  -2    0.05    0.12
  -2 -28  -2    0.04    0.12
   2 -28   2   -0.12    0.10
  -2 -28  -2   -0.05    0.11
  -2 -28  -2   -0.04    0.15
   2 -28   2   -0.12    0.14
  -2  28  -3    4.96    0.52
  -2  28  -3    4.68    0.38
  -2  28  -3    4.45    0.52
   2 -28   3    4.14    0.50
  -2 -28  -3    4.07    0.51
  -2 -28  -3    3.53    0.43
   2 -28   3    3.69    0.35
  -2  28  -4    0.09    0.14
  -2  28  -4    0.13    0.13
  -2  28  -4   -0.01    0.15
  -2  28  -4    0.02    0.10
  -2 -28  -4    0.13    0.17
   2 -28   4    0.08    0.19
  -2  28  -5    0.15    0.15
  -2  28  -5    0.02    0.10
  -2  28  -5    0.02    0.16
  -2  28  -5    0.06    0.13
   2 -28   5   -0.06    0.17
  -2 -28  -5    0.26    0.19
  -2 -28  -5    0.16    0.24
  -2  28  -6    0.12    0.16
  -2  28  -6    0.17    0.15
  -2  28  -6    0.26    0.20
  -2 -28  -6    0.21    0.17
  -2 -28  -6    0.11    0.25
   2 -28   6    0.22    0.25
   2  29  -6    0.62    0.25
   2  29  -6    0.53    0.22
   2  29  -6    0.28    0.25
  -2 -29   6    0.66    0.32
   2 -29  -6    0.63    0.22
   2 -29  -6    0.66    0.35
   2  29  -5   -0.02    0.19
   2  29  -5    0.10    0.09
   2  29  -5   -0.04    0.15
   2  29  -5    0.29    0.19
   2 -29  -5   -0.14    0.14
  -2 -29   5    0.18    0.24
   2  29  -4    1.70    0.34
   2  29  -4    1.58    0.25
   2  29  -4    1.48    0.31
  -2 -29   4    1.91    0.35
   2 -29  -4    0.72    0.21
   2  29  -3    0.33    0.14
   2  29  -3    0.71    0.21
   2  29  -3    0.25    0.16
  -2 -29   3    0.15    0.21
  -2 -29   3    0.36    0.16
   2 -29  -3    0.26    0.17
   2  29  -2    0.14    0.12
   2 -29  -2    0.16    0.18
  -2 -29   2   -0.03    0.17
   2 -29  -2    0.14    0.13
  -2 -29   2   -0.03    0.12
   2  29  -1    2.01    0.32
   2  29  -1    1.76    0.33
  -2 -29   1    1.65    0.25
  -2 -29   1    1.63    0.31
   2 -29  -1    1.79    0.31
   2  29   0    2.47    0.39
  -2  29   0    1.88    0.33
  -2  29   0    2.09    0.31
   2  29   0    2.01    0.32
   2 -29   0    1.69    0.33
  -2 -29   0    2.17    0.36
  -2  29  -1    0.03    0.10
  -2  29  -1   -0.05    0.12
   2 -29   1    0.14    0.17
   2 -29   1   -0.03    0.10
  -2 -29  -1    0.04    0.12
  -2  29  -2    0.46    0.18
  -2  29  -2    0.35    0.18
  -2  29  -2    0.40    0.18
  -2 -29  -2    0.33    0.16
   2 -29   2    0.35    0.15
   2 -29   2   -0.24    0.17
  -2 -29  -2    0.23    0.15
  -2  29  -3    0.89    0.25
  -2  29  -3    0.99    0.22
  -2  29  -3    1.06    0.25
   2 -29   3    0.75    0.27
   2 -29   3    0.73    0.19
  -2 -29  -3    0.56    0.21
  -2  29  -4    0.36    0.19
  -2  29  -4    0.29    0.20
  -2  29  -4    0.14    0.13
  -2  29  -4    0.07    0.16
   2 -29   4    0.13    0.19
  -2 -29  -4    0.36    0.21
  -2  29  -5    0.07    0.16
  -2  29  -5    0.21    0.19
  -2  29  -5    0.63    0.22
  -2  29  -5    0.31    0.13
   2 -29   5    0.34    0.24
  -2 -29  -5    0.26    0.19
   2  30  -5    0.80    0.16
   2  30  -5    0.95    0.27
   2  30  -5    1.43    0.33
  -2 -30   5    1.20    0.35
   2 -30  -5    0.60    0.23
   2  30  -4    0.13    0.19
   2  30  -4    0.35    0.19
   2  30  -4    0.31    0.14
   2 -30  -4    0.28    0.18
  -2 -30   4    0.08    0.19
   2  30  -3    0.53    0.20
   2  30  -3    0.33    0.15
   2  30  -3    0.19    0.18
  -2 -30   3    0.58    0.23
   2 -30  -3    0.38    0.22
  -2 -30   3    0.53    0.18
   2  30  -2    1.52    0.28
   2 -30  -2    1.71    0.32
  -2 -30   2    1.02    0.28
   2 -30  -2    1.29    0.28
  -2 -30   2    1.42    0.25
   2  30  -1    0.85    0.23
   2  30  -1    1.09    0.24
   2 -30  -1    0.96    0.25
  -2 -30   1    0.72    0.24
  -2 -30   1    1.14    0.23
   2  30   0    0.08    0.14
  -2  30   0   -0.02    0.09
   2  30   0    0.07    0.11
  -2  30   0    0.00    0.14
   2 -30   0    0.02    0.16
  -2 -30   0    0.06    0.13
  -2  30  -1    0.38    0.18
  -2  30  -1    0.26    0.18
   2 -30   1    0.06    0.13
   2 -30   1    0.34    0.23
  -2 -30  -1    0.26    0.16
  -2  30  -2    0.14    0.15
  -2  30  -2    0.35    0.19
  -2  30  -2    0.15    0.14
   2 -30   2    0.18    0.14
   2 -30   2   -0.03    0.20
  -2 -30  -2   -0.13    0.13
  -2 -30  -2    0.15    0.15
  -2  30  -3    0.56    0.20
  -2  30  -3    0.47    0.21
  -2  30  -3    0.31    0.16
   2 -30   3    0.53    0.22
  -2 -30  -3    0.16    0.18
  -2  30  -4    0.22    0.14
  -2  30  -4    0.24    0.17
  -2  30  -4   -0.02    0.12
   2 -30   4    0.31    0.22
  -2 -30  -4   -0.14    0.16
  -2  30  -5   -0.04    0.13
  -2  30  -5    0.09    0.12
  -2  30  -5   -0.13    0.14
  -2  30  -5    0.01    0.16
  -2 -30  -5    0.20    0.17
   2 -30   5    0.19    0.21
   2  31  -5    0.10    0.17
   2  31  -5    0.14    0.16
   2  31  -5    0.13    0.10
  -2 -31   5    0.08    0.24
   2 -31  -5    0.15    0.19
   2  31  -4    0.57    0.17
   2  31  -4    0.10    0.16
   2  31  -4    0.34    0.21
   2 -31  -4    0.39    0.21
  -2 -31   4    0.35    0.24
   2  31  -3    0.17    0.16
   2  31  -3    0.04    0.14
   2  31  -3    0.09    0.12
   2 -31  -3    0.10    0.19
  -2 -31   3   -0.02    0.21
   2  31  -2    0.35    0.17
  -2 -31   2    0.20    0.15
   2 -31  -2    0.52    0.19
  -2 -31   2    0.39    0.25
   2 -31  -2    0.27    0.21
   2  31  -1    0.14    0.16
   2 -31  -1    0.62    0.22
  -2 -31   1    0.24    0.16
  -2 -31   1    0.17    0.20
  -2  31   0    0.51    0.21
   2  31   0    0.24    0.19
  -2  31   0    0.58    0.19
   2  31   0    0.27    0.16
  -2 -31   0    0.31    0.18
   2 -31   0    0.74    0.24
  -2  31  -1    3.73    0.46
  -2 -31  -1    3.48    0.46
   2 -31   1    3.34    0.46
   2 -31   1    2.27    0.29
  -2  31  -2    0.09    0.14
   2 -31   2   -0.09    0.12
  -2 -31  -2    0.22    0.17
   2 -31   2    0.03    0.18
  -2  31  -3    0.20    0.13
  -2  31  -3   -0.05    0.14
  -2  31  -3   -0.11    0.13
  -2 -31  -3    0.25    0.19
   2 -31   3   -0.05    0.20
  -2  31  -4    1.77    0.37
  -2  31  -4    2.17    0.40
  -2  31  -4    1.61    0.27
   2 -31   4    0.75    0.26
  -2 -31  -4    0.80    0.25
   2 -31   5    0.87    0.28
   2  32  -4    0.08    0.17
   2  32  -4    0.06    0.12
   2  32  -4    0.09    0.15
   2 -32  -4   -0.06    0.15
  -2 -32   4    0.30    0.24
   2  32  -3    1.38    0.27
   2  32  -3    1.56    0.30
   2  32  -3    1.16    0.29
  -2 -32   3    1.53    0.36
   2 -32  -3    0.83    0.27
   2  32  -2   -0.01    0.12
  -2 -32   2    0.33    0.24
   2 -32  -2    0.08    0.21
  -2 -32   2    0.08    0.18
   2  32  -1    0.32    0.18
  -2 -32   1    0.07    0.16
   2 -32  -1    0.21    0.20
  -2  32   0    0.27    0.19
   2 -32   0    0.27    0.24
  -2 -32   0    0.13    0.16
  -2  32  -1    0.42    0.20
   2 -32   1    0.65    0.27
  -2 -32  -1    0.28    0.18
   2 -32   1    0.29    0.18
  -2  32  -2    0.29    0.18
   2 -32   2    0.27    0.25
  -2  32  -3    2.03    0.38
  -2  32  -3    1.64    0.34
  -2  32  -3    1.62    0.30
  -2 -32  -3    0.73    0.26
   2 -32   3    1.47    0.37
  -2  32  -4    0.01    0.16
  -2  32  -4    0.21    0.15
  -2  32  -4    0.34    0.21
   2 -32   4    0.26    0.23
  -2 -32  -4    0.25    0.21
   2  33  -4    0.20    0.14
   2  33  -4    0.15    0.20
   2  33  -4    0.42    0.22
   2 -33  -4    0.18    0.19
  -2 -33   4    0.52    0.28
   2  33  -3    1.85    0.32
  -2 -33   3    1.03    0.34
   2 -33  -3    0.98    0.30
   2  33  -2   -0.05    0.13
  -2 -33   2    0.23    0.24
   2 -33  -2    0.10    0.23
   2  33  -1   -0.04    0.13
   2 -33  -1   -0.26    0.22
  -2 -33   1    0.03    0.15
   2 -33   0    1.54    0.35
  -2 -33   0    1.42    0.31
  -2  33  -1    0.60    0.24
  -2 -33  -1    0.73    0.24
   2 -33   1    0.40    0.27
  -2  33  -2    1.71    0.32
   2 -33   2    1.29    0.36
  -2  33  -3   -0.11    0.12
  -2  33  -3   -0.08    0.15
  -2  33  -3    0.08    0.15
  -2 -33  -3    0.21    0.20
   2 -33   3   -0.17    0.20
  -2  33  -4    0.05    0.14
  -2  33  -4   -0.11    0.14
  -2  33  -4   -0.13    0.17
   2 -33   4    0.05    0.24
  -2 -33  -4    0.22    0.21
   2  34  -3    1.85    0.31
   2 -34  -3    1.12    0.32
  -2 -34   3    1.31    0.36
   2  34  -2    0.30    0.17
  -2 -34   2    0.45    0.28
   2  34  -1    2.38    0.38
  -2 -34   1    1.50    0.34
   2 -34  -1    2.17    0.42
  -2 -34   0    1.97    0.41
   2 -34   0    2.51    0.43
  -2  34  -1    1.40    0.32
  -2 -34  -1    1.08    0.30
   2 -34   1    0.95    0.32
  -2  34  -2    0.14    0.15
   2 -34   2    0.25    0.24
  -2  34  -3    1.06    0.27
  -2  34  -3    1.50    0.43
  -2  34  -3    1.14    0.38
   2 -34   3    0.78    0.32
  -2 -34  -3    0.79    0.28
   2  35  -3    0.19    0.15
  -2 -35   3    0.18    0.30
   2 -35  -3    0.14    0.22
   2  35  -2    0.40    0.20
  -2 -35   2    0.53    0.32
   2  35  -1    0.96    0.29
  -2 -35   1    0.42    0.21
   2 -35  -1    0.45    0.31
  -2 -35   0    0.03    0.19
   2 -35   0   -0.03    0.27
  -2  35  -1    0.35    0.21
   2 -35   1    0.62    0.30
  -2 -35  -1    0.35    0.23
  -2  35  -2    1.44    0.31
   2 -35   2    1.13    0.35
  -2 -36   2    1.46    0.54
   2  36  -1    0.16    0.16
  -2 -36   1    0.17    0.19
   2 -36  -1    0.21    0.31
   2 -36   0    0.05    0.30
  -2 -36   0   -0.06    0.17
  -2  36  -1    1.21    0.31
   2 -36   1    1.16    0.35
   3   0  -9    0.12    0.17
   3   0  -8   11.43    0.65
   3   0  -8   11.70    0.64
   3   0  -7   -0.01    0.10
   3   0  -7   -0.20    0.11
   3   0  -7    0.04    0.15
   3   0  -7    0.21    0.12
   3   0  -6   10.36    0.52
   3   0  -6    9.46    0.54
   3   0  -6    9.01    0.45
   3   0  -6    9.65    0.50
   3   0  -6    9.35    0.49
   3   0  -6    9.98    0.45
   3   0  -5    0.01    0.06
   3   0  -5   -0.01    0.05
   3   0  -5    0.11    0.08
   3   0  -5    0.03    0.07
   3   0  -5    0.01    0.09
   3   0  -5   -0.03    0.08
   3   0  -4    1.43    0.20
   3   0  -4    1.88    0.22
   3   0  -4    2.03    0.26
   3   0  -4    1.43    0.20
   3   0  -4    1.39    0.19
   3   0  -3    0.07    0.07
   3   0  -3    0.04    0.06
   3   0  -3    0.00    0.07
   3   0  -3    0.01    0.05
   3   0  -3   -0.01    0.03
   3   0  -3   -0.02    0.02
   3   0  -3    0.03    0.02
   3   0  -3   -0.05    0.06
   3   0  -2  104.64    1.63
   3   0  -2  102.99    1.60
   3   0  -2  103.47    1.67
   3   0  -2  105.99    1.48
   3   0  -2  106.61    1.50
   3   0  -1    0.02    0.04
   3   0  -1   -0.01    0.03
   3   0  -1    0.01    0.04
   3   0  -1   -0.02    0.04
   3   0  -1   -0.03    0.03
   3   0   0   51.34    0.91
   3   0   0   50.31    0.86
   3   0   0   51.50    0.83
   3   0   0   50.22    0.80
   3   0   1    0.00    0.03
  -3   0  -1    0.02    0.03
  -3   0  -1    0.06    0.05
   3   0   1   -0.01    0.02
   3   0   1    0.02    0.02
   3   0   1    0.01    0.04
  -3   0  -1   -0.01    0.04
   3   0   1    0.02    0.04
   3   0   2    5.61    0.20
   3   0   2    5.68    0.26
  -3   0  -2    6.10    0.27
  -3   0  -2    6.37    0.25
  -3   0  -2    6.44    0.32
   3   0   2    5.86    0.21
  -3   0  -3    0.04    0.06
   3   0   3    0.00    0.03
  -3   0  -3    0.05    0.05
  -3   0  -3    0.00    0.03
   3   0   3    0.07    0.04
  -3   0  -4    1.27    0.21
  -3   0  -4    1.97    0.14
  -3   0  -5    0.01    0.08
  -3   0  -6    4.34    0.45
  -3   0  -6    4.66    0.45
  -3   0  -7   -0.12    0.12
  -3   0  -7   -0.08    0.10
  -3   0  -8    2.36    0.38
  -3   0  -9   -0.03    0.15
   3   1  -9    0.06    0.16
   3  -1  -9    0.06    0.18
   3   1  -8    3.50    0.44
   3   1  -8    3.33    0.42
   3  -1  -8    4.55    0.50
   3  -1  -8    4.00    0.46
   3   1  -7    1.61    0.28
   3   1  -7    1.83    0.28
   3   1  -7    1.84    0.31
   3   1  -7    2.24    0.31
   3   1  -7    2.45    0.31
   3   1  -7    2.40    0.33
   3  -1  -7    1.88    0.30
   3  -1  -7    1.95    0.29
   3  -1  -7    2.11    0.31
   3  -1  -7    1.72    0.27
   3   1  -6    6.10    0.36
   3   1  -6    5.48    0.38
   3   1  -6    6.39    0.41
   3   1  -6    5.96    0.43
   3   1  -6    5.78    0.40
   3   1  -6    6.12    0.38
   3  -1  -6    6.02    0.41
   3  -1  -6    6.10    0.35
   3  -1  -6    6.33    0.44
   3  -1  -6    6.66    0.42
   3  -1  -6    6.18    0.40
   3  -1  -6    5.76    0.36
   3   1  -5    2.83    0.33
   3   1  -5    3.17    0.31
   3   1  -5    3.04    0.28
   3   1  -5    3.14    0.31
   3   1  -5    3.31    0.26
   3   1  -5    3.45    0.33
   3  -1  -5    2.88    0.29
   3  -1  -5    2.73    0.29
   3  -1  -5    3.10    0.23
   3  -1  -5    2.96    0.33
   3  -1  -5    3.03    0.24
   3  -1  -5    3.05    0.31
   3   1  -4   25.21    0.72
   3   1  -4   26.38    0.70
   3   1  -4   26.91    0.69
   3   1  -4   25.86    0.78
   3   1  -4   26.20    0.73
   3  -1  -4   26.23    0.73
   3  -1  -4   26.22    0.43
   3  -1  -4   26.97    0.67
   3  -1  -4   26.56    0.69
   3  -1  -4   25.78    0.73
   3  -1  -4   26.29    0.79
   3   1  -3    7.11    0.20
   3   1  -3    6.91    0.24
   3   1  -3    6.77    0.35
   3   1  -3    6.82    0.33
   3   1  -3    6.44    0.32
   3   1  -3    6.65    0.31
   3   1  -3    6.66    0.30
   3   1  -3    6.87    0.20
   3  -1  -3    7.29    0.33
   3  -1  -3    7.25    0.30
   3  -1  -3    7.17    0.31
   3  -1  -3    6.86    0.33
   3  -1  -3    6.56    0.35
   3  -1  -3    6.71    0.21
   3  -1  -3    6.54    0.25
  -3  -1   3    6.46    0.26
   3  -1  -3    6.82    0.21
   3   1  -2   24.92    0.61
   3   1  -2   24.05    0.51
   3   1  -2   24.72    0.60
   3   1  -2   25.64    0.64
   3   1  -2   25.14    0.51
   3  -1  -2   24.36    0.53
  -3  -1   2   25.01    0.56
   3  -1  -2   24.87    0.51
   3  -1  -2   23.82    0.61
   3  -1  -2   23.76    0.63
   3  -1  -2   24.89    0.60
   3   1  -1   30.88    0.62
   3   1  -1   29.83    0.65
   3   1  -1   31.12    0.62
   3   1  -1   30.86    0.65
   3  -1  -1   30.01    0.61
   3  -1  -1   31.67    0.65
   3  -1  -1   30.20    0.65
   3   1   0   18.92    0.44
   3   1   0   19.94    0.49
   3   1   0   19.62    0.43
   3   1   0   18.77    0.40
  -3  -1   0   19.06    0.40
   3  -1   0   19.39    0.46
   3  -1   0   19.43    0.48
   3   1   1    2.14    0.16
  -3   1  -1    2.19    0.10
   3   1   1    2.09    0.09
   3   1   1    2.26    0.10
   3   1   1    2.23    0.13
  -3   1  -1    2.21    0.16
  -3   1  -1    2.29    0.17
   3  -1   1    2.23    0.14
   3  -1   1    2.34    0.13
  -3  -1  -1    2.10    0.17
   3  -1   1    2.03    0.15
  -3  -1  -1    2.16    0.11
  -3  -1  -1    2.14    0.16
  -3   1  -2    7.68    0.35
   3   1   2    8.06    0.31
  -3   1  -2    8.57    0.32
   3   1   2    8.24    0.24
  -3   1  -2    7.78    0.29
   3  -1   2    7.97    0.31
  -3  -1  -2    7.49    0.36
  -3  -1  -2    8.03    0.32
   3  -1   2    8.29    0.27
  -3  -1  -2    8.46    0.30
   3  -1   2    8.29    0.24
  -3   1  -3    4.49    0.23
  -3   1  -3    4.62    0.20
  -3   1  -3    5.21    0.32
   3   1   3    4.39    0.16
  -3  -1  -3    4.37    0.30
  -3  -1  -3    4.66    0.20
  -3  -1  -3    4.80    0.23
   3  -1   3    4.80    0.16
   3  -1   3    4.84    0.21
  -3   1  -4    7.05    0.41
  -3   1  -4    6.59    0.24
  -3  -1  -4    7.19    0.26
  -3  -1  -4    7.08    0.41
  -3   1  -5    0.14    0.10
  -3   1  -5    0.09    0.09
  -3  -1  -5    0.12    0.11
  -3  -1  -5    0.20    0.11
  -3   1  -6    0.00    0.11
  -3   1  -6    0.19    0.14
  -3  -1  -6    0.26    0.13
  -3  -1  -6    0.22    0.14
  -3   1  -7    0.99    0.23
  -3  -1  -7    0.76    0.23
  -3  -1  -7    0.87    0.23
  -3   1  -8    0.02    0.14
  -3  -1  -8    0.09    0.15
  -3   1  -9    0.15    0.19
  -3  -1  -9   -0.09    0.15
   3   2  -9    0.14    0.18
   3  -2  -9    0.06    0.16
   3   2  -8    0.63    0.21
   3   2  -8    1.38    0.28
   3  -2  -8    1.03    0.26
   3  -2  -8    1.32    0.27
   3   2  -7    5.56    0.46
   3   2  -7    5.35    0.40
   3   2  -7    4.56    0.37
   3   2  -7    5.31    0.38
   3   2  -7    5.00    0.40
   3   2  -7    5.23    0.46
   3  -2  -7    4.46    0.42
   3  -2  -7    4.48    0.44
   3  -2  -7    5.22    0.40
   3  -2  -7    5.49    0.47
   3   2  -6    7.34    0.42
   3   2  -6    7.67    0.46
   3   2  -6    8.64    0.52
   3   2  -6    8.02    0.45
   3   2  -6    7.52    0.44
   3   2  -6    7.91    0.41
   3  -2  -6    7.30    0.40
   3  -2  -6    8.98    0.48
   3  -2  -6    8.21    0.51
   3  -2  -6    6.95    0.37
   3  -2  -6    7.80    0.46
   3  -2  -6    7.85    0.46
   3   2  -5    5.98    0.40
   3   2  -5    6.24    0.35
   3   2  -5    5.01    0.31
   3   2  -5    5.60    0.35
   3   2  -5    5.36    0.35
   3  -2  -5    4.99    0.37
   3  -2  -5    5.85    0.36
   3  -2  -5    5.87    0.31
   3  -2  -5    5.66    0.36
   3  -2  -5    5.83    0.32
   3  -2  -5    6.05    0.36
   3   2  -4    0.10    0.08
   3   2  -4    0.11    0.07
   3   2  -4   -0.02    0.06
   3   2  -4   -0.02    0.07
   3   2  -4    0.07    0.08
   3  -2  -4   -0.01    0.05
   3  -2  -4    0.01    0.03
   3  -2  -4    0.00    0.06
   3  -2  -4    0.02    0.07
   3  -2  -4   -0.02    0.06
   3  -2  -4    0.07    0.08
   3   2  -3   39.65    0.85
   3   2  -3   38.52    0.86
   3   2  -3   40.14    0.70
   3   2  -3   38.78    0.87
   3   2  -3   38.09    0.81
   3   2  -3   40.02    0.61
   3   2  -3   38.72    0.61
   3   2  -3   38.64    0.91
   3  -2  -3   38.28    0.86
   3  -2  -3   38.39    0.86
   3  -2  -3   39.91    0.93
   3  -2  -3   38.67    0.65
   3  -2  -3   39.59    0.73
   3  -2  -3   39.20    0.65
  -3  -2   3   38.54    0.75
   3   2  -2    1.05    0.11
   3   2  -2    1.20    0.16
   3   2  -2    1.28    0.16
   3   2  -2    1.21    0.16
   3   2  -2    1.11    0.11
   3  -2  -2    1.08    0.14
   3  -2  -2    1.25    0.12
   3  -2  -2    1.27    0.13
  -3  -2   2    1.23    0.14
   3   2  -1   19.16    0.46
   3   2  -1   19.14    0.46
   3   2  -1   19.34    0.49
   3   2  -1   18.54    0.47
   3  -2  -1   18.89    0.49
   3  -2  -1   18.91    0.46
   3   2   0    3.79    0.20
   3   2   0    3.58    0.15
   3   2   0    3.55    0.17
   3   2   0    3.57    0.17
   3  -2   0    3.25    0.18
  -3  -2   0    3.35    0.15
   3  -2   0    3.62    0.19
   3   2   1   42.76    0.62
   3   2   1   42.85    0.60
   3   2   1   42.32    0.83
  -3   2  -1   43.65    0.87
  -3   2  -1   42.13    0.64
  -3   2  -1   43.82    0.81
   3  -2   1   41.85    0.81
  -3  -2  -1   43.41    0.91
  -3  -2  -1   41.90    0.66
   3  -2   1   41.86    0.71
  -3  -2  -1   42.80    0.89
   3  -2   1   43.33    0.77
  -3   2  -2    0.48    0.12
  -3   2  -2    0.46    0.09
  -3   2  -2    0.62    0.10
   3   2   2    0.70    0.11
   3   2   2    0.75    0.09
  -3  -2  -2    0.79    0.14
   3  -2   2    0.79    0.11
   3  -2   2    0.69    0.11
   3  -2   2    0.61    0.08
  -3  -2  -2    0.58    0.11
  -3  -2  -2    0.66    0.10
  -3   2  -3    6.30    0.35
   3   2   3    6.68    0.21
  -3   2  -3    6.76    0.24
  -3   2  -3    6.49    0.27
   3  -2   3    7.04    0.27
   3  -2   3    6.91    0.19
  -3  -2  -3    6.83    0.28
  -3  -2  -3    7.33    0.26
  -3  -2  -3    6.65    0.37
  -3   2  -4   -0.03    0.04
  -3   2  -4    0.03    0.07
  -3   2  -4    0.00    0.07
  -3  -2  -4   -0.05    0.06
  -3  -2  -4   -0.01    0.04
  -3   2  -5    0.29    0.11
  -3   2  -5    0.32    0.12
  -3  -2  -5    0.27    0.14
  -3  -2  -5    0.15    0.11
  -3   2  -6    0.16    0.12
  -3   2  -6    0.11    0.11
  -3  -2  -6   -0.07    0.11
  -3  -2  -6    0.00    0.10
  -3   2  -7    0.11    0.12
  -3  -2  -7    0.06    0.12
  -3  -2  -7   -0.07    0.11
  -3   2  -8    0.10    0.15
  -3  -2  -8    0.58    0.21
  -3  -2  -8    0.56    0.23
  -3   2  -9    0.40    0.22
  -3  -2  -9    0.17    0.20
   3   3  -9    5.01    0.58
   3  -3  -9    4.27    0.53
  -3  -3   9    3.59    0.48
   3   3  -8    1.51    0.30
   3   3  -8    1.62    0.32
  -3  -3   8    1.17    0.26
   3  -3  -8    1.42    0.28
   3  -3  -8    2.23    0.38
   3   3  -7    9.69    0.53
   3   3  -7   11.18    0.59
   3   3  -7   11.22    0.54
   3   3  -7   11.62    0.58
   3   3  -7   11.56    0.61
   3   3  -7   12.05    0.66
   3  -3  -7   12.81    0.67
   3  -3  -7   10.79    0.59
   3  -3  -7   11.76    0.58
   3  -3  -7   11.67    0.61
   3   3  -6    0.18    0.11
   3   3  -6    0.45    0.17
   3   3  -6    0.14    0.09
   3   3  -6    0.32    0.13
   3   3  -6    0.18    0.09
   3   3  -6    0.18    0.13
   3  -3  -6    0.30    0.14
   3  -3  -6    0.26    0.12
   3  -3  -6    0.34    0.15
   3  -3  -6    0.19    0.12
   3   3  -5    0.20    0.09
   3   3  -5    0.16    0.10
   3   3  -5    0.10    0.09
   3   3  -5   -0.02    0.09
   3   3  -5    0.29    0.11
   3  -3  -5    0.27    0.12
   3  -3  -5    0.11    0.08
   3  -3  -5    0.14    0.10
   3  -3  -5    0.11    0.07
   3  -3  -5    0.16    0.09
   3  -3  -5    0.24    0.13
   3   3  -4    0.09    0.07
   3   3  -4    0.23    0.10
   3   3  -4    0.29    0.10
   3   3  -4    0.13    0.07
   3   3  -4    0.09    0.07
   3  -3  -4    0.13    0.04
   3  -3  -4    0.08    0.07
   3  -3  -4    0.25    0.11
   3  -3  -4    0.25    0.09
   3  -3  -4    0.15    0.09
   3  -3  -4    0.07    0.07
   3   3  -3   27.86    0.70
   3   3  -3   27.80    0.70
   3   3  -3   28.11    0.67
   3   3  -3   27.70    0.47
   3   3  -3   27.26    0.54
   3   3  -3   28.34    0.72
   3   3  -3   29.41    0.48
   3   3  -3   27.63    0.75
  -3  -3   3   28.15    0.61
   3  -3  -3   28.72    0.60
   3  -3  -3   28.23    0.54
   3  -3  -3   28.58    0.72
   3  -3  -3   28.22    0.53
   3   3  -2    0.38    0.09
   3   3  -2    0.42    0.10
   3   3  -2    0.55    0.12
   3   3  -2    0.47    0.07
   3   3  -2    0.44    0.09
   3   3  -2    0.50    0.08
   3   3  -2    0.46    0.14
   3   3  -2    0.58    0.11
   3  -3  -2    0.63    0.12
   3  -3  -2    0.46    0.09
   3  -3  -2    0.50    0.08
  -3  -3   2    0.48    0.09
   3   3  -1   57.39    0.97
   3   3  -1   56.34    0.99
   3   3  -1   56.94    0.97
   3   3  -1   57.44    0.97
   3   3  -1   57.18    0.96
  -3  -3   1   55.57    0.99
   3  -3  -1   56.12    1.00
   3  -3  -1   56.31    0.96
   3   3   0    8.66    0.27
   3   3   0    8.43    0.27
   3   3   0    8.63    0.31
   3   3   0    8.79    0.25
  -3  -3   0    8.42    0.32
   3  -3   0    8.39    0.30
  -3  -3   0    8.94    0.33
  -3  -3   0    8.48    0.25
   3  -3   0    8.62    0.30
  -3  -3   0    8.24    0.25
  -3  -3   0    8.65    0.27
   3  -3   0    9.16    0.26
  -3   3  -1   25.66    0.63
   3   3   1   25.71    0.61
  -3   3  -1   26.06    0.59
  -3   3  -1   25.99    0.44
   3  -3   1   25.42    0.56
  -3  -3  -1   26.67    0.47
  -3  -3  -1   26.78    0.66
   3  -3   1   26.24    0.51
   3  -3   1   26.26    0.59
   3   3   2    0.08    0.04
  -3   3  -2    0.08    0.06
  -3   3  -2    0.08    0.05
   3   3   2    0.05    0.05
  -3   3  -2    0.07    0.05
   3  -3   2    0.05    0.05
   3  -3   2    0.07    0.05
  -3  -3  -2    0.13    0.07
  -3  -3  -2    0.01    0.04
   3  -3   2    0.02    0.03
  -3  -3  -2    0.07    0.06
  -3   3  -3    5.81    0.22
  -3   3  -3    5.68    0.25
  -3   3  -3    5.85    0.34
   3   3   3    6.01    0.20
   3  -3   3    5.77    0.25
  -3  -3  -3    5.86    0.35
  -3  -3  -3    6.03    0.27
  -3  -3  -3    5.87    0.24
   3  -3   3    5.71    0.18
  -3   3  -4    7.01    0.24
  -3   3  -4    7.60    0.43
   3   3   4    7.31    0.21
  -3   3  -4    6.65    0.35
  -3  -3  -4    6.83    0.27
   3  -3   4    8.11    0.38
  -3  -3  -4    6.71    0.40
  -3   3  -5    1.86    0.24
  -3   3  -5    1.46    0.25
  -3  -3  -5    1.81    0.27
  -3  -3  -5    1.99    0.28
  -3   3  -6    0.72    0.20
  -3   3  -6    0.45    0.15
  -3  -3  -6    0.42    0.16
  -3  -3  -6    0.73    0.22
  -3   3  -7    0.13    0.12
  -3  -3  -7    0.17    0.15
  -3  -3  -7    0.21    0.16
  -3   3  -8   -0.09    0.14
  -3  -3  -8   -0.10    0.16
  -3  -3  -8   -0.15    0.12
  -3   3  -9    0.29    0.20
  -3  -3  -9    0.34    0.23
   3   4  -9    0.15    0.21
  -3  -4   9    0.16    0.19
   3  -4  -9    0.12    0.17
   3   4  -8    0.26    0.16
   3   4  -8    0.20    0.16
   3  -4  -8    0.29    0.17
  -3  -4   8   -0.03    0.13
   3  -4  -8    0.48    0.22
   3   4  -7    0.17    0.12
   3   4  -7    0.10    0.12
   3   4  -7    0.06    0.11
   3   4  -7    0.09    0.11
   3   4  -7    0.06    0.10
   3   4  -7   -0.11    0.14
   3  -4  -7   -0.01    0.13
   3  -4  -7    0.10    0.14
   3  -4  -7    0.16    0.12
   3  -4  -7    0.18    0.15
   3   4  -6    3.14    0.36
   3   4  -6    2.82    0.33
   3   4  -6    3.18    0.34
   3   4  -6    3.44    0.39
   3   4  -6    2.98    0.33
   3   4  -6    3.44    0.36
   3  -4  -6    2.94    0.37
   3  -4  -6    2.98    0.33
   3  -4  -6    2.93    0.34
   3  -4  -6    3.06    0.35
   3   4  -5   22.49    0.74
   3   4  -5   23.25    0.73
   3   4  -5   23.31    0.75
   3   4  -5   24.11    0.81
   3   4  -5   22.48    0.69
   3  -4  -5   23.05    0.74
   3  -4  -5   24.10    0.82
   3  -4  -5   23.98    0.74
   3  -4  -5   23.47    0.65
   3  -4  -5   24.29    0.64
   3  -4  -5   24.42    0.77
   3   4  -4    3.05    0.29
   3   4  -4    3.38    0.28
   3   4  -4    3.44    0.26
   3   4  -4    3.62    0.25
   3   4  -4    4.10    0.27
   3  -4  -4    3.38    0.28
   3  -4  -4    3.45    0.27
   3  -4  -4    3.60    0.26
   3  -4  -4    3.60    0.23
   3  -4  -4    3.39    0.21
   3  -4  -4    3.33    0.16
   3   4  -3    7.87    0.21
   3   4  -3    7.86    0.26
   3   4  -3    8.14    0.36
   3   4  -3    7.74    0.38
   3   4  -3    7.69    0.35
   3   4  -3    8.25    0.21
   3   4  -3    7.49    0.33
   3   4  -3    8.20    0.36
   3  -4  -3    7.97    0.25
   3  -4  -3    7.64    0.26
   3  -4  -3    7.93    0.36
   3  -4  -3    8.00    0.30
  -3  -4   3    7.26    0.28
   3   4  -2    7.32    0.25
   3   4  -2    7.42    0.31
   3   4  -2    7.30    0.25
   3   4  -2    7.31    0.28
   3   4  -2    7.87    0.34
   3   4  -2    7.36    0.30
   3   4  -2    7.70    0.32
   3   4  -2    7.83    0.32
   3  -4  -2    7.42    0.27
   3  -4  -2    6.14    0.39
  -3  -4   2    7.66    0.29
   3  -4  -2    7.46    0.32
   3   4  -1   11.09    0.35
   3   4  -1   10.87    0.34
   3   4  -1   11.30    0.37
   3   4  -1   11.16    0.35
   3   4  -1   10.72    0.34
   3  -4  -1   11.38    0.35
  -3  -4   1   11.08    0.36
  -3  -4   1   10.64    0.36
   3  -4  -1   11.24    0.38
   3   4   0    0.23    0.05
   3   4   0    0.13    0.05
   3   4   0    0.07    0.05
   3   4   0    0.05    0.04
  -3  -4   0    0.15    0.05
   3  -4   0    0.01    0.04
  -3  -4   0    0.08    0.05
  -3  -4   0    0.16    0.06
   3  -4   0    0.08    0.05
   3  -4   0    0.16    0.05
  -3   4  -1   18.04    0.51
   3   4   1   18.66    0.50
  -3   4  -1   18.13    0.48
  -3   4  -1   17.56    0.34
   3  -4   1   17.92    0.47
  -3  -4  -1   17.73    0.53
   3  -4   1   18.01    0.40
  -3  -4  -1   17.76    0.34
  -3  -4  -1   17.87    0.33
  -3  -4  -1   18.08    0.49
   3  -4   1   17.46    0.47
  -3  -4  -1   17.83    0.37
  -3   4  -2    0.03    0.05
  -3   4  -2    0.11    0.05
   3   4   2    0.04    0.05
  -3   4  -2    0.02    0.05
   3  -4   2    0.18    0.07
  -3  -4  -2    0.15    0.06
   3  -4   2    0.06    0.04
  -3  -4  -2    0.11    0.07
  -3  -4  -2    0.07    0.06
   3  -4   2    0.06    0.04
  -3   4  -3    0.88    0.12
  -3   4  -3    1.08    0.17
  -3   4  -3    0.80    0.16
  -3   4  -3    0.83    0.10
   3   4   3    0.97    0.10
  -3  -4  -3    1.17    0.19
   3  -4   3    0.97    0.08
  -3  -4  -3    1.06    0.12
  -3  -4  -3    0.96    0.13
   3  -4   3    1.03    0.14
  -3   4  -4    4.88    0.31
  -3   4  -4    5.33    0.35
   3   4   4    4.74    0.18
  -3   4  -4    4.64    0.19
   3  -4   4    5.17    0.27
  -3  -4  -4    5.04    0.35
  -3  -4  -4    4.91    0.23
  -3   4  -5    4.08    0.31
  -3   4  -5    3.45    0.37
  -3  -4  -5    4.01    0.40
  -3  -4  -5    3.68    0.15
  -3  -4  -5    3.94    0.40
  -3   4  -6    2.19    0.33
  -3   4  -6    2.25    0.30
  -3  -4  -6    2.36    0.33
  -3  -4  -6    2.41    0.35
  -3   4  -7    0.32    0.15
  -3   4  -7   -0.09    0.12
  -3  -4  -7    0.01    0.11
  -3  -4  -7   -0.17    0.13
  -3   4  -8    3.05    0.42
  -3  -4  -8    5.10    0.57
  -3  -4  -8    3.89    0.47
  -3   4  -9    0.06    0.17
   3   5  -9    0.06    0.19
  -3  -5   9    0.00    0.17
   3  -5  -9    0.07    0.18
   3   5  -8    0.30    0.17
   3   5  -8    0.77    0.22
   3   5  -8    0.73    0.23
   3  -5  -8    0.37    0.18
  -3  -5   8    0.36    0.20
   3   5  -7    0.69    0.20
   3   5  -7    0.50    0.17
   3   5  -7    0.39    0.17
   3   5  -7    0.35    0.19
   3   5  -7    0.47    0.18
   3   5  -7    0.38    0.14
   3  -5  -7    0.48    0.19
   3  -5  -7    0.32    0.18
   3  -5  -7    0.35    0.15
   3  -5  -7    0.58    0.17
  -3  -5   7    0.21    0.16
   3   5  -6    0.56    0.18
   3   5  -6    0.42    0.13
   3   5  -6    0.64    0.17
   3   5  -6    0.69    0.18
   3   5  -6    0.96    0.21
   3   5  -6    0.59    0.16
   3  -5  -6    0.56    0.15
   3  -5  -6    0.94    0.23
   3  -5  -6    0.78    0.18
   3  -5  -6    0.59    0.17
   3   5  -5    0.06    0.08
   3   5  -5    0.10    0.10
   3   5  -5    0.06    0.08
   3   5  -5    0.05    0.07
   3   5  -5   -0.03    0.08
   3  -5  -5    0.02    0.08
   3  -5  -5    0.16    0.10
   3  -5  -5   -0.01    0.05
   3  -5  -5    0.06    0.09
   3  -5  -5    0.05    0.07
   3  -5  -5    0.07    0.07
   3   5  -4    0.70    0.15
   3   5  -4    0.49    0.12
   3   5  -4    0.73    0.15
   3   5  -4    0.62    0.14
   3   5  -4    0.44    0.13
   3  -5  -4    0.65    0.05
   3  -5  -4    0.81    0.14
   3  -5  -4    0.70    0.13
   3  -5  -4    0.58    0.05
   3  -5  -4    0.53    0.13
   3  -5  -4    0.65    0.10
   3   5  -3   12.15    0.45
   3   5  -3   12.37    0.48
   3   5  -3   11.87    0.43
   3   5  -3   12.09    0.28
   3   5  -3   12.56    0.45
   3   5  -3   12.08    0.27
   3   5  -3   11.92    0.33
   3   5  -3   11.67    0.44
   3  -5  -3   11.93    0.38
  -3  -5   3   11.81    0.37
   3  -5  -3   11.85    0.33
   3  -5  -3   11.67    0.34
   3   5  -2   32.53    0.67
   3   5  -2   31.80    0.63
   3   5  -2   32.93    0.74
   3   5  -2   33.09    0.75
   3   5  -2   32.99    0.78
   3   5  -2   33.79    0.73
   3   5  -2   33.53    0.63
   3   5  -2   33.38    0.74
   3  -5  -2   32.85    0.73
   3  -5  -2   33.63    0.76
  -3  -5   2   32.48    0.69
   3  -5  -2   33.04    0.66
   3   5  -1   39.50    0.80
   3   5  -1   40.85    0.78
   3   5  -1   39.93    0.77
   3   5  -1   40.43    0.77
   3   5  -1   39.50    0.77
   3  -5  -1   40.64    0.78
  -3  -5   1   39.22    0.79
  -3  -5   1   41.47    0.81
   3  -5  -1   40.26    0.82
   3   5   0   54.07    0.87
   3   5   0   54.69    0.90
   3   5   0   54.50    0.98
   3   5   0   54.10    0.86
  -3  -5   0   53.47    0.86
  -3  -5   0   52.48    0.98
   3  -5   0   53.40    0.96
   3  -5   0   53.97    0.86
   3  -5   0   54.10    0.98
  -3  -5   0   53.97    1.01
  -3   5  -1   18.04    0.48
   3   5   1   18.97    0.52
  -3   5  -1   18.04    0.51
  -3   5  -1   18.02    0.34
   3  -5   1   17.91    0.48
   3  -5   1   18.81    0.49
  -3  -5  -1   18.81    0.35
  -3  -5  -1   17.88    0.38
  -3  -5  -1   18.06    0.37
  -3  -5  -1   19.17    0.56
   3  -5   1   18.65    0.42
  -3  -5  -1   18.27    0.50
   3   5   2    4.08    0.24
  -3   5  -2    3.70    0.20
  -3   5  -2    3.74    0.25
  -3   5  -2    3.99    0.23
   3  -5   2    4.07    0.22
  -3  -5  -2    3.86    0.26
  -3  -5  -2    4.15    0.24
  -3  -5  -2    3.69    0.21
   3  -5   2    3.42    0.20
   3  -5   2    3.88    0.16
  -3   5  -3    1.43    0.16
   3   5   3    1.26    0.12
  -3   5  -3    1.54    0.21
  -3   5  -3    1.10    0.18
  -3   5  -3    1.42    0.11
   3  -5   3    1.23    0.09
   3  -5   3    1.37    0.17
  -3  -5  -3    1.35    0.16
  -3  -5  -3    1.29    0.21
  -3  -5  -3    1.32    0.20
  -3   5  -4    6.15    0.39
   3   5   4    6.27    0.21
  -3   5  -4    5.99    0.35
  -3   5  -4    5.90    0.22
  -3  -5  -4    6.28    0.27
   3  -5   4    6.18    0.31
  -3  -5  -4    6.80    0.41
  -3  -5  -4    6.85    0.41
  -3   5  -5   12.45    0.60
  -3   5  -5   12.10    0.54
  -3  -5  -5   11.88    0.59
  -3  -5  -5   12.93    0.61
  -3  -5  -5   12.40    0.32
  -3   5  -6    5.59    0.40
  -3   5  -6    6.43    0.47
  -3  -5  -6    6.48    0.47
  -3  -5  -6    6.32    0.45
  -3   5  -7    0.15    0.14
  -3   5  -7    0.27    0.15
  -3  -5  -7    0.26    0.19
  -3  -5  -7    0.41    0.18
  -3   5  -8    0.13    0.13
  -3  -5  -8   -0.05    0.21
  -3  -5  -8   -0.07    0.12
  -3   5  -9   -0.13    0.16
  -3  -5  -9   -0.14    0.23
   3   6  -9    0.63    0.29
   3  -6  -9    0.47    0.22
  -3  -6   9    0.85    0.28
   3   6  -8    0.07    0.14
   3   6  -8    0.05    0.17
   3   6  -8   -0.11    0.12
  -3  -6   8    0.05    0.15
   3  -6  -8   -0.15    0.11
   3   6  -7    0.12    0.13
   3   6  -7    0.27    0.15
   3   6  -7    0.38    0.15
   3   6  -7    0.58    0.18
   3  -6  -7    0.28    0.15
   3  -6  -7    0.48    0.18
  -3  -6   7    0.17    0.13
   3  -6  -7    0.59    0.19
   3  -6  -7   -0.08    0.14
   3   6  -6    0.09    0.12
   3   6  -6    0.00    0.08
   3   6  -6    0.07    0.08
   3   6  -6   -0.05    0.08
   3   6  -6    0.18    0.13
   3   6  -6    0.12    0.11
   3  -6  -6    0.01    0.11
   3  -6  -6    0.08    0.11
   3  -6  -6   -0.02    0.07
   3  -6  -6   -0.12    0.09
   3   6  -5    2.99    0.31
   3   6  -5    2.45    0.29
   3   6  -5    2.91    0.32
   3   6  -5    2.70    0.33
   3   6  -5    2.07    0.27
   3  -6  -5    2.75    0.29
   3  -6  -5    2.49    0.32
   3  -6  -5    1.98    0.26
   3  -6  -5    2.87    0.31
   3   6  -4   11.32    0.47
   3   6  -4   11.49    0.46
   3   6  -4   11.72    0.48
   3   6  -4   11.73    0.52
   3   6  -4   11.96    0.49
   3  -6  -4   10.73    0.26
   3  -6  -4   11.65    0.35
   3  -6  -4   11.37    0.47
   3  -6  -4   12.04    0.48
   3  -6  -4   10.90    0.44
   3  -6  -4   10.92    0.26
   3   6  -3    0.04    0.06
   3   6  -3    0.07    0.06
   3   6  -3    0.10    0.05
   3   6  -3    0.05    0.03
   3   6  -3   -0.07    0.04
   3   6  -3    0.07    0.07
   3   6  -3    0.02    0.03
   3   6  -3    0.06    0.06
   3  -6  -3    0.09    0.04
   3  -6  -3    0.00    0.06
   3  -6  -3    0.03    0.04
   3  -6  -3    0.06    0.06
   3   6  -2   18.91    0.53
   3   6  -2   19.47    0.46
   3   6  -2   19.22    0.57
   3   6  -2   19.56    0.55
   3   6  -2   19.62    0.55
   3   6  -2   18.62    0.53
   3   6  -2   18.86    0.45
   3   6  -2   19.73    0.50
   3  -6  -2   19.31    0.48
  -3  -6   2   19.76    0.50
   3  -6  -2   19.83    0.56
   3  -6  -2   19.64    0.54
   3   6  -1    8.21    0.31
   3   6  -1    8.28    0.30
   3   6  -1    8.34    0.31
   3   6  -1    8.20    0.33
   3   6  -1    8.26    0.31
  -3  -6   1    7.99    0.32
   3  -6  -1    8.41    0.34
  -3  -6   1    8.33    0.32
   3  -6  -1    8.31    0.31
   3   6   0   54.38    0.92
   3   6   0   54.94    0.89
   3   6   0   54.63    1.00
   3   6   0   56.33    0.89
  -3  -6   0   53.70    0.88
  -3  -6   0   53.39    1.03
  -3  -6   0   52.86    0.99
   3  -6   0   53.56    1.00
   3  -6   0   54.24    0.98
   3  -6   0   54.33    0.88
   3   6   1    4.91    0.26
  -3   6  -1    5.06    0.26
  -3   6  -1    4.83    0.24
  -3   6  -1    5.05    0.16
  -3  -6  -1    4.70    0.24
   3  -6   1    4.66    0.24
   3  -6   1    5.14    0.26
  -3  -6  -1    4.95    0.19
  -3  -6  -1    4.82    0.18
  -3  -6  -1    4.46    0.26
   3  -6   1    4.66    0.20
  -3  -6  -1    4.86    0.17
  -3   6  -2   32.41    0.74
  -3   6  -2   33.90    0.82
   3   6   2   32.82    0.76
  -3   6  -2   34.64    0.70
  -3  -6  -2   34.15    0.86
   3  -6   2   33.41    0.74
   3  -6   2   34.37    0.61
  -3  -6  -2   34.47    0.74
   3  -6   2   34.43    0.73
  -3  -6  -2   33.48    0.51
  -3  -6  -2   34.23    0.77
  -3  -6  -2   34.18    0.50
  -3   6  -3   22.65    0.49
  -3   6  -3   22.20    0.70
  -3   6  -3   21.89    0.54
  -3   6  -3   23.62    0.68
  -3  -6  -3   22.61    0.72
   3  -6   3   22.93    0.61
  -3  -6  -3   22.14    0.59
   3  -6   3   23.04    0.44
  -3   6  -4    1.98    0.26
  -3   6  -4    2.24    0.14
  -3   6  -4    2.33    0.27
   3   6   4    2.09    0.13
  -3  -6  -4    2.40    0.22
   3  -6   4    2.48    0.24
  -3  -6  -4    2.42    0.30
  -3  -6  -4    2.42    0.30
   3   6   5    0.03    0.04
  -3   6  -5    0.04    0.10
  -3   6  -5    0.00    0.08
  -3  -6  -5    0.05    0.11
  -3  -6  -5   -0.03    0.05
  -3  -6  -5   -0.01    0.09
  -3   6  -6    7.07    0.46
  -3   6  -6    6.76    0.48
  -3  -6  -6    6.25    0.47
  -3  -6  -6    7.06    0.48
  -3   6  -7    5.19    0.49
  -3   6  -7    6.44    0.51
  -3  -6  -7    5.11    0.52
  -3  -6  -7    5.47    0.55
  -3   6  -8    0.07    0.14
  -3  -6  -8   -0.01    0.16
  -3  -6  -8   -0.03    0.16
  -3   6  -9    1.51    0.34
  -3  -6  -9    1.78    0.41
   3   7  -9    0.91    0.30
   3  -7  -9    0.23    0.18
  -3  -7   9    0.45    0.24
   3   7  -8    5.30    0.52
   3   7  -8    6.31    0.60
   3   7  -8    5.93    0.56
  -3  -7   8    5.03    0.52
   3  -7  -8    5.64    0.56
   3   7  -7    2.47    0.35
   3   7  -7    2.51    0.35
   3   7  -7    2.33    0.34
  -3  -7   7    2.23    0.34
   3  -7  -7    1.51    0.32
   3  -7  -7    1.63    0.30
   3  -7  -7    2.43    0.35
   3  -7  -7    2.80    0.35
   3   7  -6    2.06    0.28
   3   7  -6    2.39    0.31
   3   7  -6    1.89    0.29
   3   7  -6    2.88    0.35
   3   7  -6    2.53    0.30
   3  -7  -6    3.19    0.35
   3  -7  -6    2.45    0.32
  -3  -7   6    2.57    0.33
   3  -7  -6    2.57    0.34
   3  -7  -6    3.14    0.35
   3   7  -5    0.76    0.18
   3   7  -5    0.53    0.16
   3   7  -5    0.62    0.15
   3   7  -5    0.96    0.20
   3   7  -5    0.64    0.15
   3  -7  -5    0.75    0.08
   3  -7  -5    0.69    0.16
   3  -7  -5    0.86    0.18
   3  -7  -5    0.58    0.08
   3   7  -4   14.06    0.54
   3   7  -4   14.22    0.54
   3   7  -4   14.70    0.53
   3   7  -4   14.00    0.54
   3   7  -4   13.87    0.25
   3   7  -4   13.71    0.57
   3  -7  -4   13.65    0.53
   3  -7  -4   14.15    0.34
   3  -7  -4   13.64    0.41
   3  -7  -4   13.55    0.52
   3  -7  -4   13.16    0.32
   3   7  -3    0.01    0.06
   3   7  -3    0.07    0.07
   3   7  -3    0.01    0.05
   3   7  -3    0.01    0.05
   3   7  -3   -0.01    0.04
   3   7  -3    0.03    0.03
   3   7  -3    0.01    0.05
   3   7  -3    0.01    0.03
   3  -7  -3    0.02    0.08
   3  -7  -3    0.02    0.05
   3  -7  -3    0.00    0.03
   3   7  -2   57.38    1.09
   3   7  -2   56.50    1.05
   3   7  -2   55.95    0.95
   3   7  -2   58.24    1.14
   3   7  -2   54.09    0.93
   3   7  -2   56.10    1.00
   3   7  -2   56.14    1.07
   3   7  -2   56.25    1.07
  -3  -7   2   56.07    1.01
   3  -7  -2   56.53    1.10
   3  -7  -2   55.89    1.06
   3  -7  -2   56.25    0.99
   3   7  -1   17.82    0.47
   3   7  -1   17.37    0.47
   3   7  -1   17.33    0.47
   3   7  -1   17.45    0.50
   3   7  -1   16.69    0.46
  -3  -7   1   17.65    0.51
   3  -7  -1   18.15    0.52
  -3  -7   1   17.87    0.49
  -3  -7   1   17.84    0.40
   3  -7  -1   17.70    0.48
   3   7   0   33.43    0.74
   3   7   0   34.25    0.64
   3  -7   0   34.59    0.64
  -3  -7   0   35.71    0.75
  -3  -7   0   32.60    0.63
   3  -7   0   34.32    0.73
  -3  -7   0   33.63    0.77
   3  -7   0   34.15    0.75
  -3   7  -1    9.03    0.33
   3   7   1    8.96    0.36
  -3   7  -1    9.10    0.22
  -3   7  -1    9.16    0.35
  -3  -7  -1    9.60    0.26
  -3  -7  -1    9.15    0.39
  -3  -7  -1    9.31    0.28
   3  -7   1    9.50    0.29
   3  -7   1    9.45    0.36
   3  -7   1    8.47    0.33
  -3  -7  -1    8.77    0.35
  -3  -7  -1    9.11    0.26
  -3   7  -2   17.91    0.57
   3   7   2   17.79    0.54
  -3   7  -2   17.84    0.51
  -3   7  -2   18.15    0.47
  -3   7  -2   17.81    0.56
  -3  -7  -2   17.97    0.54
   3  -7   2   19.02    0.53
  -3  -7  -2   17.22    0.58
  -3  -7  -2   17.54    0.35
   3  -7   2   17.04    0.49
  -3  -7  -2   17.80    0.51
   3  -7   2   17.90    0.41
  -3  -7  -2   17.11    0.50
  -3  -7  -2   17.88    0.34
  -3   7  -3    7.61    0.38
  -3   7  -3    7.71    0.40
  -3   7  -3    7.62    0.31
  -3   7  -3    7.72    0.26
  -3  -7  -3    7.19    0.33
  -3  -7  -3    8.05    0.42
   3  -7   3    7.70    0.23
   3  -7   3    7.41    0.34
  -3   7  -4    8.36    0.45
  -3   7  -4    8.51    0.28
  -3   7  -4    7.35    0.41
  -3  -7  -4    8.15    0.46
  -3  -7  -4    7.69    0.44
   3  -7   4    7.66    0.37
  -3  -7  -4    8.65    0.34
  -3   7  -5    2.79    0.33
  -3   7  -5    2.99    0.36
   3   7   5    2.91    0.16
  -3   7  -5    2.65    0.31
  -3  -7  -5    2.82    0.18
  -3  -7  -5    2.70    0.33
  -3  -7  -5    3.21    0.37
  -3   7  -6    0.66    0.18
  -3   7  -6    0.53    0.18
  -3   7  -6    0.52    0.17
  -3  -7  -6    0.24    0.14
  -3  -7  -6    0.54    0.18
  -3   7  -7    0.71    0.22
  -3   7  -7    0.30    0.18
  -3  -7  -7    0.65    0.21
  -3  -7  -7    1.02    0.28
  -3   7  -8    0.24    0.16
  -3  -7  -8    0.06    0.15
  -3  -7  -8   -0.09    0.20
  -3   7  -9    0.82    0.26
  -3  -7  -9    1.63    0.40
   3   8  -9    0.13    0.18
   3   8  -9    0.29    0.21
   3   8  -9    0.04    0.21
  -3  -8   9    0.02    0.15
   3  -8  -9   -0.06    0.16
   3   8  -8    0.03    0.15
   3   8  -8   -0.03    0.12
   3   8  -8    0.07    0.13
  -3  -8   8    0.07    0.16
   3  -8  -8    0.12    0.16
   3   8  -7    4.03    0.43
   3   8  -7    4.71    0.49
   3   8  -7    4.21    0.46
   3  -8  -7    3.56    0.42
   3  -8  -7    3.23    0.37
  -3  -8   7    3.68    0.42
   3   8  -6   26.49    0.95
   3   8  -6   27.11    0.82
   3   8  -6   26.33    0.88
   3   8  -6   28.79    0.88
   3   8  -6   27.67    0.90
   3   8  -6   27.77    0.91
   3  -8  -6   27.99    0.86
  -3  -8   6   25.35    0.89
   3  -8  -6   29.19    0.92
   3  -8  -6   27.70    0.92
   3  -8  -6   26.97    0.96
   3   8  -5    1.27    0.21
   3   8  -5    1.02    0.19
   3   8  -5    1.68    0.25
   3   8  -5    1.47    0.23
   3   8  -5    1.42    0.25
   3  -8  -5    1.41    0.23
   3  -8  -5    1.51    0.22
   3  -8  -5    1.23    0.12
   3   8  -4   28.34    0.80
   3   8  -4   27.10    0.79
   3   8  -4   27.29    0.77
   3   8  -4   27.76    0.45
   3   8  -4   28.16    0.46
   3   8  -4   27.22    0.85
   3   8  -4   27.24    0.79
   3  -8  -4   28.44    0.78
   3  -8  -4   27.97    0.55
   3  -8  -4   28.41    0.65
   3  -8  -4   27.70    0.80
   3  -8  -4   28.50    0.58
   3   8  -3    0.62    0.13
   3   8  -3    0.98    0.16
   3   8  -3    0.39    0.11
   3   8  -3    0.80    0.09
   3   8  -3    0.54    0.11
   3   8  -3    0.57    0.13
   3   8  -3    0.69    0.11
   3   8  -3    0.85    0.09
   3  -8  -3    0.85    0.16
   3  -8  -3    0.83    0.12
   3  -8  -3    0.72    0.13
   3   8  -2   25.37    0.56
   3   8  -2   25.44    0.65
   3   8  -2   25.61    0.67
   3   8  -2   26.27    0.61
   3   8  -2   25.50    0.70
   3   8  -2   26.36    0.66
   3   8  -2   26.29    0.58
   3   8  -2   25.84    0.64
   3  -8  -2   26.56    0.61
   3  -8  -2   25.67    0.66
   3  -8  -2   25.28    0.68
  -3  -8   2   26.34    0.63
   3   8  -1    5.17    0.25
   3   8  -1    5.00    0.24
   3   8  -1    5.10    0.25
   3   8  -1    4.92    0.26
   3   8  -1    5.05    0.25
   3   8  -1    5.08    0.27
   3   8  -1    4.35    0.24
   3  -8  -1    5.02    0.25
   3  -8  -1    4.73    0.26
  -3  -8   1    4.83    0.27
   3  -8  -1    4.82    0.19
  -3  -8   1    5.02    0.20
  -3  -8   1    4.66    0.25
   3   8   0   40.47    0.84
   3   8   0   40.10    0.73
  -3  -8   0   39.72    0.87
   3  -8   0   39.38    0.81
  -3  -8   0   38.99    0.71
   3  -8   0   39.50    0.72
  -3  -8   0   39.88    0.83
   3  -8   0   39.43    0.85
  -3   8  -1    6.30    0.28
  -3   8  -1    6.00    0.30
  -3   8  -1    6.69    0.30
  -3   8  -1    6.18    0.18
   3   8   1    6.96    0.32
   3  -8   1    6.14    0.24
   3  -8   1    6.56    0.29
   3  -8   1    6.37    0.30
  -3  -8  -1    6.24    0.22
  -3  -8  -1    6.55    0.30
  -3  -8  -1    6.45    0.33
  -3   8  -2   26.48    0.61
  -3   8  -2   25.94    0.65
  -3   8  -2   26.85    0.71
   3   8   2   27.22    0.70
  -3   8  -2   27.62    0.73
   3  -8   2   27.41    0.65
   3  -8   2   27.69    0.69
  -3  -8  -2   26.24    0.75
  -3  -8  -2   28.30    0.68
  -3  -8  -2   27.34    0.69
  -3  -8  -2   26.28    0.50
  -3  -8  -2   26.75    0.48
   3  -8   2   27.44    0.54
  -3   8  -3    3.38    0.27
  -3   8  -3    3.70    0.28
  -3   8  -3    3.50    0.21
  -3   8  -3    3.74    0.22
   3  -8   3    3.37    0.24
  -3  -8  -3    3.79    0.29
   3  -8   3    3.67    0.16
  -3  -8  -3    3.23    0.23
  -3   8  -4    8.19    0.46
  -3   8  -4    9.50    0.47
  -3   8  -4    8.74    0.29
  -3   8  -4    8.80    0.46
  -3  -8  -4    8.55    0.35
  -3  -8  -4    7.88    0.47
   3  -8   4    8.27    0.39
  -3  -8  -4    8.15    0.46
  -3   8  -5    0.26    0.14
  -3   8  -5    0.40    0.15
  -3   8  -5    0.42    0.15
  -3  -8  -5    0.30    0.14
  -3  -8  -5    0.30    0.14
   3  -8   5    0.37    0.13
  -3  -8  -5    0.36    0.10
  -3   8  -6    0.68    0.19
  -3   8  -6    0.62    0.20
  -3   8  -6    0.15    0.13
  -3  -8  -6    0.24    0.18
  -3  -8  -6    0.50    0.18
  -3   8  -7    0.00    0.13
  -3   8  -7    0.14    0.13
  -3  -8  -7   -0.11    0.13
  -3  -8  -7   -0.06    0.17
  -3   8  -8   -0.01    0.13
  -3   8  -8    0.00    0.15
  -3  -8  -8    0.11    0.22
  -3  -8  -8    0.07    0.15
   3   9  -9    0.57    0.22
   3   9  -9    1.04    0.27
   3   9  -9    1.62    0.37
   3  -9  -9    1.04    0.30
  -3  -9   9    0.91    0.30
   3   9  -8    1.00    0.25
   3   9  -8    1.30    0.32
   3   9  -8    1.01    0.24
   3  -9  -8    0.89    0.25
  -3  -9   8    1.52    0.32
   3   9  -7    3.02    0.37
   3   9  -7    3.14    0.41
   3   9  -7    2.57    0.37
   3  -9  -7    2.60    0.34
  -3  -9   7    2.85    0.38
   3  -9  -7    2.51    0.35
   3   9  -6    0.43    0.15
   3   9  -6    0.35    0.14
   3   9  -6    0.67    0.19
   3   9  -6    0.42    0.18
   3   9  -6    0.50    0.17
  -3  -9   6    0.24    0.15
   3  -9  -6    0.38    0.16
   3  -9  -6    0.67    0.17
   3  -9  -6    0.14    0.11
   3  -9  -6    0.68    0.18
   3   9  -5    2.16    0.29
   3   9  -5    2.40    0.32
   3   9  -5    2.31    0.29
   3   9  -5    1.88    0.25
   3   9  -5    2.24    0.28
   3  -9  -5    1.92    0.28
   3  -9  -5    2.25    0.15
  -3  -9   5    2.04    0.27
   3  -9  -5    1.65    0.23
   3   9  -4   10.57    0.46
   3   9  -4   10.93    0.48
   3   9  -4   10.65    0.48
   3   9  -4   10.10    0.47
   3   9  -4   11.34    0.53
   3   9  -4   10.96    0.26
   3   9  -4   11.30    0.26
   3  -9  -4   10.65    0.48
   3  -9  -4   10.63    0.32
   3  -9  -4   10.64    0.39
   3  -9  -4   11.36    0.48
   3   9  -3    3.94    0.27
   3   9  -3    3.90    0.17
   3   9  -3    4.25    0.28
   3   9  -3    3.52    0.28
   3   9  -3    3.62    0.25
   3   9  -3    3.90    0.27
   3   9  -3    4.04    0.17
   3   9  -3    3.93    0.20
   3  -9  -3    3.13    0.24
   3  -9  -3    3.77    0.24
   3  -9  -3    4.38    0.23
   3   9  -2   16.74    0.45
   3   9  -2   16.83    0.52
   3   9  -2   17.02    0.56
   3   9  -2   16.57    0.47
   3   9  -2   17.03    0.52
   3   9  -2   17.55    0.54
   3   9  -2   17.24    0.52
   3   9  -2   16.61    0.44
   3  -9  -2   16.64    0.48
  -3  -9   2   16.14    0.49
   3  -9  -2   15.99    0.53
   3  -9  -2   17.06    0.53
   3   9  -1   24.65    0.60
   3   9  -1   26.09    0.69
   3   9  -1   25.43    0.64
   3   9  -1   25.16    0.61
   3   9  -1   25.01    0.60
   3   9  -1   25.86    0.63
   3  -9  -1   25.05    0.66
   3  -9  -1   25.71    0.52
   3  -9  -1   25.81    0.63
  -3  -9   1   25.98    0.53
  -3  -9   1   25.37    0.64
  -3  -9   1   26.47    0.69
   3   9   0    6.54    0.31
   3   9   0    6.23    0.25
   3  -9   0    6.61    0.30
  -3  -9   0    6.88    0.26
  -3  -9   0    6.54    0.30
  -3  -9   0    6.91    0.33
  -3  -9   0    6.58    0.25
   3  -9   0    6.66    0.32
   3  -9   0    6.11    0.24
   3   9   1    0.90    0.14
  -3   9  -1    1.04    0.16
  -3   9  -1    1.00    0.14
  -3   9  -1    0.96    0.14
   3  -9   1    0.87    0.11
  -3  -9  -1    1.33    0.16
  -3  -9  -1    1.05    0.16
   3  -9   1    0.98    0.13
  -3  -9  -1    0.85    0.10
   3  -9   1    0.92    0.14
   3   9   2   11.38    0.44
  -3   9  -2   11.02    0.44
  -3   9  -2   11.11    0.41
  -3   9  -2   11.46    0.45
   3  -9   2   11.48    0.47
  -3  -9  -2   11.04    0.47
   3  -9   2   11.26    0.43
  -3  -9  -2   11.65    0.45
   3  -9   2   11.51    0.33
  -3  -9  -2   11.24    0.41
  -3   9  -3    3.75    0.29
  -3   9  -3    4.01    0.29
  -3   9  -3    4.42    0.24
   3  -9   3    3.91    0.18
   3  -9   3    4.47    0.28
  -3  -9  -3    4.03    0.24
  -3  -9  -3    4.40    0.32
  -3  -9  -3    4.51    0.27
  -3   9  -4   16.52    0.43
  -3   9  -4   15.61    0.64
  -3   9  -4   16.26    0.65
  -3   9  -4   17.21    0.65
  -3  -9  -4   17.02    0.67
   3  -9   4   16.81    0.36
  -3  -9  -4   17.02    0.52
   3  -9   4   16.79    0.59
  -3  -9  -4   16.24    0.67
  -3   9  -5    2.64    0.34
  -3   9  -5    2.26    0.30
  -3   9  -5    2.01    0.30
  -3  -9  -5    2.55    0.19
  -3  -9  -5    3.04    0.38
   3  -9   5    2.37    0.27
  -3  -9  -5    2.75    0.33
  -3   9  -6    0.18    0.13
  -3   9  -6    0.00    0.10
  -3   9  -6    0.11    0.10
  -3  -9  -6    0.09    0.12
  -3  -9  -6    0.05    0.14
  -3   9  -7   -0.12    0.11
  -3   9  -7    0.13    0.15
  -3   9  -7   -0.13    0.12
  -3  -9  -7    0.14    0.14
  -3  -9  -7    0.07    0.16
  -3   9  -8    2.81    0.40
  -3   9  -8    1.96    0.36
  -3  -9  -8    2.32    0.42
   3  10  -9    0.07    0.17
   3  10  -9    0.01    0.16
   3  10  -9    0.02    0.21
  -3 -10   9    0.21    0.23
   3 -10  -9    0.13    0.21
   3  10  -8    0.38    0.21
   3  10  -8    0.52    0.19
   3  10  -8    0.73    0.22
  -3 -10   8    0.40    0.23
   3 -10  -8    0.61    0.23
   3  10  -7    5.99    0.44
   3  10  -7    6.74    0.48
   3  10  -7    7.18    0.50
   3 -10  -7    6.22    0.48
   3 -10  -7    6.99    0.46
  -3 -10   7    6.47    0.49
   3  10  -6    0.00    0.11
   3  10  -6   -0.07    0.11
   3  10  -6    0.07    0.09
   3  10  -6   -0.07    0.07
   3  10  -6    0.09    0.12
   3 -10  -6    0.10    0.11
  -3 -10   6    0.17    0.14
   3 -10  -6    0.03    0.11
   3  10  -5    6.17    0.40
   3  10  -5    6.45    0.41
   3  10  -5    7.40    0.44
   3  10  -5    7.20    0.46
   3  10  -5    7.43    0.42
  -3 -10   5    6.48    0.43
   3 -10  -5    7.21    0.29
   3 -10  -5    6.95    0.40
   3 -10  -5    6.91    0.43
   3  10  -4    0.01    0.07
   3  10  -4    0.06    0.09
   3  10  -4    0.05    0.08
   3  10  -4    0.07    0.07
   3  10  -4    0.06    0.08
   3  10  -4    0.06    0.03
  -3 -10   4   -0.01    0.09
   3 -10  -4    0.09    0.07
   3 -10  -4    0.09    0.10
   3 -10  -4    0.00    0.04
   3 -10  -4   -0.01    0.07
   3  10  -3    3.10    0.24
   3  10  -3    3.49    0.28
   3  10  -3    3.38    0.17
   3  10  -3    3.26    0.24
   3  10  -3    3.42    0.20
   3  10  -3    3.53    0.26
   3  10  -3    3.61    0.26
   3  10  -3    3.54    0.17
   3 -10  -3    3.39    0.21
   3 -10  -3    3.15    0.23
   3 -10  -3    3.27    0.26
  -3 -10   3    3.62    0.27
   3  10  -2    0.11    0.07
   3  10  -2    0.05    0.05
   3  10  -2    0.29    0.09
   3  10  -2    0.18    0.09
   3  10  -2    0.10    0.07
   3  10  -2    0.09    0.05
   3  10  -2    0.15    0.07
   3  10  -2    0.10    0.05
   3 -10  -2    0.17    0.06
   3 -10  -2    0.19    0.09
  -3 -10   2    0.05    0.05
   3 -10  -2    0.06    0.08
  -3 -10   2    0.02    0.06
   3  10  -1   21.77    0.59
   3  10  -1   22.27    0.57
   3  10  -1   22.40    0.60
   3  10  -1   21.86    0.57
   3  10  -1   23.08    0.67
   3  10  -1   22.00    0.60
   3 -10  -1   21.67    0.48
   3 -10  -1   23.17    0.60
  -3 -10   1   23.14    0.66
  -3 -10   1   22.39    0.60
   3 -10  -1   22.76    0.64
  -3 -10   1   22.76    0.51
  -3 -10   1   22.98    0.58
   3  10   0    0.43    0.09
   3  10   0    0.42    0.10
  -3 -10   0    0.45    0.09
  -3 -10   0    0.58    0.10
  -3 -10   0    0.50    0.10
   3 -10   0    0.34    0.07
   3 -10   0    0.42    0.11
  -3 -10   0    0.42    0.10
   3 -10   0    0.38    0.09
   3  10   1    0.74    0.09
   3  10   1    0.98    0.15
  -3  10  -1    0.81    0.14
  -3  10  -1    0.52    0.10
  -3  10  -1    0.62    0.12
  -3 -10  -1    0.63    0.09
  -3 -10  -1    0.74    0.14
   3 -10   1    0.52    0.11
   3 -10   1    0.62    0.10
  -3 -10  -1    0.67    0.09
   3 -10   1    0.86    0.14
  -3 -10  -1    0.74    0.13
   3  10   2    1.44    0.18
  -3  10  -2    1.97    0.23
  -3  10  -2    1.69    0.20
  -3  10  -2    1.70    0.22
  -3 -10  -2    1.43    0.19
   3 -10   2    1.40    0.14
  -3 -10  -2    1.54    0.18
  -3 -10  -2    1.98    0.24
   3 -10   2    1.67    0.20
  -3  10  -3    0.65    0.13
  -3  10  -3    0.56    0.15
  -3  10  -3    0.65    0.15
  -3  10  -3    0.79    0.16
  -3 -10  -3    0.65    0.14
   3 -10   3    0.73    0.15
   3 -10   3    0.93    0.11
  -3 -10  -3    0.81    0.17
  -3 -10  -3    0.75    0.13
  -3  10  -4    0.52    0.15
  -3  10  -4    0.40    0.13
  -3  10  -4    0.50    0.10
  -3  10  -4    0.32    0.12
  -3 -10  -4    0.40    0.12
  -3 -10  -4    0.66    0.18
  -3 -10  -4    0.40    0.15
   3 -10   4    0.37    0.13
   3 -10   4    0.36    0.07
  -3  10  -5    0.26    0.13
  -3  10  -5    0.19    0.11
  -3  10  -5    0.32    0.13
  -3 -10  -5    0.17    0.13
  -3 -10  -5    0.17    0.12
   3 -10   5    0.32    0.13
  -3 -10  -5    0.29    0.10
  -3  10  -6    6.87    0.49
  -3  10  -6    6.67    0.47
  -3  10  -6    6.49    0.48
  -3 -10  -6    6.74    0.48
  -3 -10  -6    6.13    0.57
  -3  10  -7    1.24    0.27
  -3  10  -7    2.19    0.36
  -3  10  -7    1.81    0.33
  -3 -10  -7    0.76    0.26
  -3 -10  -7    1.32    0.27
  -3  10  -8   -0.08    0.15
  -3  10  -8   -0.05    0.11
  -3 -10  -8   -0.04    0.18
   3  11  -9    0.47    0.22
   3  11  -9    1.04    0.31
   3  11  -9    0.88    0.26
   3 -11  -9    0.76    0.27
  -3 -11   9    0.83    0.29
   3  11  -8    0.34    0.18
   3  11  -8    0.26    0.15
   3  11  -8    0.45    0.24
   3 -11  -8    0.38    0.20
  -3 -11   8    0.58    0.23
   3  11  -7   -0.06    0.11
   3  11  -7   -0.05    0.13
   3  11  -7    0.06    0.11
  -3 -11   7    0.11    0.16
   3 -11  -7    0.03    0.13
   3  11  -6    1.95    0.31
   3  11  -6    3.03    0.37
   3  11  -6    2.72    0.35
   3  11  -6    2.40    0.33
   3  11  -6    2.81    0.37
   3 -11  -6    2.53    0.34
  -3 -11   6    2.31    0.32
   3 -11  -6    2.30    0.30
   3  11  -5   15.87    0.64
   3  11  -5   15.72    0.69
   3  11  -5   15.39    0.65
   3  11  -5   16.17    0.63
   3  11  -5   15.06    0.63
   3 -11  -5   14.75    0.64
   3 -11  -5   15.83    0.62
   3 -11  -5   15.92    0.31
  -3 -11   5   17.00    0.68
   3 -11  -5   16.41    0.47
   3  11  -4    0.37    0.14
   3  11  -4    0.37    0.07
   3  11  -4    0.29    0.11
   3  11  -4    0.25    0.10
   3  11  -4    0.39    0.13
   3  11  -4    0.35    0.12
  -3 -11   4    0.44    0.14
   3 -11  -4    0.26    0.11
   3 -11  -4    0.34    0.12
   3 -11  -4    0.33    0.08
   3 -11  -4    0.35    0.11
   3  11  -3   31.58    0.83
   3  11  -3   31.34    0.62
   3  11  -3   32.09    0.89
   3  11  -3   32.11    0.78
   3  11  -3   31.08    0.68
   3  11  -3   31.05    0.81
   3  11  -3   30.30    0.82
   3  11  -3   31.03    0.83
   3 -11  -3   30.56    0.81
   3 -11  -3   30.84    0.81
   3 -11  -3   32.13    0.72
  -3 -11   3   32.11    0.84
   3 -11  -3   32.65    0.79
   3  11  -2    0.00    0.05
   3  11  -2    0.02    0.04
   3  11  -2    0.03    0.05
   3  11  -2    0.06    0.05
   3  11  -2    0.03    0.04
   3 -11  -2    0.00    0.07
  -3 -11   2    0.04    0.04
  -3 -11   2    0.09    0.07
   3 -11  -2    0.07    0.09
   3 -11  -2   -0.01    0.04
  -3 -11   2   -0.03    0.05
   3  11  -1    0.61    0.11
   3  11  -1    0.61    0.12
   3  11  -1    0.39    0.09
   3  11  -1    0.39    0.10
   3  11  -1    0.43    0.10
  -3 -11   1    0.49    0.09
  -3 -11   1    0.47    0.11
  -3 -11   1    0.57    0.13
   3 -11  -1    0.59    0.11
   3 -11  -1    0.65    0.14
   3 -11  -1    0.59    0.09
  -3 -11   1    0.88    0.14
   3  11   0    2.32    0.16
   3  11   0    1.57    0.18
  -3  11   0    1.89    0.15
   3 -11   0    2.03    0.21
  -3 -11   0    2.26    0.22
  -3 -11   0    2.37    0.25
  -3 -11   0    1.89    0.15
   3 -11   0    2.19    0.21
  -3 -11   0    2.16    0.15
   3 -11   0    1.93    0.15
   3  11   1    3.09    0.15
   3  11   1    3.06    0.23
  -3  11  -1    3.32    0.22
  -3  11  -1    2.84    0.22
  -3  11  -1    3.16    0.23
   3 -11   1    2.87    0.23
  -3 -11  -1    3.13    0.22
   3 -11   1    3.19    0.22
   3 -11   1    3.08    0.18
  -3 -11  -1    3.08    0.24
  -3 -11  -1    3.30    0.16
  -3 -11  -1    3.15    0.17
  -3 -11  -1    3.28    0.27
  -3  11  -2    1.59    0.20
  -3  11  -2    1.73    0.21
  -3  11  -2    1.19    0.18
   3  11   2    1.82    0.23
   3 -11   2    1.56    0.20
   3 -11   2    1.63    0.16
  -3 -11  -2    1.32    0.20
  -3 -11  -2    1.59    0.19
  -3 -11  -2    1.57    0.21
  -3  11  -3   13.28    0.44
  -3  11  -3   13.25    0.55
  -3  11  -3   13.10    0.56
  -3  11  -3   13.20    0.55
   3 -11   3   13.07    0.36
  -3 -11  -3   13.09    0.46
  -3 -11  -3   12.00    0.54
   3 -11   3   13.32    0.52
  -3 -11  -3   13.09    0.49
  -3  11  -4    0.42    0.14
  -3  11  -4    0.53    0.15
  -3  11  -4    0.51    0.10
  -3  11  -4    0.48    0.14
  -3 -11  -4    0.50    0.16
   3 -11   4    0.46    0.08
   3 -11   4    0.71    0.17
  -3 -11  -4    0.68    0.14
  -3 -11  -4    0.47    0.17
  -3  11  -5    0.05    0.10
  -3  11  -5    0.02    0.09
  -3  11  -5    0.06    0.09
  -3 -11  -5    0.02    0.07
   3 -11   5    0.02    0.09
  -3 -11  -5    0.08    0.13
  -3 -11  -5   -0.04    0.09
  -3  11  -6    0.19    0.13
  -3  11  -6    0.04    0.12
  -3  11  -6    0.03    0.12
  -3 -11  -6    0.08    0.06
  -3 -11  -6   -0.06    0.11
  -3 -11  -6    0.11    0.16
  -3  11  -7    0.13    0.14
  -3  11  -7    0.23    0.16
  -3  11  -7    0.24    0.15
  -3 -11  -7    0.18    0.20
  -3 -11  -7    0.38    0.19
  -3  11  -8    0.04    0.13
  -3  11  -8    0.06    0.16
  -3 -11  -8   -0.01    0.20
   3  12  -9    0.03    0.17
   3  12  -9    0.13    0.21
   3  12  -9    0.01    0.15
   3 -12  -9   -0.13    0.17
  -3 -12   9    0.46    0.24
   3  12  -8    0.26    0.16
   3  12  -8    0.24    0.16
   3  12  -8    0.41    0.22
  -3 -12   8    0.19    0.21
   3 -12  -8    0.45    0.21
   3  12  -7    0.62    0.18
   3  12  -7    0.40    0.18
   3  12  -7    0.57    0.21
   3 -12  -7    0.32    0.17
  -3 -12   7    0.45    0.19
   3  12  -6    0.35    0.15
   3  12  -6    0.81    0.22
   3  12  -6    0.58    0.18
   3  12  -6    0.80    0.21
   3  12  -6    0.82    0.21
   3 -12  -6    0.56    0.07
   3 -12  -6    0.59    0.18
  -3 -12   6    0.94    0.23
   3 -12  -6    0.72    0.19
   3  12  -5    6.81    0.43
   3  12  -5    6.08    0.41
   3  12  -5    6.12    0.44
   3  12  -5    5.45    0.39
   3  12  -5    5.80    0.39
  -3 -12   5    5.63    0.40
   3 -12  -5    6.32    0.40
   3 -12  -5    5.46    0.39
   3 -12  -5    5.74    0.29
   3 -12  -5    5.84    0.20
   3  12  -4    0.26    0.07
   3  12  -4    0.32    0.13
   3  12  -4    0.27    0.11
   3  12  -4    0.20    0.10
   3  12  -4    0.42    0.13
   3  12  -4    0.20    0.10
   3 -12  -4    0.29    0.12
  -3 -12   4    0.27    0.12
   3 -12  -4    0.08    0.05
   3 -12  -4    0.34    0.11
   3 -12  -4    0.22    0.10
   3  12  -3    1.72    0.19
   3  12  -3    1.74    0.24
   3  12  -3    1.64    0.15
   3  12  -3    1.42    0.21
   3  12  -3    1.37    0.20
   3 -12  -3    1.41    0.20
   3 -12  -3    1.68    0.18
   3 -12  -3    1.81    0.22
   3 -12  -3    1.33    0.19
  -3 -12   3    1.60    0.22
   3  12  -2    0.34    0.08
   3  12  -2    0.41    0.11
   3  12  -2    0.51    0.12
   3  12  -2    0.45    0.12
   3  12  -2    0.44    0.11
  -3 -12   2    0.53    0.13
   3 -12  -2    0.54    0.13
   3 -12  -2    0.57    0.12
   3 -12  -2    0.29    0.10
  -3 -12   2    0.58    0.10
   3  12  -1    2.12    0.21
   3  12  -1    2.13    0.21
   3  12  -1    2.29    0.22
   3  12  -1    1.86    0.20
   3  12  -1    2.31    0.20
   3 -12  -1    2.17    0.21
   3 -12  -1    2.22    0.15
   3 -12  -1    1.47    0.29
   3 -12  -1    2.42    0.26
  -3 -12   1    1.97    0.21
  -3 -12   1    2.28    0.22
  -3 -12   1    1.87    0.14
   3  12   0   17.16    0.48
   3  12   0   16.59    0.55
   3  12   0   17.79    0.51
   3  12   0   17.94    0.47
  -3  12   0   17.54    0.48
   3 -12   0   17.33    0.54
  -3 -12   0   18.47    0.56
  -3 -12   0   17.28    0.58
  -3 -12   0   18.12    0.46
   3 -12   0   17.90    0.58
  -3 -12   0   17.87    0.48
   3 -12   0   17.48    0.46
   3  12   1   13.62    0.35
   3  12   1   14.00    0.50
  -3  12  -1   13.62    0.49
  -3  12  -1   13.72    0.49
  -3  12  -1   13.57    0.46
  -3  12  -1   13.09    0.49
  -3 -12  -1   13.49    0.52
  -3 -12  -1   14.34    0.54
  -3 -12  -1   13.91    0.49
  -3 -12  -1   13.94    0.36
   3 -12   1   13.93    0.51
   3 -12   1   13.74    0.40
   3 -12   1   13.76    0.47
  -3 -12  -1   13.61    0.38
  -3  12  -2    2.61    0.26
  -3  12  -2    2.42    0.27
  -3  12  -2    2.74    0.23
   3  12   2    2.43    0.25
   3 -12   2    2.81    0.17
  -3 -12  -2    2.58    0.21
   3 -12   2    2.28    0.25
  -3 -12  -2    2.73    0.28
  -3 -12  -2    2.94    0.30
  -3  12  -3    1.21    0.21
  -3  12  -3    1.62    0.25
  -3  12  -3    1.16    0.16
  -3  12  -3    1.39    0.21
  -3 -12  -3    1.32    0.21
   3 -12   3    1.63    0.22
   3 -12   3    1.37    0.15
  -3 -12  -3    1.55    0.19
  -3 -12  -3    1.63    0.22
  -3  12  -4    0.23    0.11
  -3  12  -4    0.38    0.09
  -3  12  -4    0.33    0.12
  -3  12  -4    0.34    0.07
  -3  12  -4    0.18    0.11
  -3  12  -4    0.27    0.05
   3 -12   4    0.24    0.07
  -3 -12  -4    0.23    0.13
   3 -12   4    0.16    0.11
  -3 -12  -4    0.05    0.10
  -3 -12  -4    0.15    0.09
  -3  12  -5   10.48    0.57
  -3  12  -5   10.92    0.59
  -3  12  -5   10.36    0.56
  -3 -12  -5   11.18    0.61
   3 -12   5   10.48    0.52
  -3 -12  -5   10.55    0.42
  -3 -12  -5   11.14    0.59
  -3  12  -6    1.08    0.25
  -3  12  -6    1.16    0.26
  -3  12  -6    1.29    0.26
  -3 -12  -6    1.20    0.28
  -3 -12  -6    1.49    0.15
  -3 -12  -6    0.96    0.24
  -3  12  -7    1.40    0.30
  -3  12  -7    1.29    0.28
  -3  12  -7    0.96    0.26
  -3 -12  -7    0.68    0.27
  -3 -12  -7    0.90    0.24
  -3  12  -8    0.85    0.26
  -3  12  -8    0.82    0.26
  -3 -12  -8    0.94    0.33
   3  13  -9   -0.10    0.14
   3  13  -9   -0.19    0.20
   3  13  -9    0.11    0.16
  -3 -13   9    0.09    0.22
   3 -13  -9   -0.01    0.20
   3  13  -8    0.80    0.24
   3  13  -8    1.16    0.27
   3  13  -8    1.60    0.34
  -3 -13   8    1.33    0.32
   3 -13  -8    1.09    0.28
   3  13  -7    0.03    0.09
   3  13  -7   -0.01    0.15
   3  13  -7    0.05    0.10
   3 -13  -7   -0.15    0.12
  -3 -13   7    0.05    0.15
   3  13  -6    0.00    0.11
   3  13  -6    0.11    0.09
   3  13  -6   -0.03    0.10
   3 -13  -6    0.01    0.05
   3 -13  -6    0.04    0.11
  -3 -13   6    0.18    0.14
   3 -13  -6    0.08    0.10
   3  13  -5    3.06    0.33
   3  13  -5    3.18    0.35
   3  13  -5    4.02    0.42
   3 -13  -5    3.49    0.25
   3 -13  -5    4.04    0.38
   3 -13  -5    4.04    0.33
  -3 -13   5    3.87    0.40
   3 -13  -5    3.66    0.18
   3  13  -4   17.59    0.44
   3  13  -4   17.40    0.63
   3  13  -4   18.34    0.68
   3  13  -4   17.50    0.66
   3 -13  -4   19.00    0.60
   3 -13  -4   18.28    0.52
   3 -13  -4   17.46    0.63
   3 -13  -4   18.43    0.67
  -3 -13   4   17.27    0.67
   3  13  -3    0.28    0.10
   3  13  -3    0.31    0.09
   3  13  -3    0.36    0.08
   3  13  -3    0.17    0.08
   3  13  -3    0.52    0.14
   3 -13  -3    0.38    0.11
   3 -13  -3    0.31    0.10
   3 -13  -3    0.33    0.13
  -3 -13   3    0.36    0.12
   3 -13  -3    0.30    0.09
   3  13  -2    0.12    0.06
   3  13  -2    0.02    0.06
   3  13  -2    0.09    0.06
   3  13  -2    0.06    0.06
   3  13  -2    0.05    0.05
  -3 -13   2    0.09    0.08
   3 -13  -2    0.05    0.07
  -3 -13   2    0.07    0.05
   3 -13  -2    0.14    0.09
   3 -13  -2    0.10    0.06
   3  13  -1   18.49    0.55
   3  13  -1   17.71    0.53
   3  13  -1   18.89    0.57
   3  13  -1   18.91    0.59
   3  13  -1   18.82    0.57
  -3 -13   1   19.12    0.56
  -3 -13   1   17.72    0.57
  -3 -13   1   18.10    0.48
   3 -13  -1   18.52    0.57
   3 -13  -1   19.43    0.62
   3 -13  -1   19.02    0.46
   3 -13  -1   18.11    0.60
   3  13   0    5.63    0.32
   3  13   0    5.48    0.26
  -3  13   0    6.01    0.34
   3  13   0    5.52    0.32
  -3  13   0    5.81    0.27
   3  13   0    5.68    0.26
   3  13   0    5.45    0.27
  -3 -13   0    5.55    0.25
  -3 -13   0    6.06    0.34
   3 -13   0    6.38    0.27
  -3 -13   0    5.76    0.27
   3 -13   0    5.87    0.34
   3 -13   0    5.55    0.30
  -3 -13   0    5.79    0.32
  -3  13  -1    0.04    0.07
   3  13   1    0.08    0.07
   3  13   1    0.15    0.06
  -3  13  -1    0.07    0.05
  -3  13  -1    0.07    0.07
  -3  13  -1    0.01    0.06
  -3 -13  -1    0.17    0.08
  -3 -13  -1    0.08    0.10
   3 -13   1    0.11    0.07
  -3 -13  -1    0.06    0.05
  -3 -13  -1    0.12    0.06
  -3 -13  -1    0.11    0.07
   3 -13   1    0.14    0.08
   3 -13   1    0.15    0.06
  -3  13  -2    7.51    0.40
  -3  13  -2    6.97    0.35
  -3  13  -2    7.23    0.37
  -3 -13  -2    7.05    0.40
  -3 -13  -2    6.72    0.37
  -3 -13  -2    6.83    0.35
   3 -13   2    7.26    0.29
   3 -13   2    7.58    0.40
  -3  13  -3    1.60    0.26
  -3  13  -3    1.95    0.26
  -3  13  -3    1.60    0.20
  -3  13  -3    1.61    0.25
   3 -13   3    1.15    0.19
  -3 -13  -3    1.52    0.24
  -3 -13  -3    1.83    0.21
   3 -13   3    1.41    0.15
  -3 -13  -3    1.64    0.23
  -3  13  -4    0.03    0.09
  -3  13  -4   -0.03    0.07
  -3  13  -4   -0.02    0.08
  -3  13  -4    0.03    0.05
  -3  13  -4    0.04    0.03
   3 -13   4    0.01    0.05
  -3 -13  -4   -0.07    0.08
  -3 -13  -4   -0.02    0.07
  -3 -13  -4    0.00    0.05
   3 -13   4    0.11    0.10
  -3 -13  -4    0.15    0.13
  -3  13  -5    9.13    0.53
  -3  13  -5    9.02    0.53
  -3  13  -5    8.74    0.54
  -3 -13  -5    9.22    0.56
  -3 -13  -5    9.27    0.41
  -3 -13  -5    9.40    0.55
   3 -13   5    9.47    0.51
  -3  13  -6    0.91    0.26
  -3  13  -6    0.45    0.18
  -3  13  -6    1.24    0.27
  -3 -13  -6    0.86    0.24
  -3 -13  -6    0.26    0.17
  -3 -13  -6    0.50    0.12
  -3  13  -7    0.14    0.15
  -3  13  -7    0.15    0.14
  -3  13  -7    0.09    0.14
  -3 -13  -7    0.39    0.18
  -3 -13  -7   -0.16    0.17
  -3  13  -8    3.66    0.50
  -3  13  -8    3.28    0.48
  -3  13  -8    3.01    0.46
  -3 -13  -8    3.48    0.54
   3  14  -9    0.44    0.21
   3  14  -9    0.54    0.24
   3  14  -9    1.27    0.35
  -3 -14   9    0.30    0.25
   3 -14  -9    0.65    0.32
   3  14  -8    0.07    0.14
   3  14  -8   -0.04    0.18
   3  14  -8    0.11    0.15
  -3 -14   8   -0.03    0.19
   3 -14  -8    0.10    0.15
   3  14  -7    2.85    0.42
   3  14  -7    2.59    0.40
   3  14  -7    3.24    0.43
   3 -14  -7    2.01    0.36
  -3 -14   7    2.23    0.38
   3  14  -6    3.48    0.39
   3  14  -6    4.34    0.47
   3  14  -6    4.00    0.43
  -3 -14   6    4.31    0.46
   3 -14  -6    3.78    0.21
   3 -14  -6    4.42    0.41
   3 -14  -6    4.01    0.43
   3  14  -5    7.32    0.47
   3  14  -5    7.91    0.48
   3  14  -5    7.64    0.45
   3 -14  -5    7.63    0.44
   3 -14  -5    7.55    0.46
   3 -14  -5    7.85    0.37
   3 -14  -5    7.71    0.29
  -3 -14   5    7.64    0.49
   3  14  -4    0.19    0.10
   3  14  -4    0.23    0.11
   3  14  -4    0.28    0.12
   3  14  -4    0.24    0.08
   3 -14  -4    0.22    0.11
   3 -14  -4    0.45    0.11
   3 -14  -4    0.11    0.09
   3 -14  -4    0.31    0.13
  -3 -14   4    0.34    0.13
   3  14  -3    4.51    0.30
   3  14  -3    4.09    0.30
   3  14  -3    4.04    0.22
   3  14  -3    4.22    0.31
   3  14  -3    3.61    0.23
  -3 -14   3    4.03    0.31
   3 -14  -3    4.41    0.30
   3 -14  -3    3.87    0.29
  -3 -14   3    3.48    0.19
   3 -14  -3    3.95    0.30
   3 -14  -3    3.75    0.25
   3  14  -2   12.98    0.49
   3  14  -2   13.07    0.45
   3  14  -2   13.07    0.48
   3  14  -2   12.75    0.50
   3  14  -2   14.12    0.52
  -3 -14   2   12.95    0.39
  -3 -14   2   13.46    0.51
   3 -14  -2   13.95    0.53
   3 -14  -2   13.38    0.48
   3 -14  -2   13.28    0.53
   3 -14  -2   13.28    0.48
   3  14  -1    2.35    0.23
   3  14  -1    2.14    0.22
   3  14  -1    2.20    0.23
   3  14  -1    2.23    0.22
   3  14  -1    2.15    0.25
   3 -14  -1    1.97    0.15
   3 -14  -1    2.07    0.24
   3 -14  -1    2.43    0.24
  -3 -14   1    2.05    0.23
  -3 -14   1    2.01    0.18
  -3 -14   1    1.89    0.20
   3 -14  -1    2.58    0.27
  -3  14   0    8.77    0.42
   3  14   0    8.92    0.34
   3  14   0    9.37    0.43
   3  14   0    8.40    0.34
  -3  14   0    8.95    0.35
   3  14   0    8.96    0.36
   3  14   0    8.50    0.40
   3 -14   0    7.81    0.40
  -3 -14   0    8.47    0.42
   3 -14   0    8.52    0.32
  -3 -14   0    8.83    0.40
  -3 -14   0    8.83    0.35
  -3 -14   0    8.86    0.33
   3 -14   0    8.47    0.38
  -3  14  -1   24.20    0.71
  -3  14  -1   25.29    0.68
  -3  14  -1   24.30    0.70
  -3  14  -1   24.34    0.71
   3  14   1   23.86    0.72
  -3 -14  -1   24.49    0.71
  -3 -14  -1   25.05    0.75
  -3 -14  -1   25.02    0.65
   3 -14   1   24.28    0.74
   3 -14   1   25.99    0.71
  -3 -14  -1   24.42    0.56
  -3 -14  -1   24.11    0.75
   3 -14   1   24.46    0.59
  -3  14  -2   -0.03    0.05
  -3  14  -2   -0.03    0.06
  -3  14  -2    0.00    0.05
  -3 -14  -2   -0.04    0.08
   3 -14   2   -0.10    0.08
  -3 -14  -2   -0.05    0.05
   3 -14   2    0.00    0.05
  -3 -14  -2   -0.02    0.05
  -3  14  -3   25.27    0.81
  -3  14  -3   26.82    0.84
  -3  14  -3   25.36    0.69
  -3  14  -3   24.72    0.83
  -3 -14  -3   24.55    0.82
  -3 -14  -3   25.05    0.71
  -3 -14  -3   25.88    0.76
   3 -14   3   25.93    0.59
   3 -14   3   24.76    0.79
  -3  14  -4    3.92    0.41
  -3  14  -4    4.02    0.40
  -3  14  -4    3.56    0.38
  -3  14  -4    3.51    0.15
  -3  14  -4    3.73    0.23
   3 -14   4    3.33    0.34
   3 -14   4    3.61    0.20
  -3 -14  -4    3.47    0.28
  -3 -14  -4    2.90    0.33
  -3 -14  -4    3.67    0.25
  -3 -14  -4    2.91    0.36
  -3  14  -5    2.22    0.32
  -3  14  -5    2.25    0.32
  -3  14  -5    2.16    0.31
  -3 -14  -5    2.48    0.34
   3 -14   5    1.69    0.26
  -3 -14  -5    2.12    0.25
  -3 -14  -5    2.13    0.34
  -3  14  -6    1.02    0.25
  -3  14  -6    0.73    0.21
  -3  14  -6    1.02    0.23
  -3 -14  -6    1.18    0.29
   3 -14   6    1.32    0.27
  -3 -14  -6    0.97    0.24
  -3 -14  -6    1.27    0.16
  -3  14  -7    2.60    0.43
  -3  14  -7    2.91    0.43
  -3  14  -7    2.73    0.41
  -3 -14  -7    2.51    0.41
  -3  14  -8    0.60    0.24
  -3  14  -8    0.73    0.27
  -3  14  -8    0.50    0.23
  -3 -14  -8    0.45    0.26
   3  15  -8    0.04    0.14
   3  15  -8    0.02    0.15
   3  15  -8    0.25    0.22
   3 -15  -8   -0.14    0.15
  -3 -15   8   -0.06    0.19
   3  15  -7    3.47    0.44
   3  15  -7    3.01    0.39
   3  15  -7    4.84    0.52
  -3 -15   7    3.49    0.44
   3 -15  -7    4.78    0.50
   3  15  -6    0.47    0.16
   3  15  -6    0.37    0.17
   3  15  -6    0.40    0.17
   3 -15  -6    0.35    0.10
  -3 -15   6    0.38    0.18
   3 -15  -6    0.35    0.17
   3 -15  -6    0.54    0.18
   3  15  -5    0.26    0.13
   3  15  -5    0.43    0.15
   3  15  -5    0.33    0.15
   3 -15  -5    0.32    0.16
   3 -15  -5    0.37    0.09
  -3 -15   5    0.24    0.17
   3 -15  -5    0.44    0.13
   3 -15  -5    0.41    0.15
   3  15  -4    0.10    0.11
   3  15  -4    0.21    0.11
   3  15  -4    0.05    0.09
   3  15  -4    0.10    0.06
   3  15  -4    0.09    0.03
   3 -15  -4    0.15    0.10
   3 -15  -4    0.08    0.12
  -3 -15   4    0.10    0.12
   3 -15  -4    0.16    0.10
   3 -15  -4    0.08    0.06
   3  15  -3    0.12    0.09
   3  15  -3    0.10    0.06
   3  15  -3    0.15    0.11
   3  15  -3    0.16    0.06
   3  15  -3    0.09    0.07
   3 -15  -3    0.05    0.06
   3 -15  -3    0.06    0.09
   3 -15  -3    0.08    0.08
   3 -15  -3    0.01    0.07
  -3 -15   3    0.09    0.11
  -3 -15   3    0.12    0.06
   3  15  -2    4.79    0.31
   3  15  -2    5.33    0.31
   3  15  -2    5.46    0.29
   3  15  -2    5.31    0.32
   3  15  -2    5.02    0.30
  -3 -15   2    4.73    0.31
   3 -15  -2    5.16    0.34
   3 -15  -2    5.58    0.31
   3 -15  -2    5.33    0.34
   3 -15  -2    5.13    0.30
  -3 -15   2    4.85    0.24
   3  15  -1    0.23    0.10
   3  15  -1    0.19    0.10
   3  15  -1    0.19    0.10
   3  15  -1    0.26    0.09
   3  15  -1    0.11    0.07
   3 -15  -1    0.27    0.11
  -3 -15   1    0.17    0.09
   3 -15  -1    0.16    0.11
  -3 -15   1    0.24    0.08
   3 -15  -1    0.30    0.08
   3 -15  -1    0.34    0.09
  -3 -15   1    0.46    0.12
   3  15   0    0.24    0.11
   3  15   0    0.32    0.09
  -3  15   0    0.34    0.09
  -3  15   0    0.22    0.10
   3  15   0    0.15    0.08
   3  15   0    0.32    0.09
   3  15   0    0.17    0.08
  -3 -15   0    0.36    0.11
  -3 -15   0    0.08    0.06
   3 -15   0    0.32    0.11
  -3 -15   0    0.42    0.12
  -3 -15   0    0.37    0.10
   3 -15   0    0.31    0.08
   3 -15   0    0.31    0.12
  -3  15  -1    2.83    0.29
   3  15   1    2.46    0.27
  -3  15  -1    3.31    0.32
  -3  15  -1    2.58    0.22
   3 -15   1    2.66    0.19
   3 -15   1    2.77    0.29
  -3 -15  -1    2.61    0.18
  -3 -15  -1    2.55    0.29
  -3 -15  -1    2.96    0.32
  -3 -15  -1    3.00    0.29
  -3  15  -2    2.95    0.30
  -3  15  -2    3.72    0.27
  -3  15  -2    2.40    0.27
   3 -15   2    3.63    0.22
   3 -15   2    2.77    0.31
  -3 -15  -2    3.62    0.30
  -3 -15  -2    3.26    0.26
  -3 -15  -2    3.68    0.35
  -3  15  -3   10.95    0.52
  -3  15  -3   11.32    0.54
  -3  15  -3   10.95    0.44
  -3  15  -3   11.28    0.55
   3 -15   3   10.95    0.52
  -3 -15  -3   11.64    0.48
  -3 -15  -3   10.78    0.49
   3 -15   3   11.18    0.38
  -3 -15  -3   10.99    0.54
  -3  15  -4    4.11    0.25
  -3  15  -4    4.22    0.18
  -3  15  -4    3.86    0.40
  -3  15  -4    4.55    0.45
  -3  15  -4    4.69    0.45
   3 -15   4    4.68    0.36
  -3 -15  -4    4.50    0.28
  -3 -15  -4    4.48    0.36
  -3 -15  -4    5.01    0.49
   3 -15   4    4.45    0.24
  -3 -15  -4    4.73    0.33
  -3  15  -5    1.88    0.32
  -3  15  -5    1.06    0.22
  -3  15  -5    2.38    0.35
  -3 -15  -5    1.79    0.31
   3 -15   5    0.99    0.22
  -3 -15  -5    1.68    0.28
  -3 -15  -5    2.27    0.26
  -3  15  -6    0.16    0.13
  -3  15  -6    0.06    0.11
  -3  15  -6   -0.05    0.10
   3 -15   6   -0.04    0.13
  -3 -15  -6    0.05    0.08
  -3 -15  -6   -0.07    0.12
  -3 -15  -6   -0.11    0.12
  -3  15  -7    2.73    0.42
  -3  15  -7    3.02    0.42
  -3  15  -7    3.70    0.47
  -3 -15  -7    4.61    0.57
  -3  15  -8    0.68    0.27
  -3  15  -8    1.13    0.30
  -3  15  -8    0.66    0.26
  -3 -15  -8    0.45    0.28
   3  16  -8    0.27    0.22
   3  16  -8   -0.05    0.14
   3  16  -8    0.13    0.16
  -3 -16   8    0.12    0.21
   3 -16  -8    0.13    0.17
   3  16  -7    0.94    0.26
   3  16  -7    0.86    0.26
   3  16  -7    0.84    0.24
  -3 -16   7    0.50    0.21
   3 -16  -7    0.73    0.22
   3  16  -6    0.01    0.09
   3  16  -6   -0.10    0.09
   3  16  -6    0.02    0.12
   3 -16  -6   -0.08    0.11
   3 -16  -6    0.02    0.12
   3 -16  -6   -0.08    0.07
  -3 -16   6    0.01    0.15
   3  16  -5   -0.06    0.07
[truncated: 504,701 more chars]
