# Supplementary material for: Crystal structure of a 1:1 cocrystal of nicotinamide with 2-chloro-5-nitro­benzoic acid
Source: Acta Crystallogr E Crystallogr Commun. 2019 Oct 22;75(Pt 11):1712–8. doi: 10.1107/S2056989019013859 (PMC6829734; doi:10.1107/S2056989019013859)
Supplement: Supplementary file 2 [file e-75-01712-Isup2.hkl]

data_I                                                                          
_shelx_title ' pc10 space group P 21/c'                                         
_shelx_refln_list_code          4                                               
_shelx_F_calc_maximum      230.61                                               
_exptl_crystal_F_000       664.00                                               
_reflns_d_resolution_high  0.7059                                               
                                                                                
loop_                                                                           
 _space_group_symop_operation_xyz                                               
 'x, y, z'                                                                      
 '-x, y+1/2, -z+1/2'                                                            
 '-x, -y, -z'                                                                   
 'x, -y-1/2, z-1/2'                                                             
                                                                                
_cell_length_a     7.4897                                                       
_cell_length_b    26.3607                                                       
_cell_length_c     7.0623                                                       
_cell_angle_alpha  90.000                                                       
_cell_angle_beta   96.356                                                       
_cell_angle_gamma  90.000                                                       
                                                                                
_shelx_F_squared_multiplier     1.000                                           
                                                                                
loop_                                                                           
 _refln_index_h                                                                 
 _refln_index_k                                                                 
 _refln_index_l                                                                 
 _refln_F_squared_calc                                                          
 _refln_F_squared_meas                                                          
 _refln_F_squared_sigma                                                         
 _refln_observed_status                                                         
   1   0   0        683.59        674.33         9.44 o                         
   2   0   0       9289.40       9018.47       116.58 o                         
   3   0   0       2589.31       2610.10        21.75 o                         
   4   0   0        412.69        354.37         6.49 o                         
   5   0   0        553.09        603.69         7.45 o                         
   6   0   0        458.47        416.48         8.30 o                         
   7   0   0         76.04         75.44         5.55 o                         
   8   0   0          5.23          6.68         3.74 o                         
   9   0   0        152.96        121.23        13.25 o                         
  10   0   0          2.85          8.24         6.87 o                         
   1   1   0       4018.49       3729.84        21.69 o                         
   2   1   0       2172.81       2011.77        16.24 o                         
   3   1   0        936.33        989.57         8.52 o                         
   4   1   0        387.88        324.07         3.86 o                         
   5   1   0         18.93         18.78         1.26 o                         
   6   1   0         40.84         40.66         2.77 o                         
   7   1   0        252.33        270.19         6.12 o                         
   8   1   0         26.25         22.14         3.60 o                         
   9   1   0        158.21        144.77        10.05 o                         
  10   1   0         14.70          5.78         4.80 o                         
   0   2   0         98.83        101.04         2.45 o                         
   1   2   0       2439.35       2309.97        11.20 o                         
   2   2   0        593.89        624.57         5.58 o                         
   3   2   0        163.94        180.93         3.30 o                         
   4   2   0       1166.29       1253.45         9.14 o                         
   5   2   0       1070.82       1105.59         7.90 o                         
   6   2   0        393.47        362.06         4.98 o                         
   7   2   0        221.48        240.04         6.51 o                         
   8   2   0        241.98        261.36        10.44 o                         
   9   2   0        227.41        227.39        12.50 o                         
  10   2   0        134.18        132.36        10.52 o                         
   1   3   0        286.97        277.44         2.85 o                         
   2   3   0       3604.39       3414.29        15.73 o                         
   3   3   0        454.79        442.82         4.12 o                         
   4   3   0        307.68        367.50         4.61 o                         
   5   3   0         13.37         12.14         1.30 o                         
   6   3   0         74.19         80.46         3.03 o                         
   7   3   0        139.63        165.70         6.47 o                         
   8   3   0         32.89         30.42         4.33 o                         
   9   3   0          5.13          4.37         3.55 o                         
  10   3   0         18.49         17.87         5.26 o                         
   0   4   0       1473.69       1369.84        12.31 o                         
   1   4   0       8101.60       7595.11        38.03 o                         
   2   4   0        992.00       1032.32         6.67 o                         
   3   4   0          4.95          5.83         0.92 o                         
   4   4   0         45.44         68.47         2.28 o                         
   5   4   0        164.89        150.29         3.27 o                         
   6   4   0        170.41        191.44         4.17 o                         
   7   4   0        138.06        109.34         5.06 o                         
   8   4   0         39.29         36.07         4.15 o                         
   9   4   0          6.81          5.03         3.42 o                         
  10   4   0         16.88         12.89         5.08 o                         
   1   5   0       6706.02       6497.38        45.91 o                         
   2   5   0       3644.38       3360.01        18.06 o                         
   3   5   0       2735.93       2767.76        14.95 o                         
   4   5   0         80.87         93.27         2.38 o                         
   5   5   0         54.48         48.04         2.13 o                         
   6   5   0        266.67        272.27         4.78 o                         
   7   5   0        150.52        150.03         7.27 o                         
   8   5   0         13.31          6.40         2.88 o                         
   9   5   0         47.84         38.20         5.53 o                         
  10   5   0        125.58        126.76        11.68 o                         
   0   6   0      14183.44      13266.54        93.38 o                         
   1   6   0         95.50         83.36         2.13 o                         
   2   6   0       2681.08       2519.62        46.10 o                         
   3   6   0       2802.15       2789.08        15.28 o                         
   4   6   0        203.21        206.77         3.25 o                         
   5   6   0        533.21        524.41         5.63 o                         
   6   6   0        510.80        530.74         8.51 o                         
   7   6   0        413.75        385.99        10.64 o                         
   8   6   0         16.17         13.81         3.56 o                         
   9   6   0        113.03        102.73         8.02 o                         
  10   6   0         15.02         14.16         5.16 o                         
   1   7   0       4110.14       4169.73        24.48 o                         
   2   7   0        791.87        794.00         6.62 o                         
   3   7   0       1625.88       1749.60        12.70 o                         
   4   7   0        539.13        525.74         5.90 o                         
   5   7   0        923.22        921.29         7.79 o                         
   6   7   0        352.67        330.60         6.23 o                         
   7   7   0        503.58        536.53        12.58 o                         
   8   7   0        180.01        161.09         8.05 o                         
   9   7   0        168.32        169.88         9.94 o                         
  10   7   0        370.89        424.71        14.75 o                         
   0   8   0       2158.68       2088.59        24.08 o                         
   1   8   0         46.79         30.31         1.89 o                         
   2   8   0        997.49       1093.86         8.27 o                         
   3   8   0       1997.21       2036.95        14.31 o                         
   4   8   0        674.34        717.42         7.05 o                         
   5   8   0       1514.51       1571.33        10.68 o                         
   6   8   0          0.14          0.66         1.27 o                         
   7   8   0        214.58        213.66         9.48 o                         
   8   8   0        107.72         84.75         6.01 o                         
   9   8   0          4.11          2.99         3.34 o                         
  10   8   0         65.37         62.76        11.51 o                         
   1   9   0       3983.64       3727.64        20.13 o                         
   2   9   0         53.44         57.36         2.11 o                         
   3   9   0        328.13        335.78         4.77 o                         
   4   9   0        977.22        928.44         8.00 o                         
   5   9   0        575.65        589.26         6.24 o                         
   6   9   0          1.31          1.35         1.32 o                         
   7   9   0        130.75        118.40         7.13 o                         
   8   9   0          1.44          2.35         3.14 o                         
   9   9   0        127.34        135.25         9.18 o                         
  10   9   0         59.62         55.87         6.76 o                         
   0  10   0        751.73        666.64        10.27 o                         
   1  10   0        719.99        648.29         6.50 o                         
   2  10   0       3529.89       3702.24        20.06 o                         
   3  10   0         18.06         22.48         1.58 o                         
   4  10   0        914.95        994.19         8.16 o                         
   5  10   0        286.25        278.09         4.43 o                         
   6  10   0         19.33         20.36         2.16 o                         
   7  10   0         10.84         11.76         3.04 o                         
   8  10   0        519.46        507.73        21.57 o                         
   9  10   0          0.52         -0.11         3.20 o                         
  10  10   0          3.84          0.26         4.15 o                         
   1  11   0         32.11         35.92         1.83 o                         
   2  11   0        191.90        219.00         3.79 o                         
   3  11   0         90.65        105.48         3.41 o                         
   4  11   0         28.56         24.72         1.62 o                         
   5  11   0         52.60         56.10         3.08 o                         
   6  11   0        125.98        110.44         6.37 o                         
   7  11   0         51.29         48.49         6.39 o                         
   8  11   0          0.34         -0.20         3.00 o                         
   9  11   0          0.42         -0.28         3.26 o                         
  10  11   0         64.28         45.24         6.32 o                         
   0  12   0       1945.88       1873.76        21.32 o                         
   1  12   0       5348.94       5643.01        29.65 o                         
   2  12   0          0.02          0.13         0.66 o                         
   3  12   0        856.08        906.23         7.51 o                         
   4  12   0        650.61        645.88         6.13 o                         
   5  12   0        136.69        139.80         4.16 o                         
   6  12   0          5.98         10.32         1.81 o                         
   7  12   0          6.20          6.63         2.58 o                         
   8  12   0          0.14          0.38         3.22 o                         
   9  12   0         57.03         51.13         5.70 o                         
   1  13   0          2.12          0.53         0.78 o                         
   2  13   0       1624.31       1699.85        11.82 o                         
   3  13   0        273.36        295.27         3.98 o                         
   4  13   0       1731.54       1707.88        10.88 o                         
   5  13   0       1064.71       1044.87        10.48 o                         
   6  13   0          1.64          1.12         1.55 o                         
   7  13   0        927.44        983.39        18.01 o                         
   8  13   0         68.92         68.63         6.96 o                         
   9  13   0          2.11          7.81         3.69 o                         
   0  14   0        575.17        576.68         8.49 o                         
   1  14   0        975.92        953.54         9.88 o                         
   2  14   0        469.69        444.04         5.03 o                         
   3  14   0        424.26        447.07         5.07 o                         
   4  14   0        155.52        160.36         3.99 o                         
   5  14   0         42.81         38.63         2.54 o                         
   6  14   0         21.20         11.10         2.08 o                         
   7  14   0         92.99        100.71        10.11 o                         
   8  14   0          1.59         -1.95         3.28 o                         
   9  14   0         85.84         66.42         7.01 o                         
   1  15   0         83.19         51.49         3.06 o                         
   2  15   0        259.61        237.31         3.54 o                         
   3  15   0         11.30         14.06         1.24 o                         
   4  15   0        956.91        880.01         7.68 o                         
   5  15   0        996.31        943.16        16.30 o                         
   6  15   0         83.70         89.02         4.63 o                         
   7  15   0         37.62         36.64         4.73 o                         
   8  15   0          0.04          2.79         3.47 o                         
   9  15   0          5.47          3.77         4.39 o                         
   0  16   0         41.27         40.06         2.62 o                         
   1  16   0        428.01        390.44         5.34 o                         
   2  16   0       1602.80       1645.44        10.16 o                         
   3  16   0        175.99        177.57         3.41 o                         
   4  16   0         15.02         11.37         1.41 o                         
   5  16   0        697.33        709.84         9.68 o                         
   6  16   0        298.55        312.14         7.06 o                         
   7  16   0          8.31          8.70         3.26 o                         
   8  16   0        410.65        421.07        14.64 o                         
   9  16   0          0.16         -1.08         4.11 o                         
   1  17   0       1202.35       1243.65        10.14 o                         
   2  17   0        617.84        643.25         6.28 o                         
   3  17   0         55.31         55.13         2.35 o                         
   4  17   0        154.83        146.61         4.41 o                         
   5  17   0        327.57        293.22         7.47 o                         
   6  17   0         19.17         23.71         2.97 o                         
   7  17   0        120.62        111.45         7.82 o                         
   8  17   0         19.05         21.43         5.00 o                         
   9  17   0          6.58          3.11         4.72 o                         
   0  18   0        956.00        918.41        11.19 o                         
   1  18   0         36.77         56.56         2.62 o                         
   2  18   0        175.31        159.06         3.75 o                         
   3  18   0        184.32        186.92         3.69 o                         
   4  18   0         53.03         46.40         2.85 o                         
   5  18   0        157.46        189.48         7.43 o                         
   6  18   0          0.06         -0.68         1.98 o                         
   7  18   0          7.09          4.50         3.47 o                         
   8  18   0         71.19         66.80        10.46 o                         
   9  18   0         52.28         69.74        12.49 o                         
   1  19   0        145.76        153.25         3.43 o                         
   2  19   0         13.93         11.13         1.38 o                         
   3  19   0         48.89         47.60         2.31 o                         
   4  19   0        211.33        161.65         5.25 o                         
   5  19   0        333.66        353.17         9.00 o                         
   6  19   0         38.54         37.08         4.46 o                         
   7  19   0        142.89        130.85        10.60 o                         
   8  19   0         29.50         29.94         8.14 o                         
   9  19   0          8.58          5.26         7.22 o                         
   0  20   0        127.55        118.28         4.99 o                         
   1  20   0        706.47        709.78         7.25 o                         
   2  20   0         15.63         12.88         1.49 o                         
   3  20   0        295.06        309.03         5.40 o                         
   4  20   0          2.52         -0.66         1.52 o                         
   5  20   0        334.09        346.36         8.56 o                         
   6  20   0         34.54         37.56         5.67 o                         
   7  20   0         28.92         25.80         7.60 o                         
   8  20   0         21.23          9.69        14.12 o                         
   1  21   0        154.03        160.89         4.46 o                         
   2  21   0        388.37        440.59         9.19 o                         
   3  21   0        109.87        118.20         6.76 o                         
   4  21   0          2.60          3.74         1.89 o                         
   5  21   0        158.15        134.48         8.79 o                         
   6  21   0         13.73         15.25         5.10 o                         
   7  21   0          0.56          1.34         6.16 o                         
   8  21   0          0.18         10.12         6.16 o                         
   0  22   0        633.99        630.82        12.31 o                         
   1  22   0       2016.12       2080.53        16.97 o                         
   2  22   0          0.33          1.52         1.34 o                         
   3  22   0        600.28        632.37        10.70 o                         
   4  22   0        221.97        228.32         7.41 o                         
   5  22   0        335.83        326.53         9.10 o                         
   6  22   0        168.68        166.23        12.52 o                         
   7  22   0        103.02         80.49        24.39 o                         
   8  22   0        247.76        235.03        46.48 o                         
   1  23   0        624.68        621.66        11.38 o                         
   2  23   0        299.29        268.85         8.14 o                         
   3  23   0        172.81        137.17         8.62 o                         
   4  23   0        260.00        280.32         7.82 o                         
   5  23   0        266.18        253.85        13.32 o                         
   6  23   0         12.79         10.25         6.05 o                         
   7  23   0          8.42          4.67         5.79 o                         
   8  23   0         66.16         79.28        13.06 o                         
   0  24   0         89.34         88.51         6.38 o                         
   1  24   0        159.74        183.66         5.98 o                         
   2  24   0        342.35        331.70         7.37 o                         
   3  24   0        105.83         80.12         4.85 o                         
   4  24   0        204.89        199.09         7.56 o                         
   5  24   0         62.98         79.63        10.48 o                         
   6  24   0        230.65        243.81        15.80 o                         
   7  24   0         62.08         66.51        11.62 o                         
   8  24   0         45.71         34.54        29.79 o                         
   1  25   0          2.02          4.01         1.73 o                         
   2  25   0         38.58         31.27         3.01 o                         
   3  25   0        235.88        232.51         8.21 o                         
   4  25   0         81.60         69.89         5.44 o                         
   5  25   0        114.84        109.26        12.57 o                         
   6  25   0        307.89        311.98        22.37 o                         
   7  25   0          0.02          2.13         6.16 o                         
   0  26   0         72.15         75.14         6.13 o                         
   1  26   0         34.37         26.04         2.85 o                         
   2  26   0         27.24         27.23         3.25 o                         
   3  26   0         41.41         45.30         4.17 o                         
   4  26   0         16.44          9.35         3.37 o                         
   5  26   0          5.52          3.17         3.65 o                         
   6  26   0         29.80         16.87         7.60 o                         
   7  26   0         61.70         48.92        15.92 o                         
   1  27   0          2.56          4.69         2.07 o                         
   2  27   0         21.51         14.85         2.75 o                         
   3  27   0        253.21        235.30         8.85 o                         
   4  27   0          3.45          3.14         3.62 o                         
   5  27   0          4.08          3.15         4.02 o                         
   6  27   0         55.73         55.84        10.71 o                         
   7  27   0         72.34         57.29        11.60 o                         
   0  28   0          0.72         -2.60         2.60 o                         
   1  28   0        187.69        189.27         8.66 o                         
   2  28   0         78.56         78.22         5.48 o                         
   3  28   0         32.19         32.64         5.02 o                         
   4  28   0        129.98        149.56        11.38 o                         
   5  28   0        109.64        123.77        15.60 o                         
   6  28   0        217.54        187.19        23.11 o                         
   1  29   0        155.82        162.63         6.77 o                         
   2  29   0        108.81        105.47         7.07 o                         
   3  29   0         40.84         30.41         5.05 o                         
   4  29   0        362.72        390.87        16.71 o                         
   5  29   0        183.58        143.07        24.65 o                         
   6  29   0          0.03         -0.93         6.45 o                         
   0  30   0        155.42        153.77        11.81 o                         
   1  30   0         30.37         37.17         4.64 o                         
   2  30   0          0.56          1.67         2.55 o                         
   3  30   0        178.93        225.45        15.20 o                         
   4  30   0         43.28         40.10         9.62 o                         
   5  30   0         73.05         69.20        16.69 o                         
   6  30   0          5.75          5.70         7.07 o                         
   1  31   0        295.61        318.57        11.89 o                         
   2  31   0         17.76         21.83         3.99 o                         
   3  31   0         82.21         84.77        18.04 o                         
   4  31   0         77.10         62.10        11.92 o                         
   5  31   0        213.08        194.48        19.04 o                         
   0  32   0          5.97         13.08         5.07 o                         
   1  32   0          4.87         10.25         3.63 o                         
   2  32   0          1.77         11.00         5.60 o                         
   3  32   0        121.09        132.97        15.60 o                         
   4  32   0          4.76          4.34         7.31 o                         
   5  32   0         21.08         23.02         9.24 o                         
   1  33   0        118.84        128.54        12.11 o                         
   2  33   0         64.78         75.76        11.92 o                         
   3  33   0         13.41         21.14        10.78 o                         
   4  33   0        299.31        336.54        25.35 o                         
   0  34   0        359.81        410.84        31.84 o                         
   1  34   0          4.30          1.77         5.81 o                         
   2  34   0        111.22        116.05        15.24 o                         
   3  34   0        222.93        240.58        20.51 o                         
   4  34   0          0.26          6.17         8.16 o                         
   1  35   0         28.14         28.67         9.25 o                         
   2  35   0          0.19          0.27         7.98 o                         
   3  35   0         67.00         78.80        16.69 o                         
   1  36   0         78.93         53.92        17.46 o                         
   2  36   0          1.38         -1.04         7.60 o                         
   1  37   0         92.58         74.46        19.51 o                         
 -10   1   1         33.09         30.61         6.22 o                         
  -9   1   1        209.22        212.91         9.77 o                         
  -8   1   1          0.79          2.64         1.66 o                         
  -7   1   1        228.51        212.33         4.92 o                         
  -6   1   1         63.72         52.46         2.27 o                         
  -5   1   1       2173.54       2193.96        12.23 o                         
  -4   1   1        191.35        208.30         3.36 o                         
  -3   1   1       1642.14       1574.68        12.33 o                         
  -2   1   1      16815.01      16168.27        66.24 o                         
  -1   1   1          0.25          0.47         0.27 o                         
   0   1   1       1049.88       1017.71         8.60 o                         
   1   1   1        602.61        560.38         5.90 o                         
   2   1   1       1690.63       1707.29        10.28 o                         
   3   1   1        110.20        112.34         1.81 o                         
   4   1   1         33.09         34.35         1.84 o                         
   5   1   1         64.20         61.99         2.55 o                         
   6   1   1        251.64        253.29         6.73 o                         
   7   1   1        318.35        321.71         7.98 o                         
   8   1   1          1.01          3.15         2.35 o                         
   9   1   1         93.95         91.39         6.41 o                         
  10   1   1        150.74        137.20        10.72 o                         
 -10   2   1          5.05          1.53         4.67 o                         
  -9   2   1         29.45         24.32         3.98 o                         
  -8   2   1         75.79         74.09         4.21 o                         
  -7   2   1         11.71         11.33         1.81 o                         
  -6   2   1        143.30        143.90         3.57 o                         
  -5   2   1       2382.05       2416.43        13.39 o                         
  -4   2   1       2580.08       2719.57        15.70 o                         
  -3   2   1       1086.35        975.67         9.88 o                         
  -2   2   1        848.51        862.43         6.94 o                         
  -1   2   1       1052.09        977.20         6.26 o                         
   0   2   1        661.00        620.42         6.15 o                         
   1   2   1        955.56        889.30         6.40 o                         
   2   2   1       3433.50       3481.92        18.92 o                         
   3   2   1       2187.25       2190.67        10.93 o                         
   4   2   1        181.68        192.83         2.78 o                         
   5   2   1       2281.36       2306.13        19.07 o                         
   6   2   1          0.13          0.54         1.57 o                         
   7   2   1        636.85        648.44        13.59 o                         
   8   2   1        129.08        141.65         6.96 o                         
   9   2   1         70.98         75.74         6.09 o                         
  10   2   1         18.21         13.48         5.31 o                         
 -10   3   1          2.29         -1.96         5.11 o                         
  -9   3   1         12.11         13.42         3.44 o                         
  -8   3   1         53.91         51.25         3.36 o                         
  -7   3   1       1308.16       1277.77        12.23 o                         
  -6   3   1        317.45        299.80         4.33 o                         
  -5   3   1          1.64          1.84         0.92 o                         
  -4   3   1       2504.00       2584.00        14.59 o                         
  -3   3   1       2806.96       2910.80        17.72 o                         
  -2   3   1       7319.38       7391.94        34.83 o                         
  -1   3   1       5902.93       5613.34        30.47 o                         
   0   3   1          1.83         -0.32         0.32 o                         
   1   3   1         55.41         42.26         1.66 o                         
   2   3   1       7822.72       7663.10        31.17 o                         
   3   3   1       1365.60       1340.93         9.38 o                         
   4   3   1        519.73        585.93         5.05 o                         
   5   3   1       1633.86       1675.67        12.52 o                         
   6   3   1        182.20        196.93         6.44 o                         
   7   3   1        198.21        208.95        13.32 o                         
   8   3   1        197.34        200.88         7.95 o                         
   9   3   1         32.31         33.69         6.55 o                         
  10   3   1         98.69         84.42         7.90 o                         
 -10   4   1          0.64         -1.57         4.39 o                         
  -9   4   1         46.81         53.61         6.09 o                         
  -8   4   1         66.38         87.56         4.40 o                         
  -7   4   1         47.48         48.26         3.34 o                         
  -6   4   1        128.13        145.49         3.69 o                         
  -5   4   1       1048.60       1031.37         8.74 o                         
  -4   4   1          0.72          8.44         1.09 o                         
  -3   4   1        597.58        567.55         6.08 o                         
  -2   4   1      13939.65      13687.95        60.75 o                         
  -1   4   1       2149.49       2167.87        11.52 o                         
   0   4   1        158.05        174.38         2.74 o                         
   1   4   1       1365.00       1343.55         9.38 o                         
   2   4   1        892.89        839.26         5.70 o                         
   3   4   1        905.81        918.40         6.18 o                         
   4   4   1        800.52        817.13         6.56 o                         
   5   4   1        379.96        385.05         5.28 o                         
   6   4   1        821.85        777.13        11.94 o                         
   7   4   1        262.05        243.19         8.41 o                         
   8   4   1          1.75          4.59         2.44 o                         
   9   4   1        235.36        249.01        11.21 o                         
  10   4   1          2.99         -0.29         3.90 o                         
 -10   5   1          1.05          1.89         4.39 o                         
  -9   5   1         92.30         96.22         7.05 o                         
  -8   5   1          1.77          0.00         1.89 o                         
  -7   5   1        778.21        761.48         9.36 o                         
  -6   5   1        527.28        460.69         6.07 o                         
  -5   5   1          4.42          4.80         0.93 o                         
  -4   5   1        303.70        340.76         4.83 o                         
  -3   5   1       1969.44       2064.74        13.48 o                         
  -2   5   1       1079.89       1103.74         8.56 o                         
  -1   5   1        501.61        467.83         3.88 o                         
   0   5   1        179.88        179.09         2.26 o                         
   1   5   1         26.54         28.76         1.43 o                         
   2   5   1       3640.58       3647.67        16.63 o                         
   3   5   1        870.94        942.29         6.40 o                         
   4   5   1        674.79        624.18         5.66 o                         
   5   5   1         79.21         79.67         3.16 o                         
   6   5   1        492.50        477.92         9.31 o                         
   7   5   1        261.94        246.17         7.76 o                         
   8   5   1         78.63         65.71         5.56 o                         
   9   5   1         13.82         17.17         3.96 o                         
  10   5   1          7.16          3.26         3.99 o                         
 -10   6   1         38.88         19.93         5.64 o                         
  -9   6   1         20.33         24.14         4.24 o                         
  -8   6   1         83.44         91.40         4.67 o                         
  -7   6   1         11.94          7.94         1.70 o                         
  -6   6   1         29.73         25.78         1.91 o                         
  -5   6   1        122.88        124.05         3.17 o                         
  -4   6   1        146.25        137.08         2.98 o                         
  -3   6   1        378.67        424.18         5.41 o                         
  -2   6   1        167.05        135.61         2.51 o                         
  -1   6   1       1669.74       1740.36        10.52 o                         
   0   6   1       1183.41       1123.47         7.87 o                         
   1   6   1         39.26         40.13         1.39 o                         
   2   6   1        270.49        252.13         3.49 o                         
   3   6   1        226.85        249.68         3.13 o                         
   4   6   1        583.67        595.86         4.87 o                         
   5   6   1        150.45        160.11         3.94 o                         
   6   6   1       1024.35       1022.02        13.91 o                         
   7   6   1        201.73        194.55         8.35 o                         
   8   6   1         18.55         24.04         4.00 o                         
   9   6   1          0.14          1.64         3.27 o                         
  10   6   1         17.97         11.16         4.56 o                         
 -10   7   1          2.38          2.02         4.55 o                         
  -9   7   1          0.01          1.06         3.11 o                         
  -8   7   1         88.43         80.33         4.69 o                         
  -7   7   1         34.83         42.35         2.83 o                         
  -6   7   1       1189.50       1193.86        10.12 o                         
  -5   7   1        375.56        364.54         5.13 o                         
  -4   7   1       3024.13       3209.08        16.68 o                         
  -3   7   1        922.65        903.27         7.69 o                         
  -2   7   1        427.34        401.68         4.25 o                         
  -1   7   1        982.18        972.52         6.71 o                         
   0   7   1         55.21         72.61         1.89 o                         
   1   7   1       1610.77       1633.42        10.30 o                         
   2   7   1       1471.39       1587.24        11.06 o                         
   3   7   1        451.34        471.05         4.48 o                         
   4   7   1        880.98        882.38         6.82 o                         
   5   7   1        179.87        186.41         4.95 o                         
   6   7   1        143.62        180.50         6.90 o                         
   7   7   1          1.44         -0.21         1.94 o                         
   8   7   1        504.48        501.60        15.36 o                         
   9   7   1         52.40         47.54         5.41 o                         
  10   7   1          0.91          3.77         3.85 o                         
 -10   8   1        173.18        191.40        12.69 o                         
  -9   8   1          7.91          4.90         3.33 o                         
  -8   8   1          0.02         -0.05         1.90 o                         
  -7   8   1          8.83          6.44         1.70 o                         
  -6   8   1        535.90        559.46         7.30 o                         
  -5   8   1         64.35         63.65         2.65 o                         
  -4   8   1        757.92        753.55         6.95 o                         
  -3   8   1        212.28        252.18         3.43 o                         
  -2   8   1       3386.50       3434.82        18.18 o                         
  -1   8   1        496.45        478.45         4.58 o                         
   0   8   1         13.24         14.82         0.89 o                         
   1   8   1        144.46        142.83         2.58 o                         
   2   8   1        184.24        173.19         3.04 o                         
   3   8   1        330.79        326.55         4.10 o                         
   4   8   1        238.61        235.80         3.42 o                         
   5   8   1         77.53         67.89         4.18 o                         
   6   8   1        314.69        308.53         6.94 o                         
   7   8   1         14.05         15.01         2.83 o                         
   8   8   1         17.55         16.50         4.42 o                         
   9   8   1          0.02          1.41         3.18 o                         
  10   8   1          0.08          1.80         4.02 o                         
 -10   9   1         97.04         94.99         8.71 o                         
  -9   9   1         98.31         97.94         7.10 o                         
  -8   9   1          9.35          5.71         2.20 o                         
  -7   9   1        310.27        309.18         6.51 o                         
  -6   9   1        111.97        132.68         4.29 o                         
  -5   9   1        317.18        288.47         4.70 o                         
  -4   9   1       1610.84       1651.22        11.09 o                         
  -3   9   1       1197.54       1312.12         9.09 o                         
  -2   9   1        154.24        202.26         3.31 o                         
  -1   9   1       1047.96       1141.87         7.77 o                         
   0   9   1        115.17        135.13         2.29 o                         
   1   9   1         42.39         42.07         2.09 o                         
   2   9   1       5100.49       5201.88        26.06 o                         
   3   9   1         61.38         50.15         2.16 o                         
   4   9   1        941.74        914.04         8.13 o                         
   5   9   1        122.20        135.90         4.24 o                         
   6   9   1        203.16        210.15         6.20 o                         
   7   9   1        575.53        588.36        14.15 o                         
   8   9   1        258.91        278.82        12.79 o                         
   9   9   1         46.30         37.79         6.10 o                         
  10   9   1        198.89        201.98        15.29 o                         
 -10  10   1         24.17         34.13         5.91 o                         
  -9  10   1         10.33          2.03         3.08 o                         
  -8  10   1         90.41         99.98         5.11 o                         
  -7  10   1        210.21        208.78         6.12 o                         
  -6  10   1        748.28        744.17         9.58 o                         
  -5  10   1       1691.32       1774.43        15.05 o                         
  -4  10   1        199.49        190.62         3.65 o                         
  -3  10   1       1079.87       1152.54         8.30 o                         
  -2  10   1       5221.74       5191.98        26.03 o                         
  -1  10   1       2782.01       2936.47        15.42 o                         
   0  10   1       1745.40       1598.57        10.66 o                         
   1  10   1         68.85         42.56         1.63 o                         
   2  10   1        155.81        145.52         3.06 o                         
   3  10   1         22.76         35.74         1.66 o                         
   4  10   1       1137.11       1078.11         9.05 o                         
   5  10   1         14.70          8.27         1.42 o                         
   6  10   1         22.96         15.15         2.45 o                         
   7  10   1        462.05        467.77        11.36 o                         
   8  10   1        131.08        122.59        10.59 o                         
   9  10   1        292.66        297.76        24.54 o                         
 -10  11   1          0.28          0.49         4.13 o                         
  -9  11   1         66.53         64.43         5.84 o                         
  -8  11   1         12.03         12.56         2.58 o                         
  -7  11   1        165.68        155.98         6.38 o                         
  -6  11   1        242.14        248.46         5.70 o                         
  -5  11   1        260.45        241.14         5.08 o                         
  -4  11   1        861.55        773.40         8.57 o                         
  -3  11   1         39.83         28.56         1.59 o                         
  -2  11   1       3904.68       3965.42        21.42 o                         
  -1  11   1       2942.04       2940.73        15.75 o                         
   0  11   1        716.72        697.55         5.88 o                         
   1  11   1       6129.41       6499.46        28.10 o                         
   2  11   1       5346.33       5450.20        22.12 o                         
   3  11   1        149.59        160.82         2.87 o                         
   4  11   1         19.86         19.24         1.61 o                         
   5  11   1        130.33        131.63         4.47 o                         
   6  11   1        109.84        113.51         4.85 o                         
   7  11   1        240.30        246.23         9.97 o                         
   8  11   1         13.67          9.77         3.52 o                         
   9  11   1         93.88        103.69         9.31 o                         
 -10  12   1        152.42        148.63         9.53 o                         
  -9  12   1         58.84         48.46         5.18 o                         
  -8  12   1        286.08        294.80         9.41 o                         
  -7  12   1        278.70        274.49         7.48 o                         
  -6  12   1        214.29        215.87         5.64 o                         
  -5  12   1        256.49        260.59         5.37 o                         
  -4  12   1         19.14         26.21         1.74 o                         
  -3  12   1        127.34        108.56         2.99 o                         
  -2  12   1       2135.53       2208.95        12.80 o                         
  -1  12   1       1932.43       2091.97        12.71 o                         
   0  12   1         10.14          3.37         0.80 o                         
   1  12   1       1172.67       1187.38         8.53 o                         
   2  12   1       1155.78       1231.88         8.46 o                         
   3  12   1        748.25        705.32         6.14 o                         
   4  12   1       1300.22       1279.64        10.73 o                         
   5  12   1        102.53         97.60         3.98 o                         
   6  12   1        162.02        167.42         5.92 o                         
   7  12   1        118.90        121.36         7.59 o                         
   8  12   1          5.92          5.33         3.41 o                         
   9  12   1         39.28         35.64         6.45 o                         
  -9  13   1        339.42        358.59        11.90 o                         
  -8  13   1         28.74         24.66         3.59 o                         
  -7  13   1          0.50          1.12         1.94 o                         
  -6  13   1       1218.38       1228.57        13.85 o                         
  -5  13   1         35.16         37.63         2.46 o                         
  -4  13   1        775.44        764.87         7.51 o                         
  -3  13   1       1001.10        953.71         8.15 o                         
  -2  13   1        219.97        238.24         3.98 o                         
  -1  13   1         43.97         40.22         1.79 o                         
   0  13   1        540.38        633.24         6.31 o                         
   1  13   1        415.01        440.37         4.58 o                         
   2  13   1        273.64        290.94         3.94 o                         
   3  13   1          6.86          4.89         0.89 o                         
   4  13   1        965.85        974.47         9.30 o                         
   5  13   1          0.96          2.16         1.24 o                         
   6  13   1        171.77        163.55         5.82 o                         
   7  13   1        223.27        235.76         8.86 o                         
   8  13   1        113.30        101.95        10.81 o                         
   9  13   1          7.41          7.29         4.30 o                         
  -9  14   1         66.35         67.90         6.09 o                         
  -8  14   1         25.02         19.75         3.41 o                         
  -7  14   1         38.52         30.22         3.47 o                         
  -6  14   1          2.17          3.27         1.75 o                         
  -5  14   1        131.96        132.92         4.36 o                         
  -4  14   1        168.18        148.34         3.75 o                         
  -3  14   1        101.14        110.21         3.17 o                         
  -2  14   1         86.05         98.15         2.65 o                         
  -1  14   1          1.57          3.58         0.75 o                         
   0  14   1        111.23        104.10         4.29 o                         
   1  14   1        385.18        408.00         4.47 o                         
   2  14   1         89.20         93.42         2.66 o                         
   3  14   1       1266.05       1264.03         9.73 o                         
   4  14   1         56.03         57.65         2.77 o                         
   5  14   1         36.34         33.30         2.56 o                         
   6  14   1        439.33        455.85        10.42 o                         
   7  14   1         27.75         25.52         3.65 o                         
   8  14   1        227.77        251.20        11.89 o                         
   9  14   1        163.49        189.29        14.08 o                         
  -9  15   1         13.48         14.38         3.75 o                         
  -8  15   1        241.45        266.96         9.58 o                         
  -7  15   1        360.22        367.13         8.87 o                         
  -6  15   1        173.08        159.15         7.95 o                         
  -5  15   1         69.05         61.36         3.10 o                         
  -4  15   1        293.95        286.50         4.84 o                         
  -3  15   1         14.98         12.59         1.36 o                         
  -2  15   1        331.94        332.81         4.39 o                         
  -1  15   1        307.55        338.00         4.91 o                         
   0  15   1        653.41        674.85         6.35 o                         
   1  15   1        452.46        500.63         5.31 o                         
   2  15   1          0.03         -0.35         0.70 o                         
   3  15   1        149.21        140.47         4.06 o                         
   4  15   1          5.65          2.53         1.12 o                         
   5  15   1        214.03        237.74         5.87 o                         
   6  15   1          8.31          4.65         1.96 o                         
   7  15   1        222.19        245.79         8.18 o                         
   8  15   1         90.73         91.36         9.66 o                         
   9  15   1          1.90         -3.68         5.03 o                         
  -9  16   1         22.76         13.75         3.96 o                         
  -8  16   1         12.48         16.89         4.27 o                         
  -7  16   1        163.38        192.33         8.00 o                         
  -6  16   1         24.54         30.25         3.14 o                         
  -5  16   1        743.84        771.39         9.33 o                         
  -4  16   1        191.89        178.34         5.03 o                         
  -3  16   1         15.09         13.47         1.42 o                         
  -2  16   1        525.69        503.78         5.63 o                         
  -1  16   1         36.11         41.51         1.92 o                         
   0  16   1        286.99        291.76         4.38 o                         
   1  16   1         52.46         42.33         1.90 o                         
   2  16   1         34.39         37.23         1.95 o                         
   3  16   1        449.78        455.57         6.47 o                         
   4  16   1          1.46          1.49         1.21 o                         
   5  16   1        684.65        726.99        11.78 o                         
   6  16   1          3.95         -0.34         2.25 o                         
   7  16   1        104.82        116.60        11.60 o                         
   8  16   1        275.13        297.79        17.76 o                         
   9  16   1         36.90         29.61         7.83 o                         
  -9  17   1          0.05          2.64         3.45 o                         
  -8  17   1        168.25        175.45        10.24 o                         
  -7  17   1          2.35          8.03         2.67 o                         
  -6  17   1        268.73        255.14         7.16 o                         
  -5  17   1         63.02         68.59         3.40 o                         
  -4  17   1         10.52          7.77         1.35 o                         
  -3  17   1        195.41        186.08         3.82 o                         
  -2  17   1        227.32        216.63         3.82 o                         
  -1  17   1        926.26        964.82         8.01 o                         
   0  17   1         34.83         34.20         1.84 o                         
   1  17   1        334.14        352.48         4.58 o                         
   2  17   1        534.08        526.20         6.34 o                         
   3  17   1          1.00          2.41         1.13 o                         
   4  17   1         79.66         69.94         4.86 o                         
   5  17   1         56.83         60.27         4.36 o                         
   6  17   1        164.53        178.43        11.07 o                         
   7  17   1        357.27        385.50        19.05 o                         
   8  17   1        137.16        121.97        11.76 o                         
   9  17   1          7.86          3.22         5.64 o                         
  -9  18   1          0.11         -3.13         3.13 o                         
  -8  18   1        212.15        223.67        11.41 o                         
  -7  18   1        186.76        197.41         9.45 o                         
  -6  18   1        250.21        235.39         7.08 o                         
  -5  18   1          6.46          9.81         2.15 o                         
  -4  18   1          1.69          2.93         1.19 o                         
  -3  18   1        253.78        236.82         4.38 o                         
  -2  18   1         66.21         63.64         2.66 o                         
  -1  18   1        210.89        228.26         4.04 o                         
   0  18   1        439.43        424.75         5.34 o                         
   1  18   1         44.28         50.71         2.29 o                         
   2  18   1         53.67         62.84         2.64 o                         
   3  18   1         43.01         37.23         2.51 o                         
   4  18   1         11.43          9.48         1.85 o                         
   5  18   1          0.99          1.27         2.25 o                         
   6  18   1        712.95        710.28        21.57 o                         
   7  18   1          1.57         -1.76         3.44 o                         
   8  18   1         41.31         35.81         8.09 o                         
   9  18   1          0.26          1.24         5.31 o                         
  -9  19   1         45.39         25.61         4.73 o                         
  -8  19   1          4.96         10.71         3.99 o                         
  -7  19   1        129.56        131.82         6.90 o                         
  -6  19   1        505.80        523.40        10.78 o                         
  -5  19   1         16.90         12.10         2.19 o                         
  -4  19   1        761.20        753.04         9.19 o                         
  -3  19   1         37.87         31.98         2.82 o                         
  -2  19   1        390.89        396.38         5.73 o                         
  -1  19   1        317.19        281.99         4.62 o                         
   0  19   1       1761.83       1733.73        11.90 o                         
   1  19   1        446.41        420.41         5.34 o                         
   2  19   1       1030.03       1024.42         9.54 o                         
   3  19   1        351.16        353.92         6.31 o                         
   4  19   1        182.99        168.37         5.71 o                         
   5  19   1          1.61         -2.02         2.05 o                         
   6  19   1         13.13         11.73         3.20 o                         
   7  19   1         41.93         46.97         8.60 o                         
   8  19   1        144.49        168.79        14.45 o                         
  -8  20   1         68.29         58.85         6.68 o                         
  -7  20   1          0.05          1.39         2.80 o                         
  -6  20   1         38.06         39.55         3.98 o                         
  -5  20   1        196.22        161.34         6.31 o                         
  -4  20   1        156.63        157.14         5.26 o                         
  -3  20   1        842.69        869.12         9.48 o                         
  -2  20   1         15.20         18.66         1.80 o                         
  -1  20   1          7.69          2.97         1.14 o                         
   0  20   1        465.29        476.76         5.98 o                         
   1  20   1        851.64        816.55         7.80 o                         
   2  20   1         91.37         69.70         3.05 o                         
   3  20   1        985.33        971.20        11.11 o                         
   4  20   1        126.87        116.22         5.48 o                         
   5  20   1        128.34        137.54         8.04 o                         
   6  20   1        369.27        369.78        12.69 o                         
   7  20   1          0.74         -1.14         3.80 o                         
   8  20   1          7.68          8.67         5.77 o                         
  -8  21   1         34.81         27.14         5.31 o                         
  -7  21   1          0.01          0.46         3.18 o                         
  -6  21   1        391.85        380.16         9.55 o                         
  -5  21   1         85.44         73.12         4.48 o                         
  -4  21   1         36.93         22.07         2.22 o                         
  -3  21   1        332.74        341.64         6.01 o                         
  -2  21   1         20.15         15.47         1.75 o                         
  -1  21   1       2300.13       2284.31        16.75 o                         
   0  21   1        670.84        658.15         7.98 o                         
   1  21   1       1387.67       1400.73        11.22 o                         
   2  21   1        721.58        672.04         8.50 o                         
   3  21   1          0.85          1.73         1.47 o                         
   4  21   1        163.23        179.79         7.06 o                         
   5  21   1         10.88          4.08         2.59 o                         
   6  21   1        120.26        112.08         8.56 o                         
   7  21   1         38.60         39.05         7.70 o                         
   8  21   1         92.58         80.52        10.99 o                         
  -8  22   1         57.35         52.17         8.75 o                         
  -7  22   1        349.86        351.41        12.81 o                         
  -6  22   1         28.76         22.10         3.51 o                         
  -5  22   1         14.55          7.99         2.42 o                         
  -4  22   1         40.49         44.87         3.08 o                         
  -3  22   1        541.30        487.60         8.18 o                         
  -2  22   1        311.36        292.31         5.79 o                         
  -1  22   1        360.90        381.60         6.41 o                         
   0  22   1       1615.17       1605.30        13.21 o                         
   1  22   1        418.21        417.28         6.24 o                         
   2  22   1        554.40        555.28         7.91 o                         
   3  22   1          0.26          1.05         1.56 o                         
   4  22   1         55.30         57.79         4.71 o                         
   5  22   1          4.71          6.90         3.13 o                         
   6  22   1         22.37         13.58         4.83 o                         
   7  22   1         31.25         31.37         7.28 o                         
   8  22   1        100.73         74.15        10.44 o                         
  -8  23   1          0.07         -0.96         5.06 o                         
  -7  23   1        118.73        138.67        20.82 o                         
  -6  23   1        100.04        110.68         6.84 o                         
  -5  23   1         35.00         39.52         3.94 o                         
  -4  23   1         10.01          6.44         2.16 o                         
  -3  23   1         49.04         54.15         3.50 o                         
  -2  23   1        441.24        393.01         7.78 o                         
  -1  23   1        829.36        807.44         9.70 o                         
   0  23   1        255.61        277.34         5.65 o                         
   1  23   1        183.92        174.11         4.60 o                         
   2  23   1          6.12          3.94         1.79 o                         
   3  23   1        214.87        169.01         6.85 o                         
   4  23   1         42.66         33.22         4.40 o                         
   5  23   1         12.56          5.70         3.45 o                         
   6  23   1         14.72         14.70         4.68 o                         
   7  23   1         14.72         10.54         5.87 o                         
   8  23   1        105.20         76.12        10.23 o                         
  -8  24   1         92.22         80.27        10.57 o                         
  -7  24   1          7.92         10.62         5.64 o                         
  -6  24   1        107.79         92.10         8.82 o                         
  -5  24   1          3.47          3.94         2.72 o                         
  -4  24   1         49.93         47.41         4.50 o                         
  -3  24   1         44.00         31.27         2.72 o                         
  -2  24   1        133.49        128.08         5.38 o                         
  -1  24   1         30.63         33.93         2.96 o                         
   0  24   1        161.72        177.80         5.77 o                         
   1  24   1       2041.33       2012.98        16.94 o                         
   2  24   1        162.79        146.19         6.02 o                         
   3  24   1          0.04          0.97         1.90 o                         
   4  24   1          1.24         -0.99         2.45 o                         
   5  24   1         18.07         15.46         4.41 o                         
   6  24   1        324.65        364.00        13.86 o                         
   7  24   1         55.06         73.78        10.65 o                         
  -7  25   1         11.82          8.53         6.70 o                         
  -6  25   1        287.07        323.04        17.56 o                         
  -5  25   1         80.04         70.75         7.64 o                         
  -4  25   1         51.21         47.81         4.88 o                         
  -3  25   1         55.84         52.61         4.59 o                         
  -2  25   1         28.58         20.73         3.12 o                         
  -1  25   1         90.92         92.58         4.67 o                         
   0  25   1         83.13         90.26         4.38 o                         
   1  25   1          8.01         15.95         2.16 o                         
   2  25   1        320.10        323.76         7.66 o                         
   3  25   1        320.46        343.98        13.93 o                         
   4  25   1         41.30         52.46         6.07 o                         
   5  25   1         24.40         16.80         4.74 o                         
   6  25   1          5.86         11.81         5.63 o                         
   7  25   1          0.32          2.47         5.41 o                         
  -7  26   1         11.58          4.98         5.28 o                         
  -6  26   1        123.79        118.17        14.88 o                         
  -5  26   1          3.50          4.57         3.13 o                         
  -4  26   1          3.36          5.49         2.97 o                         
  -3  26   1        692.35        689.59        13.45 o                         
  -2  26   1         98.35         92.30         6.31 o                         
  -1  26   1         76.59         80.49         5.14 o                         
   0  26   1          0.29          2.45         1.75 o                         
   1  26   1       2055.89       2102.44        19.64 o                         
   2  26   1         63.61         50.49         4.09 o                         
   3  26   1       1775.04       1735.25        24.03 o                         
   4  26   1          1.00          2.08         3.02 o                         
   5  26   1         31.26         22.83         4.80 o                         
   6  26   1        455.26        550.50        21.32 o                         
   7  26   1         28.18         27.42        10.82 o                         
  -7  27   1        130.88        152.33        14.21 o                         
  -6  27   1        367.54        425.31        30.30 o                         
  -5  27   1          0.02          0.04         3.68 o                         
  -4  27   1        193.34        205.67        10.10 o                         
  -3  27   1        186.91        193.79         8.68 o                         
  -2  27   1          5.06          3.61         2.59 o                         
  -1  27   1        310.59        310.37         9.70 o                         
   0  27   1         92.05         88.50         5.62 o                         
   1  27   1        473.25        556.14        15.25 o                         
   2  27   1         54.14         63.45         4.87 o                         
   3  27   1         24.49         40.31         4.73 o                         
   4  27   1         37.25         31.77         5.63 o                         
   5  27   1         29.11         22.32         4.70 o                         
   6  27   1         33.82         44.34         8.38 o                         
   7  27   1         60.12         43.94         8.87 o                         
  -7  28   1          6.96          1.54        12.33 o                         
  -6  28   1         10.24          1.08         5.14 o                         
  -5  28   1         21.61         14.52         6.26 o                         
  -4  28   1        288.26        313.29        14.24 o                         
  -3  28   1          0.01         -0.12         2.61 o                         
  -2  28   1          8.73          7.57         3.30 o                         
  -1  28   1         22.19         19.61         3.81 o                         
   0  28   1         15.02          7.15         2.82 o                         
   1  28   1         20.39         16.01         3.43 o                         
   2  28   1          3.55          4.05         2.65 o                         
   3  28   1         44.03         36.32         5.29 o                         
   4  28   1         82.45         69.23         7.44 o                         
   5  28   1          0.41         -0.05         4.09 o                         
   6  28   1        155.20        157.50        13.89 o                         
  -6  29   1         41.00         62.82         9.57 o                         
  -5  29   1         21.37         25.47         7.07 o                         
  -4  29   1         37.14         39.30         5.99 o                         
  -3  29   1         24.12         26.76         4.66 o                         
  -2  29   1         89.59         90.57         6.88 o                         
  -1  29   1         15.53         11.14         3.48 o                         
   0  29   1          0.06          1.03         2.60 o                         
   1  29   1          1.77          2.51         2.61 o                         
   2  29   1          0.64          0.89         2.66 o                         
   3  29   1          9.33          9.87         3.99 o                         
   4  29   1        485.41        572.17        31.97 o                         
   5  29   1         15.05         18.21         6.67 o                         
   6  29   1        187.50        198.27        19.79 o                         
  -6  30   1         49.44         58.88         9.39 o                         
  -5  30   1          0.01          1.72         4.80 o                         
  -4  30   1         19.33         15.49         4.99 o                         
  -3  30   1        177.44        241.43        13.25 o                         
  -2  30   1         57.70         50.26         5.46 o                         
  -1  30   1         17.87         16.67         4.05 o                         
   0  30   1         66.00         61.03         8.12 o                         
   1  30   1          8.79          1.57         2.85 o                         
   2  30   1         14.05         12.44         3.84 o                         
   3  30   1          4.97          1.40         3.62 o                         
   4  30   1         14.82         13.71         4.79 o                         
   5  30   1        190.06        193.64        19.87 o                         
   6  30   1          5.01         21.81         7.19 o                         
  -5  31   1          0.05          1.40         5.27 o                         
  -4  31   1          6.46         14.19         5.91 o                         
  -3  31   1          1.05         -3.36         3.84 o                         
  -2  31   1         17.00         14.08         4.62 o                         
  -1  31   1         83.78         76.02         7.30 o                         
   0  31   1        109.86        106.31        18.76 o                         
   1  31   1        274.34        289.07        12.40 o                         
   2  31   1        140.75        158.36        15.66 o                         
   3  31   1        278.07        267.23        13.51 o                         
   4  31   1         32.56         32.60        12.65 o                         
   5  31   1          1.63          0.95         4.77 o                         
  -5  32   1          0.50         -0.63         5.12 o                         
  -4  32   1         39.41         45.87         8.34 o                         
  -3  32   1        119.64        124.14        12.04 o                         
  -2  32   1         11.30          9.98         5.27 o                         
  -1  32   1        305.55        360.89        22.16 o                         
   0  32   1         33.00         44.89        10.22 o                         
   1  32   1        101.33        113.23        10.35 o                         
   2  32   1         10.49         19.89         5.12 o                         
   3  32   1        458.58        496.24        25.42 o                         
   4  32   1         19.42         16.85         5.74 o                         
   5  32   1        125.37        142.00        12.23 o                         
  -4  33   1        102.85        103.43        14.94 o                         
  -3  33   1          5.67          6.48         5.69 o                         
  -2  33   1          2.73         -3.50         4.61 o                         
  -1  33   1        228.56        280.62        21.79 o                         
   0  33   1         13.88         20.95         6.17 o                         
   1  33   1        176.34        209.96        14.04 o                         
   2  33   1         37.00         30.00         7.38 o                         
   3  33   1         76.28         92.78        10.67 o                         
   4  33   1          7.31         12.00         5.47 o                         
  -4  34   1         46.06         61.33         9.09 o                         
  -3  34   1        182.93        220.14        18.32 o                         
  -2  34   1        116.14        105.01        12.17 o                         
  -1  34   1         65.52         48.79         8.75 o                         
   0  34   1         14.24         13.04        10.27 o                         
   1  34   1        115.10        168.66        17.22 o                         
   2  34   1         58.03         60.09         9.28 o                         
   3  34   1          5.36          9.28         7.51 o                         
   4  34   1         47.80         46.72         7.45 o                         
  -3  35   1        231.62        270.90        36.01 o                         
  -2  35   1         31.40         30.94         8.38 o                         
  -1  35   1          7.58          6.62         6.54 o                         
   0  35   1          0.23         -6.42         6.42 o                         
   1  35   1          0.11         -5.77         6.45 o                         
   2  35   1         36.08         21.69         7.07 o                         
   3  35   1         71.76        111.01        12.73 o                         
  -2  36   1          9.57          8.96         5.85 o                         
  -1  36   1         41.77         64.71        15.92 o                         
   0  36   1         26.43         20.07         8.46 o                         
   1  36   1          0.09          8.78         7.45 o                         
   2  36   1         51.50         61.04        11.92 o                         
   0  37   1          1.59         14.73         8.39 o                         
 -10   0   2        122.95        114.10        14.63 o                         
  -9   0   2          1.19          1.12         3.21 o                         
  -8   0   2          5.89          2.98         3.35 o                         
  -7   0   2         12.74         11.20         2.46 o                         
  -6   0   2        186.04        199.23         6.68 o                         
  -5   0   2        166.25        169.67         4.56 o                         
  -4   0   2          4.70          2.31         1.01 o                         
  -3   0   2       5366.46       5385.61        36.07 o                         
  -2   0   2       4403.93       3877.65        32.70 o                         
  -1   0   2       3377.31       3327.18        29.93 o                         
   0   0   2      17741.00      16822.47       132.32 o                         
   1   0   2       2795.97       2871.76        18.44 o                         
   2   0   2      10761.07      10530.77        95.65 o                         
   3   0   2        284.34        305.89         6.74 o                         
   4   0   2       2998.96       2958.28        24.59 o                         
   5   0   2         86.80         81.94         9.50 o                         
   6   0   2         64.12         65.87         8.85 o                         
   7   0   2        105.56        112.47        20.29 o                         
   8   0   2        133.67        135.60         9.80 o                         
   9   0   2        259.32        258.35        28.39 o                         
  10   0   2        106.43         95.21         9.49 o                         
 -10   1   2          0.37         -1.65         3.54 o                         
  -9   1   2        357.46        382.40         8.51 o                         
  -8   1   2         58.27         60.58         3.98 o                         
  -7   1   2        176.12        172.49         4.81 o                         
  -6   1   2        391.13        379.30         6.19 o                         
  -5   1   2        246.70        270.39         3.93 o                         
  -4   1   2         24.46         14.45         1.05 o                         
  -3   1   2       1304.92       1266.61         8.78 o                         
  -2   1   2        147.96        154.04         2.24 o                         
  -1   1   2       1301.45       1293.60        12.67 o                         
   0   1   2      53182.05      50684.55       235.28 o                         
   1   1   2       1039.20       1107.14         7.18 o                         
   2   1   2       5118.80       4972.86        24.57 o                         
   3   1   2        382.85        417.53         4.55 o                         
   4   1   2        696.81        737.14         7.35 o                         
   5   1   2        458.37        467.59        11.56 o                         
   6   1   2        250.50        235.53         9.30 o                         
   7   1   2        147.25        179.95        13.25 o                         
   8   1   2        135.83        139.46         6.97 o                         
   9   1   2          6.74          2.94         2.84 o                         
  10   1   2         41.35         24.77         4.36 o                         
 -10   2   2         31.61         29.68         4.98 o                         
  -9   2   2         22.25         14.72         2.85 o                         
  -8   2   2         28.18         21.55         2.57 o                         
  -7   2   2        932.14        974.04         9.86 o                         
  -6   2   2        257.89        275.01         4.59 o                         
  -5   2   2        335.74        339.67         4.62 o                         
  -4   2   2        634.53        607.21         5.09 o                         
  -3   2   2         77.01         60.61         2.27 o                         
  -2   2   2          5.70          3.19         0.63 o                         
  -1   2   2        948.66        993.06        11.28 o                         
   0   2   2        940.68        986.18         8.05 o                         
   1   2   2       1344.38       1419.96         9.99 o                         
   2   2   2        434.35        501.52         4.25 o                         
   3   2   2         24.84         33.72         1.58 o                         
   4   2   2        911.92       1060.01         9.72 o                         
   5   2   2         61.42         55.95         3.70 o                         
   6   2   2        110.55        110.30         7.51 o                         
   7   2   2         26.41         23.32         4.85 o                         
   8   2   2          0.05          1.49         2.55 o                         
   9   2   2        211.31        198.89         8.75 o                         
  10   2   2         66.32         59.87         7.01 o                         
 -10   3   2          1.15          0.40         3.30 o                         
  -9   3   2          0.59          3.21         2.39 o                         
  -8   3   2        102.53        104.85         4.63 o                         
  -7   3   2         27.02         28.09         2.25 o                         
  -6   3   2         52.65         41.94         2.22 o                         
  -5   3   2         83.24         84.04         2.89 o                         
  -4   3   2        917.75       1039.58         7.78 o                         
  -3   3   2         25.91         25.05         1.38 o                         
  -2   3   2         13.72         20.04         1.15 o                         
  -1   3   2       1712.80       1658.45        12.21 o                         
   0   3   2       1136.73       1087.33         8.78 o                         
   1   3   2       1375.97       1407.96        10.93 o                         
   2   3   2         95.88        113.73         2.37 o                         
   3   3   2          2.74          3.04         0.72 o                         
   4   3   2          0.35         -0.35         0.94 o                         
   5   3   2        329.23        343.27         9.26 o                         
   6   3   2          0.34          1.26         2.07 o                         
   7   3   2         53.34         57.25         4.98 o                         
   8   3   2         95.93         88.09         6.56 o                         
   9   3   2        115.40        103.32         6.48 o                         
  10   3   2          1.41          0.31         3.45 o                         
 -10   4   2         18.33         19.68         4.39 o                         
  -9   4   2         29.72         25.69         3.69 o                         
  -8   4   2          1.51          2.01         1.79 o                         
  -7   4   2        161.62        141.91         4.26 o                         
  -6   4   2         62.06         60.44         2.61 o                         
  -5   4   2         16.45         15.86         1.46 o                         
  -4   4   2       1441.47       1521.32         9.53 o                         
  -3   4   2        382.67        381.83         4.40 o                         
  -2   4   2       1277.01       1321.08         9.35 o                         
  -1   4   2          5.99          3.37         0.77 o                         
   0   4   2       1068.34       1084.21         9.17 o                         
   1   4   2       6918.70       6823.85        31.92 o                         
   2   4   2          3.83         11.69         1.02 o                         
   3   4   2          5.97          3.96         0.83 o                         
   4   4   2         12.86          9.59         1.69 o                         
   5   4   2         33.68         33.36         3.06 o                         
   6   4   2        498.10        500.95         9.50 o                         
   7   4   2         23.22         21.88         3.48 o                         
   8   4   2        245.03        248.68        10.91 o                         
   9   4   2         57.23         59.70         5.19 o                         
  10   4   2         26.11         31.42         4.92 o                         
 -10   5   2         61.03         53.63         5.60 o                         
  -9   5   2          0.68         -0.63         2.53 o                         
  -8   5   2          1.79          1.83         1.85 o                         
  -7   5   2         67.53         55.87         2.81 o                         
  -6   5   2         23.10         33.37         2.17 o                         
  -5   5   2          9.12          7.26         1.19 o                         
  -4   5   2         43.53         40.94         1.83 o                         
  -3   5   2       1683.84       1693.65        10.43 o                         
  -2   5   2        257.84        253.25         3.60 o                         
  -1   5   2        514.32        528.53         6.00 o                         
   0   5   2       5392.75       5060.91        35.98 o                         
   1   5   2       2423.50       2457.24        14.42 o                         
   2   5   2       3733.06       3786.41        20.30 o                         
   3   5   2        183.93        197.81         3.49 o                         
   4   5   2         61.79         52.53         3.09 o                         
   5   5   2        837.56        822.02        10.32 o                         
   6   5   2        452.08        471.33         8.79 o                         
   7   5   2        528.14        538.17        12.09 o                         
   8   5   2         34.85         32.94         4.82 o                         
   9   5   2         62.66         62.70         6.47 o                         
 -10   6   2        262.74        289.95        11.73 o                         
  -9   6   2          0.60          2.95         2.78 o                         
  -8   6   2        128.92        117.53         5.00 o                         
  -7   6   2        390.82        397.24         5.89 o                         
  -6   6   2       1427.80       1496.55        12.16 o                         
  -5   6   2        644.85        612.94         6.89 o                         
  -4   6   2         53.46         71.46         2.43 o                         
  -3   6   2        914.29        994.87         7.62 o                         
  -2   6   2        769.72        713.45         6.71 o                         
  -1   6   2        747.40        736.87         5.70 o                         
   0   6   2       4598.43       4488.63        33.73 o                         
   1   6   2        154.69        174.27         2.90 o                         
   2   6   2        256.11        251.31         3.44 o                         
   3   6   2       1719.26       1741.01        10.04 o                         
   4   6   2        918.03        937.64        11.33 o                         
   5   6   2        129.33        140.35         4.92 o                         
   6   6   2        205.33        215.99         7.02 o                         
   7   6   2          1.64          3.06         2.28 o                         
   8   6   2          2.57          2.87         2.72 o                         
   9   6   2         95.59        108.70         7.78 o                         
 -10   7   2         11.57         14.05         4.23 o                         
  -9   7   2        121.04        116.83         6.42 o                         
  -8   7   2          4.08          2.54         1.87 o                         
  -7   7   2         27.72         22.03         2.04 o                         
  -6   7   2        346.22        369.18         5.88 o                         
  -5   7   2        170.02        170.43         3.85 o                         
  -4   7   2        492.01        518.63         5.61 o                         
  -3   7   2       2980.90       2886.64        15.31 o                         
  -2   7   2        182.81        193.80         3.45 o                         
  -1   7   2        272.85        253.60         3.02 o                         
   0   7   2        277.76        214.25         3.10 o                         
   1   7   2        575.50        636.73         6.27 o                         
   2   7   2         15.85          7.42         0.79 o                         
   3   7   2        900.84        913.46         6.48 o                         
   4   7   2         36.20         36.39         2.44 o                         
   5   7   2       1079.84       1111.86        12.38 o                         
   6   7   2        280.28        276.94         6.72 o                         
   7   7   2       1230.21       1309.10        19.25 o                         
   8   7   2         69.96         62.12         5.74 o                         
   9   7   2         56.50         63.47         6.84 o                         
 -10   8   2        324.93        376.74        15.27 o                         
  -9   8   2         46.27         38.10         5.02 o                         
  -8   8   2         88.52         82.09         4.14 o                         
  -7   8   2        245.62        251.79         5.66 o                         
  -6   8   2         68.20         62.54         2.82 o                         
  -5   8   2       2912.07       2898.95        17.15 o                         
  -4   8   2        392.65        405.39         5.15 o                         
  -3   8   2       1349.36       1330.20         9.39 o                         
  -2   8   2        990.86        942.65         9.19 o                         
  -1   8   2       1520.26       1472.15         9.82 o                         
   0   8   2       1229.07       1209.28         8.25 o                         
   1   8   2       4174.14       4035.54        21.28 o                         
   2   8   2        291.65        299.22         3.81 o                         
   3   8   2       1374.49       1386.66         8.91 o                         
   4   8   2        193.88        174.53         4.11 o                         
   5   8   2         43.72         42.54         3.28 o                         
   6   8   2        792.10        815.16        12.09 o                         
   7   8   2        311.67        340.39         9.75 o                         
   8   8   2         29.57         26.12         4.08 o                         
   9   8   2        327.29        367.79        15.57 o                         
 -10   9   2          4.24          4.72         4.01 o                         
  -9   9   2          1.93          4.47         2.90 o                         
  -8   9   2        124.11        114.20         7.17 o                         
  -7   9   2         74.72         79.52         3.76 o                         
  -6   9   2        244.70        238.19         4.59 o                         
  -5   9   2       1122.49       1159.92        10.31 o                         
  -4   9   2         47.25         52.55         2.29 o                         
  -3   9   2        848.22        861.28         7.41 o                         
  -2   9   2        392.89        403.20         4.68 o                         
  -1   9   2        517.14        473.77         5.20 o                         
   0   9   2        897.99        970.43         7.55 o                         
   1   9   2         81.91         70.28         2.16 o                         
   2   9   2        482.85        520.33         5.21 o                         
   3   9   2        574.19        581.74         6.88 o                         
   4   9   2        269.50        253.37         5.00 o                         
   5   9   2        318.65        307.55         6.43 o                         
   6   9   2         42.77         40.98         3.30 o                         
   7   9   2         29.53         27.64         3.36 o                         
   8   9   2        120.57        115.35         7.35 o                         
   9   9   2         13.83         15.54         6.66 o                         
 -10  10   2         13.83          8.81         4.32 o                         
  -9  10   2         47.94         43.39         4.52 o                         
  -8  10   2        245.18        245.36         6.93 o                         
  -7  10   2          6.88          7.10         1.76 o                         
  -6  10   2         16.51         13.79         1.64 o                         
  -5  10   2          0.88          1.14         0.97 o                         
  -4  10   2        434.75        421.31         5.12 o                         
  -3  10   2          3.80          5.68         0.89 o                         
  -2  10   2         53.43         67.49         2.23 o                         
  -1  10   2         46.16         53.33         2.05 o                         
   0  10   2        114.48        101.70         2.42 o                         
   1  10   2       1285.97       1254.67         7.88 o                         
   2  10   2       2763.33       2935.11        14.99 o                         
   3  10   2         79.73         82.96         3.27 o                         
   4  10   2        342.67        322.99         5.70 o                         
   5  10   2        102.99        102.89         4.53 o                         
   6  10   2        967.03       1015.91        13.10 o                         
   7  10   2         22.57         21.92         3.02 o                         
   8  10   2        174.24        188.99        11.60 o                         
   9  10   2         11.50         12.13         4.26 o                         
 -10  11   2          3.16         -1.24         3.80 o                         
  -9  11   2          0.16         -1.26         2.70 o                         
  -8  11   2        313.03        298.87         7.23 o                         
  -7  11   2         15.34         11.85         1.99 o                         
  -6  11   2        352.94        342.41         5.58 o                         
  -5  11   2         60.13         64.44         2.69 o                         
  -4  11   2         60.25         52.18         2.43 o                         
  -3  11   2          5.12          1.23         0.75 o                         
  -2  11   2        985.78       1037.64         7.92 o                         
  -1  11   2       2382.72       2390.13        12.24 o                         
   0  11   2       1183.44       1172.85         7.50 o                         
   1  11   2          1.68          1.47         0.56 o                         
   2  11   2         56.12         72.71         2.44 o                         
   3  11   2         68.20         80.32         3.34 o                         
   4  11   2        110.07        115.31         4.02 o                         
   5  11   2        347.52        355.01         6.67 o                         
   6  11   2          0.12          1.81         1.81 o                         
   7  11   2        111.30        127.53         5.90 o                         
   8  11   2        146.83        154.15        10.64 o                         
   9  11   2          5.27          4.43         5.14 o                         
  -9  12   2         53.65         44.03         4.43 o                         
  -8  12   2        201.27        196.08         6.77 o                         
  -7  12   2        102.66        108.25         5.89 o                         
  -6  12   2        134.32        141.05         5.29 o                         
  -5  12   2        113.67         97.62         3.93 o                         
  -4  12   2       1363.22       1323.22        11.18 o                         
  -3  12   2         18.38         24.11         1.76 o                         
  -2  12   2         10.97         12.82         1.23 o                         
  -1  12   2        122.80        124.13         2.46 o                         
   0  12   2       1065.79       1019.12         7.91 o                         
   1  12   2        546.81        571.72         4.93 o                         
   2  12   2         46.74         46.82         2.11 o                         
   3  12   2        129.75        135.74         4.05 o                         
   4  12   2        877.62        842.90        10.20 o                         
   5  12   2         34.80         35.95         2.74 o                         
   6  12   2        182.35        205.74         6.91 o                         
   7  12   2        192.52        209.71        12.39 o                         
   8  12   2         17.69         14.25         5.83 o                         
   9  12   2        160.24        181.76        22.04 o                         
  -9  13   2         45.17         36.53         4.40 o                         
  -8  13   2        141.62        122.90         5.68 o                         
  -7  13   2        476.73        492.38         7.99 o                         
  -6  13   2          0.16         -1.02         1.27 o                         
  -5  13   2         22.97         22.76         2.03 o                         
  -4  13   2        137.97        140.65         4.06 o                         
  -3  13   2          0.83          3.92         0.99 o                         
  -2  13   2        109.81        112.31         2.79 o                         
  -1  13   2        868.88        953.29         6.71 o                         
   0  13   2        276.08        263.71         3.06 o                         
   1  13   2        630.69        676.40         5.23 o                         
   2  13   2         24.82         12.20         1.31 o                         
   3  13   2        362.01        366.88         6.54 o                         
   4  13   2        199.56        198.17         6.80 o                         
   5  13   2        908.51        952.83        13.29 o                         
   6  13   2          9.51         11.06         2.71 o                         
   7  13   2        199.81        218.00        11.06 o                         
   8  13   2         26.69         23.96         6.56 o                         
   9  13   2         61.37         59.86         9.65 o                         
  -9  14   2          0.00          2.12         3.11 o                         
  -8  14   2          2.96          1.56         2.31 o                         
  -7  14   2        452.17        457.70         8.71 o                         
  -6  14   2         13.51          9.32         1.71 o                         
  -5  14   2       3133.74       3141.66        20.60 o                         
  -4  14   2        293.67        291.85         5.43 o                         
  -3  14   2        664.97        681.62         7.46 o                         
  -2  14   2       1335.26       1398.06        10.67 o                         
  -1  14   2          3.29          7.98         0.87 o                         
   0  14   2        504.82        504.10         4.54 o                         
   1  14   2        303.49        252.85         3.41 o                         
   2  14   2        591.49        638.47         6.90 o                         
   3  14   2          0.32         -1.01         1.01 o                         
   4  14   2       1186.20       1166.03        14.01 o                         
   5  14   2       1267.46       1253.42        16.44 o                         
   6  14   2         23.49         23.04         3.55 o                         
   7  14   2        269.00        271.12         9.90 o                         
   8  14   2          0.03          5.89         4.73 o                         
   9  14   2          1.65         11.84         6.24 o                         
  -9  15   2         30.43         33.23         4.85 o                         
  -8  15   2          0.08         -0.86         2.29 o                         
  -7  15   2          0.07         -1.24         1.74 o                         
  -6  15   2        129.83        147.02         5.01 o                         
  -5  15   2          1.83          4.28         1.43 o                         
  -4  15   2          0.08          0.05         1.05 o                         
  -3  15   2        256.84        264.47         4.68 o                         
  -2  15   2       2302.87       2356.53        15.08 o                         
  -1  15   2       2093.94       2031.96        12.74 o                         
   0  15   2        594.61        591.78         5.57 o                         
   1  15   2        418.68        428.03         5.10 o                         
   2  15   2       1576.15       1602.58        12.47 o                         
   3  15   2        159.03        171.31         7.93 o                         
   4  15   2        856.49        868.23        12.09 o                         
   5  15   2         65.50         57.12         4.12 o                         
   6  15   2          2.73          1.81         1.99 o                         
   7  15   2          0.83         -0.88         2.78 o                         
   8  15   2         10.91         13.60         4.74 o                         
   9  15   2          1.41          2.87         5.13 o                         
  -9  16   2          9.40          3.41         3.54 o                         
  -8  16   2        158.71        160.65         7.19 o                         
  -7  16   2          0.07          2.29         1.79 o                         
  -6  16   2         37.45         35.61         2.82 o                         
  -5  16   2        420.77        405.21         6.85 o                         
  -4  16   2        750.13        714.87         8.84 o                         
  -3  16   2        399.11        379.13         5.74 o                         
  -2  16   2        262.72        212.99         4.13 o                         
  -1  16   2         47.28         45.23         2.12 o                         
   0  16   2        124.02        123.09         3.51 o                         
   1  16   2        505.66        494.35         5.70 o                         
   2  16   2        280.94        319.13         5.58 o                         
   3  16   2        449.53        464.00         7.43 o                         
   4  16   2         13.13         11.03         2.08 o                         
   5  16   2         15.37          7.82         2.21 o                         
   6  16   2         38.51         40.77         3.87 o                         
   7  16   2         64.69         64.72         6.30 o                         
   8  16   2         73.51         71.03        10.15 o                         
   9  16   2          0.20         -1.80         6.17 o                         
  -9  17   2          8.95          7.06         3.56 o                         
  -8  17   2        112.05        107.17         6.05 o                         
  -7  17   2         69.87         57.98         3.76 o                         
  -6  17   2         59.71         68.31         3.84 o                         
  -5  17   2        108.27        125.37         4.86 o                         
  -4  17   2        553.47        527.59         7.87 o                         
  -3  17   2        155.26        154.57         4.84 o                         
  -2  17   2         98.00         93.21         3.35 o                         
  -1  17   2        714.48        725.75         7.28 o                         
   0  17   2        513.49        512.98         6.10 o                         
   1  17   2        212.83        198.93         3.73 o                         
   2  17   2        236.68        224.87         4.86 o                         
   3  17   2        320.84        307.23         6.96 o                         
   4  17   2        221.47        202.34         6.36 o                         
   5  17   2       1529.79       1604.09        18.70 o                         
   6  17   2         23.63         22.20         3.34 o                         
   7  17   2         43.53         42.26         7.23 o                         
   8  17   2        508.38        593.54        19.02 o                         
  -9  18   2        236.33        232.41        10.50 o                         
  -8  18   2        100.84        102.12         6.22 o                         
  -7  18   2         52.76         46.51         3.72 o                         
  -6  18   2          2.07          5.83         1.76 o                         
  -5  18   2          0.17          0.00         1.32 o                         
  -4  18   2        416.94        378.51         6.57 o                         
  -3  18   2         22.88         17.76         1.77 o                         
  -2  18   2        222.34        217.06         4.40 o                         
  -1  18   2          1.74          0.66         0.88 o                         
   0  18   2        659.06        644.45         7.33 o                         
   1  18   2        295.69        292.82         4.83 o                         
   2  18   2        543.80        536.98         7.67 o                         
   3  18   2          0.57          1.42         1.23 o                         
   4  18   2         67.79         52.92         4.46 o                         
   5  18   2         11.85          3.62         2.16 o                         
   6  18   2          7.08          4.25         2.52 o                         
   7  18   2          0.03          2.85         3.36 o                         
   8  18   2         15.38         19.07         5.84 o                         
  -9  19   2         71.42         65.71         6.23 o                         
  -8  19   2          2.29          3.48         2.97 o                         
  -7  19   2        128.33        119.66         7.40 o                         
  -6  19   2         17.08         11.51         2.45 o                         
  -5  19   2         17.06         20.24         2.24 o                         
  -4  19   2         19.98         23.80         2.23 o                         
  -3  19   2         69.14         57.05         2.89 o                         
  -2  19   2       1007.73        964.79         9.70 o                         
  -1  19   2        689.30        668.19         7.81 o                         
   0  19   2          4.71          2.19         1.05 o                         
   1  19   2        124.22        127.98         4.35 o                         
   2  19   2          7.75          6.99         1.55 o                         
   3  19   2         49.41         42.21         2.90 o                         
   4  19   2         23.21         15.91         3.14 o                         
   5  19   2         43.12         34.65         3.63 o                         
   6  19   2        181.61        198.48        10.03 o                         
   7  19   2          1.22          3.02         3.42 o                         
   8  19   2          7.36          2.85         7.93 o                         
  -8  20   2         10.87          2.26         3.50 o                         
  -7  20   2         23.63         18.83         3.39 o                         
  -6  20   2          0.85          1.38         1.99 o                         
  -5  20   2         48.91         52.27         3.39 o                         
  -4  20   2          2.00         -0.84         1.24 o                         
  -3  20   2        169.71        160.69         4.66 o                         
  -2  20   2        812.97        811.06         9.58 o                         
  -1  20   2         84.13         91.75         3.57 o                         
   0  20   2        147.15        140.38         4.02 o                         
   1  20   2        348.78        352.15         5.94 o                         
   2  20   2        143.57        164.36         5.85 o                         
   3  20   2          6.41          6.29         1.62 o                         
   4  20   2         12.03          8.08         2.20 o                         
   5  20   2          0.40          0.17         2.04 o                         
   6  20   2          0.66          4.52         2.95 o                         
   7  20   2        122.11        124.98         8.45 o                         
   8  20   2          3.78          6.93         5.49 o                         
  -8  21   2        116.77        114.74         8.84 o                         
  -7  21   2        136.48        133.71        12.52 o                         
  -6  21   2        109.93        109.93         6.54 o                         
  -5  21   2        533.87        517.29         8.42 o                         
  -4  21   2         90.06         89.57         4.19 o                         
  -3  21   2        309.42        332.93         6.39 o                         
  -2  21   2          0.06          1.58         1.22 o                         
  -1  21   2        542.61        557.60         7.49 o                         
   0  21   2        577.60        562.74         9.44 o                         
   1  21   2        354.19        361.24         6.15 o                         
   2  21   2         13.54          9.09         1.69 o                         
   3  21   2        191.62        190.81         5.87 o                         
   4  21   2         26.13         26.16         3.12 o                         
   5  21   2        601.74        649.57        12.47 o                         
   6  21   2         31.10         30.64         4.44 o                         
   7  21   2          3.76          4.42         4.26 o                         
   8  21   2         54.77         47.36         8.74 o                         
  -8  22   2         22.84         20.67         4.85 o                         
  -7  22   2         16.40         14.08         3.65 o                         
  -6  22   2         21.03         13.93         2.91 o                         
  -5  22   2          7.39          9.23         2.06 o                         
  -4  22   2          4.24          4.63         1.71 o                         
  -3  22   2         59.58         66.43         3.60 o                         
  -2  22   2        232.23        208.09         5.15 o                         
  -1  22   2        361.73        367.89         6.63 o                         
   0  22   2        290.28        270.60         5.30 o                         
   1  22   2       1395.54       1409.41        12.90 o                         
   2  22   2         27.45         29.32         2.52 o                         
   3  22   2          3.70          1.22         1.65 o                         
   4  22   2         31.45         29.64         3.39 o                         
   5  22   2          1.05          0.65         2.43 o                         
   6  22   2          4.31          8.82         3.44 o                         
   7  22   2          4.50          3.85         5.06 o                         
   8  22   2         11.16          9.76        12.33 o                         
  -8  23   2          5.75          4.05         3.92 o                         
  -7  23   2          0.42          2.25         3.07 o                         
  -6  23   2        426.05        453.19        10.63 o                         
  -5  23   2         31.03         28.89         2.77 o                         
  -4  23   2        278.96        286.39         6.38 o                         
  -3  23   2          1.38          0.49         1.48 o                         
  -2  23   2          6.02          4.52         1.55 o                         
  -1  23   2       3519.21       3539.39        24.86 o                         
   0  23   2        201.04        208.05         5.61 o                         
   1  23   2          9.73         17.84         2.13 o                         
   2  23   2         38.27         30.24         2.61 o                         
   3  23   2        200.49        211.08         6.59 o                         
   4  23   2          0.05          0.65         2.09 o                         
   5  23   2        206.67        193.57        10.34 o                         
   6  23   2        263.86        269.89        12.86 o                         
   7  23   2          0.05          7.56         5.77 o                         
  -8  24   2        123.00        145.52        15.27 o                         
  -7  24   2         55.68         62.52        11.08 o                         
  -6  24   2         14.19          8.70         3.15 o                         
  -5  24   2        154.20        163.30         6.63 o                         
  -4  24   2        214.83        198.23         6.15 o                         
  -3  24   2         17.94         15.55         2.20 o                         
  -2  24   2        219.12        198.54         6.15 o                         
  -1  24   2        377.56        392.95         7.52 o                         
   0  24   2         51.88         39.28         3.60 o                         
   1  24   2         48.03         35.43         3.02 o                         
   2  24   2        105.07         92.93         4.36 o                         
   3  24   2        212.59        240.87         7.56 o                         
   4  24   2         37.16         30.11         3.40 o                         
   5  24   2         35.12         35.11         4.46 o                         
   6  24   2        393.55        397.26        27.28 o                         
   7  24   2         16.78         19.50         6.81 o                         
  -7  25   2         85.28         77.50         7.38 o                         
  -6  25   2        117.72        110.55         8.57 o                         
  -5  25   2        297.04        316.13         9.09 o                         
  -4  25   2        202.82        222.71         6.52 o                         
  -3  25   2         77.23         65.45         3.82 o                         
  -2  25   2         86.66         82.43         4.63 o                         
  -1  25   2        535.73        519.06        10.69 o                         
   0  25   2         96.19        101.25         4.79 o                         
   1  25   2        181.03        184.11         6.23 o                         
   2  25   2         84.49         77.69         4.20 o                         
   3  25   2        245.61        219.24         7.69 o                         
   4  25   2        223.31        230.52         8.55 o                         
   5  25   2          7.86          4.84         3.19 o                         
   6  25   2          0.02         -4.20         4.27 o                         
   7  25   2         24.29         21.71         7.83 o                         
  -7  26   2          1.97          1.19         4.22 o                         
  -6  26   2          0.03         -0.92         3.01 o                         
  -5  26   2        102.27        117.80         8.05 o                         
  -4  26   2        125.02        131.84         5.43 o                         
  -3  26   2         45.77         35.32         3.04 o                         
  -2  26   2        132.33        127.77         5.76 o                         
  -1  26   2         21.10         20.62         2.50 o                         
   0  26   2        131.91        119.39         6.29 o                         
   1  26   2         91.49         93.45         4.73 o                         
   2  26   2          3.51          2.58         1.87 o                         
   3  26   2          3.16          2.43         2.00 o                         
   4  26   2          6.24          1.85         2.58 o                         
   5  26   2         16.05         18.37         4.88 o                         
   6  26   2          7.67          2.91         5.28 o                         
   7  26   2         12.66         25.15         8.85 o                         
  -7  27   2          0.60          3.27         5.24 o                         
  -6  27   2         15.14         13.85         6.07 o                         
  -5  27   2          1.82          3.23         3.02 o                         
  -4  27   2         31.69         28.55         3.35 o                         
  -3  27   2          8.20          6.80         2.17 o                         
  -2  27   2         49.66         48.36         3.71 o                         
  -1  27   2         10.70          5.97         2.05 o                         
   0  27   2         25.55         21.82         2.87 o                         
   1  27   2        301.60        297.55         7.69 o                         
   2  27   2        170.25        177.36         6.77 o                         
   3  27   2          8.53          8.00         2.32 o                         
   4  27   2         12.60          5.88         3.52 o                         
   5  27   2          7.09          8.33         4.72 o                         
   6  27   2          4.25          0.47         5.19 o                         
  -6  28   2          0.01          2.27         4.29 o                         
  -5  28   2          7.37          7.56         4.28 o                         
  -4  28   2        218.19        248.64        10.49 o                         
  -3  28   2          7.27          5.24         2.62 o                         
  -2  28   2        219.92        250.19         7.38 o                         
  -1  28   2        104.61         89.42         5.69 o                         
   0  28   2          8.47          5.21         2.07 o                         
   1  28   2        340.74        377.07         9.29 o                         
   2  28   2          0.13          0.32         1.97 o                         
   3  28   2        107.18         97.76         6.58 o                         
   4  28   2        161.22        163.40         9.55 o                         
   5  28   2         44.13         28.37         6.94 o                         
   6  28   2         20.08          8.06         6.21 o                         
  -6  29   2         48.88         58.89         9.63 o                         
  -5  29   2          2.97         -1.68         4.27 o                         
  -4  29   2        219.29        237.40        12.79 o                         
  -3  29   2         29.59         44.45         5.33 o                         
  -2  29   2          6.81          3.88         3.16 o                         
  -1  29   2        343.05        330.48         8.18 o                         
   0  29   2         75.30         84.33         7.38 o                         
   1  29   2         76.86         72.36         4.90 o                         
   2  29   2         18.70         13.70         3.29 o                         
   3  29   2          1.47          2.31         2.95 o                         
   4  29   2         82.94         79.68         7.92 o                         
   5  29   2          1.28          3.47         5.23 o                         
   6  29   2         37.26         25.33        10.61 o                         
  -6  30   2        111.49        108.00        15.53 o                         
  -5  30   2         37.16         36.87         7.59 o                         
  -4  30   2         13.20          4.58         4.21 o                         
  -3  30   2         12.61         12.96         3.92 o                         
  -2  30   2         91.10         72.60         6.42 o                         
  -1  30   2        141.36        139.16         9.10 o                         
   0  30   2        110.66        117.28         8.52 o                         
   1  30   2        262.06        283.98         9.99 o                         
   2  30   2          3.78          5.61         2.95 o                         
   3  30   2         76.18         73.05         6.71 o                         
   4  30   2        253.96        277.98        16.98 o                         
   5  30   2         52.33         57.23         9.25 o                         
  -5  31   2         13.31          1.53         6.29 o                         
  -4  31   2        104.81        118.48        11.35 o                         
  -3  31   2          7.42         10.41         4.83 o                         
  -2  31   2          6.71         17.34         4.26 o                         
  -1  31   2          4.74          8.83         4.12 o                         
   0  31   2        101.09        106.11        14.60 o                         
   1  31   2         38.21         37.68         5.97 o                         
   2  31   2          0.63          2.58         3.77 o                         
   3  31   2        327.71        356.37        16.08 o                         
   4  31   2          7.60          8.25         4.74 o                         
   5  31   2         37.32         43.46        12.51 o                         
  -5  32   2         31.35         41.82         8.40 o                         
  -4  32   2          4.66         10.73         5.41 o                         
  -3  32   2         15.15         13.04         6.27 o                         
  -2  32   2          1.97          4.76         4.33 o                         
  -1  32   2          0.10         -0.27         4.38 o                         
   0  32   2          5.22          8.23         4.88 o                         
   1  32   2          2.80          3.82         5.07 o                         
   2  32   2         22.87         14.46         7.50 o                         
   3  32   2         94.59         75.91         9.97 o                         
   4  32   2         65.00         63.83         9.12 o                         
  -4  33   2         20.93          8.83         5.72 o                         
  -3  33   2        593.81        645.56        22.55 o                         
  -2  33   2          1.63          3.20         5.26 o                         
  -1  33   2         16.23          4.72         5.98 o                         
   0  33   2          0.77         -4.34         7.45 o                         
   1  33   2          0.46          2.88         6.27 o                         
   2  33   2         75.78         79.76        12.28 o                         
   3  33   2          0.85          3.84         5.21 o                         
   4  33   2          0.42          2.30         4.86 o                         
  -4  34   2         88.34         92.20        13.89 o                         
  -3  34   2         59.87         79.88        10.33 o                         
  -2  34   2         14.62         18.32         7.46 o                         
  -1  34   2         18.09         18.55         7.77 o                         
   0  34   2          1.64         -1.03         5.75 o                         
   1  34   2         54.23         31.79         9.69 o                         
   2  34   2          3.03          9.36         6.53 o                         
   3  34   2          0.26          2.49         5.66 o                         
  -3  35   2          1.49         -1.27         5.33 o                         
  -2  35   2         47.31         23.11         8.71 o                         
  -1  35   2         11.89          8.99         6.61 o                         
   0  35   2        233.96        275.36        29.27 o                         
   1  35   2         17.38         17.83         8.39 o                         
   2  35   2         83.09         67.89        11.92 o                         
  -2  36   2         89.24         74.98        27.73 o                         
  -1  36   2          0.91          3.24         6.92 o                         
   0  36   2          4.10         13.73        11.55 o                         
   1  36   2        265.76        337.81        48.79 o                         
 -10   1   3          1.32         -2.58         3.25 o                         
  -9   1   3         60.75         57.66         4.87 o                         
  -8   1   3        202.98        212.08         6.24 o                         
  -7   1   3         60.42         60.90         3.07 o                         
  -6   1   3         13.68         13.23         1.55 o                         
  -5   1   3        738.61        762.78         7.43 o                         
  -4   1   3        294.29        282.38         3.53 o                         
  -3   1   3        334.93        350.90         3.31 o                         
  -2   1   3         11.15          5.65         1.24 o                         
  -1   1   3        112.59        105.73         2.89 o                         
   0   1   3       2911.49       3012.21        17.70 o                         
   1   1   3          1.76          4.13         0.66 o                         
   2   1   3         15.51         40.64         1.71 o                         
   3   1   3        238.59        239.70         3.61 o                         
   4   1   3         50.78         46.99         3.00 o                         
   5   1   3        973.84        963.74        12.84 o                         
   6   1   3         53.58         55.48         5.58 o                         
   7   1   3          2.29         -0.52         2.83 o                         
   8   1   3         28.19         26.60         4.29 o                         
   9   1   3         24.99         22.62         3.85 o                         
 -10   2   3         12.24         11.35         3.71 o                         
  -9   2   3         67.24         61.69         5.10 o                         
  -8   2   3          0.13          3.89         1.87 o                         
  -7   2   3        702.73        688.82         8.39 o                         
  -6   2   3        217.24        210.90         4.47 o                         
  -5   2   3          0.03          1.65         0.90 o                         
  -4   2   3          8.65          5.04         0.80 o                         
  -3   2   3       1976.33       2006.70         9.98 o                         
  -2   2   3        459.47        459.91         7.39 o                         
  -1   2   3       1996.57       1874.41        13.40 o                         
   0   2   3        849.50        860.32         7.36 o                         
   1   2   3        250.23        235.08         3.48 o                         
   2   2   3         10.77          4.75         0.66 o                         
   3   2   3        322.83        350.35         4.37 o                         
   4   2   3        400.18        390.42         7.83 o                         
   5   2   3         93.90         91.36         5.34 o                         
   6   2   3          0.17          3.01         2.01 o                         
   7   2   3        479.04        515.66        15.11 o                         
   8   2   3         69.40         61.11         5.65 o                         
   9   2   3         32.30         22.75         4.60 o                         
 -10   3   3          4.79          2.24         3.52 o                         
  -9   3   3          0.11          0.98         2.48 o                         
  -8   3   3          9.86         13.48         2.21 o                         
  -7   3   3        357.21        326.38         5.88 o                         
  -6   3   3          1.96          0.93         1.08 o                         
  -5   3   3        358.12        363.12         4.86 o                         
  -4   3   3       3054.34       3197.31        15.01 o                         
  -3   3   3       1494.49       1448.19         8.48 o                         
  -2   3   3        354.19        377.34         6.28 o                         
  -1   3   3        520.35        474.22         7.55 o                         
   0   3   3       1246.78       1275.47        10.09 o                         
   1   3   3        306.16        302.48         4.38 o                         
   2   3   3       6782.97       7024.50        27.12 o                         
   3   3   3        295.22        299.82         4.11 o                         
   4   3   3         39.61         37.48         3.26 o                         
   5   3   3        698.90        713.08        12.50 o                         
   6   3   3         75.23         67.76         5.30 o                         
   7   3   3         99.25        113.61        10.45 o                         
   8   3   3         21.36         18.62         3.77 o                         
   9   3   3         71.24         71.10         9.68 o                         
 -10   4   3         22.04         14.57         4.19 o                         
  -9   4   3          9.09          9.00         2.83 o                         
  -8   4   3         60.10         58.78         3.64 o                         
  -7   4   3        624.62        609.05         7.91 o                         
  -6   4   3        409.03        390.08         5.83 o                         
  -5   4   3        858.85        851.43         7.65 o                         
  -4   4   3         72.08         55.76         2.18 o                         
  -3   4   3        401.04        404.52         4.03 o                         
  -2   4   3         35.71         25.60         1.89 o                         
  -1   4   3       2634.06       2582.69        17.93 o                         
   0   4   3        715.28        791.28         7.67 o                         
   1   4   3        958.98        970.94        10.59 o                         
   2   4   3       1759.48       1748.78        10.39 o                         
   3   4   3         40.16         49.61         1.93 o                         
   4   4   3         79.43         60.26         3.62 o                         
   5   4   3          7.88         10.70         2.25 o                         
   6   4   3        373.13        349.75         9.62 o                         
   7   4   3        288.01        313.51         9.58 o                         
   8   4   3         53.94         51.93         5.22 o                         
   9   4   3         12.62          7.48         3.63 o                         
 -10   5   3          2.88         -3.34         3.34 o                         
  -9   5   3        212.85        223.81         8.25 o                         
  -8   5   3         78.89         90.88         4.76 o                         
  -7   5   3         13.08          8.76         1.85 o                         
  -6   5   3        260.85        263.08         4.69 o                         
  -5   5   3       1008.56       1013.55        10.04 o                         
  -4   5   3        106.21        102.71         2.97 o                         
  -3   5   3        633.22        615.42         5.34 o                         
  -2   5   3       3478.37       3518.70        19.25 o                         
  -1   5   3         47.45         53.52         2.98 o                         
   0   5   3        143.77        119.72         2.88 o                         
   1   5   3        218.04        216.81         4.21 o                         
   2   5   3        112.27         98.84         2.37 o                         
   3   5   3         66.49         67.97         2.32 o                         
   4   5   3        448.28        459.35         8.06 o                         
   5   5   3        164.82        167.47         6.57 o                         
   6   5   3        994.69        997.93        16.50 o                         
   7   5   3          0.14          1.30         2.36 o                         
   8   5   3          7.06          9.32         3.45 o                         
   9   5   3         13.33          9.62         3.85 o                         
 -10   6   3          8.42          7.58         3.63 o                         
  -9   6   3         21.08         11.89         3.01 o                         
  -8   6   3          4.38          4.10         1.89 o                         
  -7   6   3         96.51         92.12         3.73 o                         
  -6   6   3        379.96        375.63         5.55 o                         
  -5   6   3         75.42         75.00         2.89 o                         
  -4   6   3         50.25         58.44         2.59 o                         
  -3   6   3          6.78          2.06         0.66 o                         
  -2   6   3        711.95        729.71         6.60 o                         
  -1   6   3       1029.20       1073.91         7.63 o                         
   0   6   3       1644.80       1746.47        11.92 o                         
   1   6   3          8.01         13.78         1.23 o                         
   2   6   3         29.93         26.28         1.55 o                         
   3   6   3       1181.02       1163.34        10.39 o                         
   4   6   3        550.52        541.08         8.87 o                         
   5   6   3         83.08         88.47         5.53 o                         
   6   6   3         28.34         29.78         3.07 o                         
   7   6   3        110.04        104.29         5.87 o                         
   8   6   3         61.15         68.14         6.02 o                         
   9   6   3          2.05          2.67         3.31 o                         
 -10   7   3          7.04          3.14         3.63 o                         
  -9   7   3          1.21         -1.74         2.54 o                         
  -8   7   3         26.79         25.81         2.68 o                         
  -7   7   3          2.67          2.52         1.46 o                         
  -6   7   3        950.43        934.62         9.50 o                         
  -5   7   3          0.42          1.60         0.94 o                         
  -4   7   3        103.93         97.52         2.99 o                         
  -3   7   3          1.48          0.72         0.65 o                         
  -2   7   3         37.51         50.16         2.61 o                         
  -1   7   3         41.78         42.01         2.03 o                         
   0   7   3        220.41        227.94         4.58 o                         
   1   7   3        248.91        246.94         3.65 o                         
   2   7   3        222.64        236.43         3.70 o                         
   3   7   3        387.83        391.71         5.71 o                         
   4   7   3         73.87         68.78         5.51 o                         
   5   7   3        204.17        191.55         5.37 o                         
   6   7   3        316.97        321.16         7.84 o                         
   7   7   3        124.53        125.22         6.88 o                         
   8   7   3         67.43         77.41         6.23 o                         
   9   7   3         19.74         15.46         4.23 o                         
 -10   8   3         62.57         54.68         7.26 o                         
  -9   8   3         11.70         10.18         3.12 o                         
  -8   8   3        180.89        185.54         6.47 o                         
  -7   8   3        111.28        107.45         4.42 o                         
  -6   8   3        130.44        143.23         4.85 o                         
  -5   8   3       1222.83       1220.65        10.27 o                         
  -4   8   3        317.19        319.64         4.77 o                         
  -3   8   3         38.30         38.13         2.25 o                         
  -2   8   3        916.97        992.56         8.11 o                         
  -1   8   3         20.59         27.97         1.49 o                         
   0   8   3        682.71        747.33         7.22 o                         
   1   8   3        210.09        224.15         5.25 o                         
   2   8   3       1487.88       1553.71        12.70 o                         
   3   8   3        162.61        183.03         4.10 o                         
   4   8   3         63.88         71.01         3.46 o                         
   5   8   3        373.06        376.26         7.21 o                         
   6   8   3         55.78         49.47         3.78 o                         
   7   8   3        286.21        306.67         9.12 o                         
   8   8   3          0.00          4.98         3.55 o                         
   9   8   3          6.86          5.72         4.39 o                         
 -10   9   3         16.04         15.70         4.40 o                         
  -9   9   3          6.07          0.12         2.87 o                         
  -8   9   3        118.99        131.97         6.13 o                         
  -7   9   3         13.38         11.38         1.82 o                         
  -6   9   3        296.49        278.86         5.31 o                         
  -5   9   3        209.82        215.75         4.35 o                         
  -4   9   3         11.53          6.34         1.10 o                         
  -3   9   3        218.17        200.27         3.84 o                         
  -2   9   3       1588.27       1569.21         9.43 o                         
  -1   9   3         74.45         69.94         2.08 o                         
   0   9   3         78.08        117.88         3.49 o                         
   1   9   3        240.50        263.47         4.07 o                         
   2   9   3       1912.42       1847.82        15.75 o                         
   3   9   3        207.26        214.12         5.10 o                         
   4   9   3         13.50         11.73         2.07 o                         
   5   9   3         32.14         28.38         2.98 o                         
   6   9   3         27.29         17.90         3.23 o                         
   7   9   3         12.92         12.43         3.21 o                         
   8   9   3        210.85        222.71        13.12 o                         
   9   9   3        101.43        108.12         9.92 o                         
 -10  10   3         76.39         84.00        12.89 o                         
  -9  10   3         13.84         11.70         3.55 o                         
  -8  10   3        115.75        125.17         6.19 o                         
  -7  10   3        224.98        232.46         5.47 o                         
  -6  10   3        157.10        165.27         4.62 o                         
  -5  10   3        413.72        395.69         5.76 o                         
  -4  10   3         11.20          9.47         1.30 o                         
  -3  10   3        148.60        174.82         3.31 o                         
  -2  10   3        670.24        648.08         5.57 o                         
  -1  10   3         55.94         51.18         2.18 o                         
   0  10   3          0.15          3.39         0.74 o                         
   1  10   3        721.11        744.65         5.70 o                         
   2  10   3       1858.57       1848.70        13.03 o                         
   3  10   3         45.15         38.72         2.40 o                         
   4  10   3       1835.45       1800.86        18.52 o                         
   5  10   3        275.94        270.28         7.44 o                         
   6  10   3        567.52        552.32        12.52 o                         
   7  10   3        176.85        178.96        12.20 o                         
   8  10   3          4.68          5.41         3.61 o                         
   9  10   3        261.85        262.07        14.93 o                         
  -9  11   3         27.14         20.60         4.00 o                         
  -8  11   3        241.86        251.25        10.99 o                         
  -7  11   3         19.13         17.08         1.94 o                         
  -6  11   3         80.68         77.44         3.35 o                         
  -5  11   3          8.93          8.47         1.33 o                         
  -4  11   3        100.42         91.12         3.27 o                         
  -3  11   3       1658.45       1615.73        11.05 o                         
  -2  11   3       1078.59       1095.17         8.40 o                         
  -1  11   3        780.55        877.92         6.34 o                         
   0  11   3       3143.10       3132.41        17.10 o                         
   1  11   3        389.51        355.28         4.21 o                         
   2  11   3         26.97         28.20         1.89 o                         
   3  11   3        695.42        671.19         8.26 o                         
   4  11   3       2057.34       2040.54        20.36 o                         
   5  11   3         44.64         48.90         3.94 o                         
   6  11   3         35.69         31.44         3.64 o                         
   7  11   3          0.17         -1.11         2.52 o                         
   8  11   3          9.77          7.84         4.03 o                         
   9  11   3         12.91          8.01         5.51 o                         
  -9  12   3        175.61        178.91         8.94 o                         
  -8  12   3         17.11         19.21         2.92 o                         
  -7  12   3         72.83         64.94         3.28 o                         
  -6  12   3        243.72        240.76         4.97 o                         
  -5  12   3         85.33         89.28         3.38 o                         
  -4  12   3       2087.70       2043.58        13.50 o                         
  -3  12   3         72.78         81.49         3.17 o                         
  -2  12   3       2849.21       2903.37        19.02 o                         
  -1  12   3       1050.41       1048.81         7.63 o                         
   0  12   3        377.37        419.80         4.22 o                         
   1  12   3       1910.53       1970.20        12.37 o                         
   2  12   3        257.97        285.56         4.18 o                         
   3  12   3         64.22         72.98         3.34 o                         
   4  12   3          5.01          6.58         1.73 o                         
   5  12   3        317.17        315.73         8.27 o                         
   6  12   3         33.86         27.60         3.54 o                         
   7  12   3        122.15        113.25         8.34 o                         
   8  12   3          6.21          7.81         4.17 o                         
   9  12   3         85.46         93.38        15.03 o                         
  -9  13   3         24.29         16.94         4.25 o                         
  -8  13   3         11.78         11.24         2.70 o                         
  -7  13   3        600.88        606.08         9.14 o                         
  -6  13   3        663.75        688.12         8.13 o                         
  -5  13   3         47.58         47.25         2.56 o                         
  -4  13   3        152.40        149.35         5.47 o                         
  -3  13   3         24.77         16.80         1.61 o                         
  -2  13   3        147.62        158.31         3.34 o                         
  -1  13   3        292.45        296.19         3.98 o                         
   0  13   3        120.55        145.41         2.70 o                         
   1  13   3        484.59        523.87         5.06 o                         
   2  13   3         79.28         64.51         2.62 o                         
   3  13   3         69.99         80.98         3.62 o                         
   4  13   3        210.02        203.19         5.65 o                         
   5  13   3        163.98        171.17         9.09 o                         
   6  13   3        239.72        260.26         8.57 o                         
   7  13   3        149.58        155.10        11.19 o                         
   8  13   3        333.63        362.31        14.97 o                         
  -9  14   3         30.37         44.80         5.06 o                         
  -8  14   3         32.97         42.12         5.55 o                         
  -7  14   3          8.81          6.48         1.83 o                         
  -6  14   3        116.28        110.57         4.02 o                         
  -5  14   3          0.70          0.79         1.11 o                         
  -4  14   3        130.84        114.83         4.03 o                         
  -3  14   3        216.87        202.48         4.05 o                         
  -2  14   3          0.01          1.51         0.79 o                         
  -1  14   3         73.00         64.76         2.03 o                         
   0  14   3         45.36         47.80         1.78 o                         
   1  14   3        322.80        315.17         4.15 o                         
   2  14   3        935.84        941.19        10.62 o                         
   3  14   3       1320.23       1305.62        12.77 o                         
   4  14   3        368.02        354.72         7.62 o                         
   5  14   3         30.49         28.45         3.10 o                         
   6  14   3        285.87        298.19         8.97 o                         
   7  14   3         10.88         11.54         3.42 o                         
   8  14   3        127.39        124.84        10.42 o                         
  -9  15   3         61.72         55.08         5.69 o                         
  -8  15   3         14.79         18.81         3.27 o                         
  -7  15   3         58.09         55.03         3.46 o                         
  -6  15   3         63.36         76.47         3.67 o                         
  -5  15   3       1461.40       1454.78        13.20 o                         
  -4  15   3        201.50        198.21         4.68 o                         
  -3  15   3          6.42          4.78         1.12 o                         
  -2  15   3         20.05         21.34         1.65 o                         
  -1  15   3        238.94        231.15         3.83 o                         
   0  15   3         35.16         31.10         1.60 o                         
   1  15   3        213.79        191.76         5.17 o                         
   2  15   3        166.09        149.38         3.78 o                         
   3  15   3        578.04        571.20         8.31 o                         
   4  15   3          1.39          0.98         1.46 o                         
   5  15   3         70.69         69.19         4.55 o                         
   6  15   3         12.76         13.88         2.99 o                         
   7  15   3          4.50         -1.02         2.76 o                         
   8  15   3         12.77         16.75         6.32 o                         
  -9  16   3        163.14        158.32        10.82 o                         
  -8  16   3        221.18        238.63         9.27 o                         
  -7  16   3          4.07          5.80         2.19 o                         
  -6  16   3         19.27         14.72         2.10 o                         
  -5  16   3         25.48         23.91         2.25 o                         
  -4  16   3       1553.17       1519.63        12.92 o                         
  -3  16   3         15.54         13.51         1.52 o                         
  -2  16   3         16.03         13.12         1.40 o                         
  -1  16   3          1.28          2.60         0.90 o                         
   0  16   3        377.39        373.14         6.21 o                         
   1  16   3         34.78         26.81         1.76 o                         
   2  16   3        246.99        229.71         4.50 o                         
   3  16   3        928.24        912.99        10.93 o                         
   4  16   3          5.79          4.19         1.61 o                         
   5  16   3          2.41          1.44         1.82 o                         
   6  16   3          5.44          5.17         2.72 o                         
   7  16   3        707.84        766.43        16.09 o                         
   8  16   3          8.81          4.45         5.10 o                         
  -9  17   3         59.23         47.20         5.94 o                         
  -8  17   3          0.66          2.87         3.07 o                         
  -7  17   3          7.34          6.46         2.50 o                         
  -6  17   3        165.88        160.06         5.51 o                         
  -5  17   3          9.95          5.27         1.64 o                         
  -4  17   3          2.88          4.25         1.36 o                         
  -3  17   3         13.17          9.40         1.40 o                         
  -2  17   3        168.39        163.67         4.01 o                         
  -1  17   3        213.16        197.86         4.08 o                         
   0  17   3        110.94        117.50         3.16 o                         
   1  17   3        126.50        140.26         4.53 o                         
   2  17   3         28.44         24.45         1.88 o                         
   3  17   3        832.43        863.04        11.77 o                         
   4  17   3          8.47          8.19         1.96 o                         
   5  17   3        333.12        344.76         8.54 o                         
   6  17   3        170.22        188.16         8.71 o                         
   7  17   3         57.35         71.13         6.75 o                         
   8  17   3         64.10         67.49         9.63 o                         
  -9  18   3        109.60         85.52        11.18 o                         
  -8  18   3        204.50        213.96        10.31 o                         
  -7  18   3        371.45        423.44        10.22 o                         
  -6  18   3        236.79        231.83         6.32 o                         
  -5  18   3         56.66         56.69         3.21 o                         
  -4  18   3       1376.28       1402.37        12.80 o                         
  -3  18   3        171.56        160.21         4.45 o                         
  -2  18   3       1361.49       1334.24        11.46 o                         
  -1  18   3        573.35        564.81         6.93 o                         
   0  18   3         85.21         83.73         3.09 o                         
   1  18   3         22.18         22.53         1.82 o                         
   2  18   3        685.31        680.75         7.81 o                         
   3  18   3        249.22        226.58         5.82 o                         
   4  18   3          1.23          2.47         1.63 o                         
   5  18   3          4.07          1.97         2.20 o                         
   6  18   3          1.41          2.33         2.52 o                         
   7  18   3         23.14         27.37         4.90 o                         
   8  18   3        243.77        262.94        26.99 o                         
  -8  19   3         79.13         68.09         6.42 o                         
  -7  19   3          9.40          6.23         2.91 o                         
  -6  19   3        231.28        222.05         6.87 o                         
  -5  19   3          0.07          1.63         1.42 o                         
  -4  19   3        119.44        117.77         4.73 o                         
  -3  19   3        731.63        735.90         9.18 o                         
  -2  19   3        135.06        122.40         3.86 o                         
  -1  19   3         13.42         10.49         1.47 o                         
   0  19   3        632.22        640.29         7.76 o                         
   1  19   3        288.30        280.41         5.20 o                         
   2  19   3        104.73         94.92         3.57 o                         
   3  19   3          1.23          2.06         1.61 o                         
   4  19   3         66.93         61.63         4.04 o                         
   5  19   3         26.41         23.99         3.22 o                         
   6  19   3         78.37         75.06         5.78 o                         
   7  19   3          2.38          7.18         4.25 o                         
   8  19   3        146.82        130.37        12.52 o                         
  -8  20   3          7.51         14.01         3.94 o                         
  -7  20   3         24.87         21.27         5.25 o                         
  -6  20   3         35.84         28.44         2.91 o                         
  -5  20   3         41.30         32.91         2.65 o                         
  -4  20   3        244.78        238.57         5.43 o                         
  -3  20   3        270.90        269.32         5.44 o                         
  -2  20   3         12.83         13.54         1.75 o                         
  -1  20   3       1116.49       1128.49        10.73 o                         
   0  20   3        132.35        137.34         4.36 o                         
   1  20   3       3628.30       3590.09        22.10 o                         
   2  20   3        160.26        156.86         5.07 o                         
   3  20   3        210.43        191.65         5.45 o                         
   4  20   3        250.64        252.44         7.37 o                         
   5  20   3          0.51          0.36         2.19 o                         
   6  20   3        279.14        282.54        10.26 o                         
   7  20   3         31.03         34.88         6.24 o                         
  -8  21   3          7.65          3.50         3.46 o                         
  -7  21   3        104.11         84.86         6.60 o                         
  -6  21   3         43.31         40.24         3.51 o                         
  -5  21   3         49.45         38.70         2.86 o                         
  -4  21   3         29.39         28.96         2.48 o                         
  -3  21   3        190.15        173.65         4.98 o                         
  -2  21   3         15.23         13.96         1.74 o                         
  -1  21   3         15.53          9.61         1.57 o                         
   0  21   3        246.71        255.46         5.61 o                         
   1  21   3        143.87        143.24         4.41 o                         
   2  21   3        169.59        170.37         4.65 o                         
   3  21   3        381.31        386.06         7.30 o                         
   4  21   3         95.83         84.89         4.90 o                         
   5  21   3         68.35         70.22         5.06 o                         
   6  21   3         79.60         87.09         6.61 o                         
   7  21   3        126.73        119.96        10.98 o                         
  -8  22   3         10.78         11.60         4.21 o                         
  -7  22   3         21.67         13.30         3.88 o                         
  -6  22   3        183.57        177.73         7.18 o                         
  -5  22   3         12.33         10.03         2.06 o                         
  -4  22   3         51.80         47.38         3.41 o                         
  -3  22   3        533.50        539.18         7.98 o                         
  -2  22   3        196.30        187.75         5.01 o                         
  -1  22   3        775.11        797.54         9.36 o                         
   0  22   3        368.59        391.58         7.21 o                         
   1  22   3         96.91         95.59         3.95 o                         
   2  22   3        264.82        271.20         5.68 o                         
   3  22   3        114.43        122.97         5.43 o                         
   4  22   3        178.74        187.41         7.37 o                         
   5  22   3          9.25          3.74         2.63 o                         
   6  22   3         27.09         15.87         4.31 o                         
   7  22   3         15.72         17.67         5.41 o                         
  -8  23   3         18.77         18.86         4.99 o                         
  -7  23   3        129.60        128.72         8.29 o                         
  -6  23   3         16.20         13.70         2.93 o                         
  -5  23   3         36.89         32.70         3.11 o                         
  -4  23   3         18.98         17.22         2.44 o                         
  -3  23   3          2.15          2.21         1.47 o                         
  -2  23   3        154.25        139.82         4.83 o                         
  -1  23   3         58.58         63.36         3.37 o                         
   0  23   3        552.02        578.57         8.91 o                         
   1  23   3       1079.37       1106.25        12.20 o                         
   2  23   3        604.00        573.43         8.11 o                         
   3  23   3         14.19         15.16         2.21 o                         
   4  23   3         17.21         12.04         2.68 o                         
   5  23   3        131.15        135.81         7.85 o                         
   6  23   3         59.18         56.09         7.25 o                         
   7  23   3          7.96          4.54         4.93 o                         
  -7  24   3        174.10        177.44        15.73 o                         
  -6  24   3        317.92        367.26        11.64 o                         
  -5  24   3         10.68          4.68         2.27 o                         
  -4  24   3        174.22        182.46         6.17 o                         
  -3  24   3         97.39        106.48         5.26 o                         
  -2  24   3         41.29         35.08         2.80 o                         
  -1  24   3         69.00         65.47         3.60 o                         
   0  24   3         36.26         35.84         2.98 o                         
   1  24   3        337.61        329.98         6.76 o                         
   2  24   3         33.43         33.07         2.60 o                         
   3  24   3         19.80         11.83         2.19 o                         
   4  24   3          6.45          3.17         2.35 o                         
   5  24   3         27.29         28.44         4.30 o                         
   6  24   3          1.58          6.07         4.67 o                         
   7  24   3         31.92         34.83         6.80 o                         
  -7  25   3         16.20         14.63         4.12 o                         
  -6  25   3        395.85        468.57        14.14 o                         
  -5  25   3          4.65          3.36         2.36 o                         
  -4  25   3         68.35         71.43         4.98 o                         
  -3  25   3        326.11        321.68         7.23 o                         
  -2  25   3        139.33        126.37         4.97 o                         
  -1  25   3        169.84        174.72         6.07 o                         
   0  25   3         24.39         24.91         3.10 o                         
   1  25   3          1.80         -0.03         1.55 o                         
   2  25   3         90.53         78.00         4.98 o                         
   3  25   3        659.38        674.17        10.43 o                         
   4  25   3          8.84         10.53         2.92 o                         
   5  25   3         30.99         28.32         4.92 o                         
   6  25   3        317.58        351.80        18.32 o                         
  -7  26   3          8.93         13.12         4.34 o                         
  -6  26   3          0.18          2.41         3.08 o                         
  -5  26   3          5.89          3.62         2.59 o                         
  -4  26   3         77.40         74.71         4.72 o                         
  -3  26   3         15.92         13.05         2.27 o                         
  -2  26   3         78.49         76.56         4.18 o                         
  -1  26   3        120.37        135.43         6.10 o                         
   0  26   3         32.44         29.55         3.20 o                         
   1  26   3        409.84        406.52         8.95 o                         
   2  26   3          6.21          1.46         1.76 o                         
   3  26   3         26.70         26.76         2.98 o                         
   4  26   3         15.74         13.45         3.24 o                         
   5  26   3         22.53          8.72         5.24 o                         
   6  26   3        127.20        125.51        13.33 o                         
  -6  27   3         72.13         75.74         6.66 o                         
  -5  27   3         13.35         14.29         3.17 o                         
  -4  27   3         38.30         46.42         6.97 o                         
  -3  27   3        201.50        202.92         8.17 o                         
  -2  27   3        113.80        109.60         5.21 o                         
  -1  27   3         41.85         32.89         3.25 o                         
   0  27   3          0.27          1.01         1.78 o                         
   1  27   3        147.14        152.62         8.06 o                         
   2  27   3          0.05          1.67         2.14 o                         
   3  27   3        447.17        490.68        10.49 o                         
   4  27   3          6.11          7.28         3.28 o                         
   5  27   3        117.73        110.35         9.80 o                         
   6  27   3         14.44          7.43         5.40 o                         
  -6  28   3        158.73        208.53        18.14 o                         
  -5  28   3         33.92         37.05         4.63 o                         
  -4  28   3        210.47        223.19        14.81 o                         
  -3  28   3          3.85          3.94         2.47 o                         
  -2  28   3         10.61          8.32         2.74 o                         
  -1  28   3         16.05         12.13         2.82 o                         
   0  28   3         28.16         21.00         3.12 o                         
   1  28   3        116.92        112.02         6.74 o                         
   2  28   3        207.97        216.53         8.61 o                         
   3  28   3          6.81          4.46         2.59 o                         
   4  28   3        102.08         94.68         7.13 o                         
   5  28   3          2.22          3.19         4.67 o                         
  -6  29   3          0.62          2.23         3.58 o                         
  -5  29   3         29.72         20.93         4.41 o                         
  -4  29   3          3.53          8.86         3.24 o                         
  -3  29   3         39.08         50.82         4.45 o                         
  -2  29   3         19.21         17.61         3.55 o                         
  -1  29   3         10.65          7.29         2.82 o                         
   0  29   3         28.67         22.63         3.62 o                         
   1  29   3          0.00          2.58         2.63 o                         
   2  29   3         46.95         43.29         4.75 o                         
   3  29   3         15.45         15.92         3.49 o                         
   4  29   3         15.15         19.92         4.33 o                         
   5  29   3         12.75         11.67         6.23 o                         
  -5  30   3         50.61         40.75         5.26 o                         
  -4  30   3          3.85          3.55         3.12 o                         
  -3  30   3          2.00          3.67         3.14 o                         
  -2  30   3         23.85         21.24         3.93 o                         
  -1  30   3          9.09         10.89         3.26 o                         
   0  30   3         67.63         66.16         5.56 o                         
   1  30   3         25.38         33.00         4.52 o                         
   2  30   3         34.70         20.20         4.37 o                         
   3  30   3         81.11         91.93         7.20 o                         
   4  30   3         48.33         34.44         6.52 o                         
   5  30   3         46.56         43.24         7.71 o                         
  -5  31   3          5.50         10.37         5.93 o                         
  -4  31   3          7.61          5.48         3.51 o                         
  -3  31   3         71.40        104.07         7.36 o                         
  -2  31   3          0.14          4.09         3.54 o                         
  -1  31   3         96.29        102.62         9.39 o                         
   0  31   3          6.82          6.48         3.95 o                         
   1  31   3          3.06         -1.16         3.14 o                         
   2  31   3          0.67          2.19         3.61 o                         
   3  31   3        299.01        318.96        13.77 o                         
   4  31   3          2.22          5.35         4.88 o                         
  -4  32   3          1.12          3.18         4.12 o                         
  -3  32   3         87.76         74.99         8.31 o                         
  -2  32   3         65.49         67.78         6.73 o                         
  -1  32   3         37.24         45.37         5.87 o                         
   0  32   3          0.85          0.13         3.43 o                         
   1  32   3        276.11        327.35        15.05 o                         
   2  32   3         71.20         78.82         7.99 o                         
   3  32   3         21.60         20.05         4.82 o                         
   4  32   3         17.65         14.37         5.60 o                         
  -4  33   3         45.10         42.09         7.35 o                         
  -3  33   3        214.99        270.47        18.26 o                         
  -2  33   3         81.05         72.25        15.09 o                         
  -1  33   3         36.95         32.48         7.07 o                         
   0  33   3         16.71         17.87         5.92 o                         
   1  33   3          1.52          0.29         3.82 o                         
   2  33   3          0.80         -1.16         3.56 o                         
   3  33   3        140.81        163.23        17.01 o                         
  -3  34   3         32.78         22.58         9.20 o                         
  -2  34   3         84.84         77.88        11.33 o                         
  -1  34   3        100.48        119.59        11.61 o                         
   0  34   3          5.24          8.74         5.80 o                         
   1  34   3        105.43         97.00        10.52 o                         
   2  34   3         62.02         53.10         7.37 o                         
  -2  35   3         17.99          8.84         5.88 o                         
  -1  35   3          0.03         -2.58         4.85 o                         
   0  35   3         75.71         79.10        13.92 o                         
   1  35   3         19.02         20.35         8.64 o                         
 -10   0   4         34.61         29.30         6.41 o                         
  -9   0   4          2.26         -0.43         3.89 o                         
  -8   0   4         12.80         11.16         4.09 o                         
  -7   0   4        196.30        192.17         7.78 o                         
  -6   0   4        131.58        128.14         6.84 o                         
  -5   0   4        113.30        111.41         4.49 o                         
  -4   0   4         96.77        130.33         5.75 o                         
  -3   0   4         70.03         83.19         6.57 o                         
  -2   0   4       1503.37       1472.05        14.97 o                         
  -1   0   4       1912.65       1881.63        18.27 o                         
   0   0   4       7623.07       7783.49        50.26 o                         
   1   0   4         21.65         27.66         2.11 o                         
   2   0   4       5314.14       5229.00        42.22 o                         
   3   0   4         92.65         93.16        17.97 o                         
   4   0   4       1327.51       1375.71        19.76 o                         
   5   0   4        185.32        189.61         8.24 o                         
   6   0   4          0.43         -1.42         2.26 o                         
   7   0   4         40.93         44.14         8.12 o                         
   8   0   4          0.11          1.74         4.68 o                         
   9   0   4          1.35          5.75         4.43 o                         
 -10   1   4         23.58         20.39         4.21 o                         
  -9   1   4          0.06         -1.50         2.84 o                         
  -8   1   4         12.10         11.57         2.91 o                         
  -7   1   4         54.82         54.29         2.91 o                         
  -6   1   4         45.36         47.54         2.50 o                         
  -5   1   4        226.20        229.33         4.62 o                         
  -4   1   4        420.99        410.59         3.78 o                         
  -3   1   4       1302.74       1348.78        10.34 o                         
  -2   1   4        177.31        157.48         4.02 o                         
  -1   1   4        683.31        772.67         7.59 o                         
   0   1   4       6115.93       6282.50        29.87 o                         
   1   1   4        444.73        500.71         5.08 o                         
   2   1   4         97.84        103.00         2.59 o                         
   3   1   4        337.88        355.91         7.74 o                         
   4   1   4         38.76         35.18         2.63 o                         
   5   1   4        106.74        103.97         4.98 o                         
   6   1   4        112.61        100.44         6.28 o                         
   7   1   4         33.05         32.07         4.85 o                         
   8   1   4         14.74         17.34         4.63 o                         
   9   1   4        144.61        137.08         8.96 o                         
 -10   2   4          9.09         10.69         3.72 o                         
  -9   2   4        255.10        264.17         9.75 o                         
  -8   2   4         66.94         78.79         5.18 o                         
  -7   2   4        199.41        186.02         4.87 o                         
  -6   2   4        925.08        914.54         8.99 o                         
  -5   2   4         19.03         14.27         1.43 o                         
  -4   2   4         45.07         45.33         1.42 o                         
  -3   2   4          4.92          1.13         0.88 o                         
  -2   2   4         78.69         88.01         3.77 o                         
  -1   2   4        108.31         99.70         3.11 o                         
   0   2   4       2621.48       2813.51        16.52 o                         
   1   2   4        692.30        782.71         6.10 o                         
   2   2   4        348.49        364.56         4.70 o                         
   3   2   4          0.32         -0.76         1.17 o                         
   4   2   4         73.73         69.97         3.58 o                         
   5   2   4         61.24         58.72         3.92 o                         
   6   2   4         37.04         34.56         4.01 o                         
   7   2   4        188.82        185.76        12.45 o                         
   8   2   4         37.10         40.39         5.78 o                         
   9   2   4         24.41         20.31         4.36 o                         
 -10   3   4         57.44         52.21         5.53 o                         
  -9   3   4         50.24         51.69         4.82 o                         
  -8   3   4          0.28          0.65         2.32 o                         
  -7   3   4          0.90          0.67         1.36 o                         
  -6   3   4         42.45         43.44         2.40 o                         
  -5   3   4        122.02        130.74         4.17 o                         
  -4   3   4        326.36        327.71         3.32 o                         
  -3   3   4          6.90          7.54         1.10 o                         
  -2   3   4         25.51         24.42         1.84 o                         
  -1   3   4        544.35        550.72         7.58 o                         
   0   3   4        883.15        889.64         7.41 o                         
   1   3   4        638.20        660.92         5.75 o                         
   2   3   4        366.88        381.30         4.66 o                         
   3   3   4        394.28        367.75         8.93 o                         
   4   3   4        183.26        193.79         6.48 o                         
   5   3   4         24.81         31.82         3.51 o                         
   6   3   4        179.27        184.82         7.66 o                         
   7   3   4        139.61        144.09         9.58 o                         
   8   3   4         78.38         71.86         5.98 o                         
   9   3   4         21.52         15.21         4.02 o                         
 -10   4   4         30.16         32.18         4.57 o                         
  -9   4   4         11.37          8.47         3.16 o                         
  -8   4   4          0.02         -1.23         2.30 o                         
  -7   4   4        152.50        153.29         5.87 o                         
  -6   4   4         43.13         45.38         2.45 o                         
  -5   4   4        185.43        187.93         3.80 o                         
  -4   4   4        447.52        461.31         4.74 o                         
  -3   4   4        169.61        178.98         3.72 o                         
  -2   4   4         27.21         27.60         1.88 o                         
  -1   4   4         31.60         39.51         2.05 o                         
   0   4   4        177.92        194.95         3.27 o                         
   1   4   4        712.98        729.40         6.40 o                         
   2   4   4        119.27        113.49         2.88 o                         
   3   4   4        244.61        250.45         4.73 o                         
   4   4   4         19.54         17.84         2.05 o                         
   5   4   4         11.45          7.31         2.00 o                         
   6   4   4        180.23        180.54         7.75 o                         
   7   4   4         71.96         69.92         6.02 o                         
   8   4   4        112.13        108.34         7.39 o                         
   9   4   4         51.39         57.26         7.44 o                         
 -10   5   4        283.46        292.75        17.20 o                         
  -9   5   4          0.46         -0.80         2.80 o                         
  -8   5   4         58.60         55.38         4.53 o                         
  -7   5   4        123.87        101.34         4.18 o                         
  -6   5   4          3.48          3.92         1.28 o                         
  -5   5   4        230.08        234.68         4.11 o                         
  -4   5   4          8.81          6.22         1.03 o                         
  -3   5   4         30.57         32.20         1.41 o                         
  -2   5   4       1186.55       1252.64        10.98 o                         
  -1   5   4        469.11        490.33         6.18 o                         
   0   5   4        185.56        169.24         3.37 o                         
   1   5   4        720.10        719.32         6.38 o                         
   2   5   4         11.19         12.33         1.34 o                         
   3   5   4        334.12        319.93         5.29 o                         
   4   5   4        379.44        365.06         7.84 o                         
   5   5   4          3.62          2.03         1.83 o                         
   6   5   4         31.84         24.71         5.97 o                         
   7   5   4          0.00          1.70         2.59 o                         
   8   5   4         53.83         61.53         7.14 o                         
   9   5   4         40.24         36.83         6.41 o                         
  -9   6   4          0.02         -1.47         2.77 o                         
  -8   6   4        174.09        165.24         8.78 o                         
  -7   6   4        184.07        189.40         5.30 o                         
  -6   6   4         31.94         26.07         2.03 o                         
  -5   6   4          0.85          1.55         0.81 o                         
  -4   6   4         29.44         28.61         1.59 o                         
  -3   6   4        578.40        579.40         6.38 o                         
  -2   6   4        439.84        423.35         6.00 o                         
  -1   6   4         33.57         29.33         1.93 o                         
   0   6   4         75.66         88.48         2.92 o                         
   1   6   4         69.23         84.68         2.85 o                         
   2   6   4       1634.79       1630.02        15.26 o                         
   3   6   4        109.84        115.57         3.64 o                         
   4   6   4        960.86        966.77        13.29 o                         
   5   6   4        306.73        354.59         8.90 o                         
   6   6   4         66.44         67.80         5.32 o                         
   7   6   4        633.55        681.71        14.90 o                         
   8   6   4          4.66          0.78         3.48 o                         
   9   6   4         88.46         83.20         8.74 o                         
  -9   7   4          8.01          4.12         3.04 o                         
  -8   7   4         53.09         48.64         4.25 o                         
  -7   7   4        130.57        127.43         6.53 o                         
  -6   7   4        733.09        775.73         8.87 o                         
  -5   7   4       1278.12       1281.42        10.37 o                         
  -4   7   4        101.64        108.67         2.44 o                         
  -3   7   4        745.03        710.38         6.39 o                         
  -2   7   4       1022.85       1057.13         9.80 o                         
  -1   7   4         49.91         35.40         1.85 o                         
   0   7   4       1932.03       1841.83        12.98 o                         
   1   7   4        237.95        213.31         4.76 o                         
   2   7   4        156.19        152.59         4.95 o                         
   3   7   4        414.63        419.12         8.48 o                         
   4   7   4        113.47        116.62         4.71 o                         
   5   7   4          0.15          1.82         1.83 o                         
   6   7   4         48.60         51.99         4.64 o                         
   7   7   4         97.66         96.79         6.76 o                         
   8   7   4          2.22          5.53         3.81 o                         
  -9   8   4         12.57         13.03         3.29 o                         
  -8   8   4        238.59        235.71         8.36 o                         
  -7   8   4         72.25         73.44         3.97 o                         
  -6   8   4          3.30          4.13         1.36 o                         
  -5   8   4          7.63          8.28         1.36 o                         
  -4   8   4         24.19         25.27         1.36 o                         
  -3   8   4       1436.79       1434.43         9.48 o                         
  -2   8   4          3.37          4.93         0.81 o                         
  -1   8   4       1280.61       1254.05         9.92 o                         
   0   8   4        177.80        179.72         3.55 o                         
   1   8   4         37.26         44.37         3.17 o                         
   2   8   4         11.55          7.27         1.60 o                         
   3   8   4        432.98        439.39         7.55 o                         
   4   8   4          7.33          6.82         1.63 o                         
   5   8   4        591.66        610.68        11.95 o                         
   6   8   4        133.45        125.17         7.14 o                         
   7   8   4        133.85        142.21         9.25 o                         
   8   8   4          4.48          3.84         3.48 o                         
  -9   9   4         44.89         41.87         5.10 o                         
  -8   9   4        454.59        481.00        13.08 o                         
  -7   9   4         27.51         25.58         2.56 o                         
  -6   9   4        341.63        365.65         5.98 o                         
  -5   9   4        385.55        400.79         5.87 o                         
  -4   9   4         65.79         72.17         2.62 o                         
  -3   9   4        563.58        559.53         5.89 o                         
  -2   9   4         10.64         14.92         1.52 o                         
  -1   9   4          5.10          5.60         0.88 o                         
   0   9   4        706.32        714.41         7.24 o                         
   1   9   4       1106.42       1124.45        12.39 o                         
   2   9   4        363.24        393.58         7.49 o                         
   3   9   4        842.56        855.71         9.18 o                         
   4   9   4        751.41        753.70        11.13 o                         
   5   9   4        222.40        228.37         7.77 o                         
   6   9   4         77.97         92.39         6.39 o                         
   7   9   4          6.25          9.55         3.09 o                         
   8   9   4         52.76         57.03         9.34 o                         
  -9  10   4         72.55         76.06         5.71 o                         
  -8  10   4          0.83          5.47         2.41 o                         
  -7  10   4         23.42         14.80         2.28 o                         
  -6  10   4          9.34          8.70         1.62 o                         
  -5  10   4        423.50        424.91         6.14 o                         
  -4  10   4         15.64         13.81         1.32 o                         
  -3  10   4          1.12          2.12         0.91 o                         
  -2  10   4        681.91        725.82         8.10 o                         
  -1  10   4          3.18          3.36         0.87 o                         
   0  10   4         16.45         19.94         1.53 o                         
   1  10   4        167.12        168.80         4.01 o                         
   2  10   4        215.57        221.29         3.99 o                         
   3  10   4         18.37         21.88         1.97 o                         
   4  10   4        273.47        269.03         6.32 o                         
   5  10   4         97.08         93.55         5.74 o                         
   6  10   4        293.44        294.63         9.41 o                         
   7  10   4          3.59          3.63         2.75 o                         
   8  10   4         81.46         87.07         8.34 o                         
  -9  11   4          2.36          1.20         3.09 o                         
  -8  11   4         36.06         32.91         3.79 o                         
  -7  11   4          3.83          2.75         1.72 o                         
  -6  11   4        307.56        303.61         7.37 o                         
  -5  11   4         65.96         61.94         3.17 o                         
  -4  11   4          0.42          0.48         0.91 o                         
  -3  11   4         14.59         17.47         1.62 o                         
  -2  11   4         72.13         64.08         3.41 o                         
  -1  11   4        668.64        686.33         7.96 o                         
   0  11   4        743.77        764.80         7.90 o                         
   1  11   4         57.62         58.74         2.87 o                         
   2  11   4        242.86        239.88         4.63 o                         
   3  11   4         24.34         26.92         2.17 o                         
   4  11   4        519.59        515.15         8.88 o                         
   5  11   4         49.07         45.03         4.28 o                         
   6  11   4         37.12         33.88         4.26 o                         
   7  11   4         13.90         13.85         3.61 o                         
   8  11   4        117.27         99.31        10.38 o                         
  -9  12   4          3.41          0.31         3.03 o                         
  -8  12   4         23.29         17.93         3.30 o                         
  -7  12   4        136.54        135.51         5.17 o                         
  -6  12   4        130.16        122.02         4.52 o                         
  -5  12   4         15.94         14.78         1.80 o                         
  -4  12   4         83.95         87.21         3.08 o                         
  -3  12   4          9.34         12.38         1.41 o                         
  -2  12   4         41.50         41.29         1.90 o                         
  -1  12   4       1170.78       1242.81        12.07 o                         
   0  12   4          0.91          1.41         1.04 o                         
   1  12   4         95.85         86.85         3.39 o                         
   2  12   4         54.26         51.26         3.30 o                         
   3  12   4         12.78         12.98         1.31 o                         
   4  12   4        930.35        951.39        12.54 o                         
   5  12   4         36.49         34.26         3.87 o                         
   6  12   4        273.23        293.71         9.88 o                         
   7  12   4         31.31         26.92         4.69 o                         
   8  12   4          0.45          2.08         3.78 o                         
  -9  13   4         57.55         56.92         7.00 o                         
  -8  13   4          0.14         -1.96         2.45 o                         
  -7  13   4          0.13         -1.68         1.89 o                         
  -6  13   4        100.25        101.35         4.69 o                         
  -5  13   4       1131.91       1141.93        12.70 o                         
  -4  13   4        653.39        671.20         7.57 o                         
  -3  13   4        948.35        920.74        10.15 o                         
  -2  13   4          3.16          0.68         0.86 o                         
  -1  13   4         86.20         94.39         3.64 o                         
   0  13   4       1179.76       1077.83        11.72 o                         
   1  13   4        390.33        409.65         4.98 o                         
   2  13   4        535.20        524.27         8.21 o                         
   3  13   4          1.03          0.84         0.89 o                         
   4  13   4         59.51         55.85         3.85 o                         
   5  13   4         17.19         18.00         2.97 o                         
   6  13   4          4.77          7.91         2.85 o                         
   7  13   4        124.25        140.20        10.10 o                         
   8  13   4          1.34         -3.48         3.51 o                         
  -9  14   4          3.04          4.83         3.80 o                         
  -8  14   4         12.43         13.22         3.60 o                         
  -7  14   4         36.89         38.78         3.51 o                         
  -6  14   4         18.14         15.35         1.97 o                         
  -5  14   4        215.04        220.07         8.06 o                         
  -4  14   4         30.92         33.04         2.76 o                         
  -3  14   4         13.57         13.51         1.80 o                         
  -2  14   4          3.26          5.56         1.31 o                         
  -1  14   4        460.41        439.93         5.28 o                         
   0  14   4        340.18        349.21         5.55 o                         
   1  14   4        153.17        141.29         4.80 o                         
   2  14   4       1047.62       1082.63        10.27 o                         
   3  14   4        189.79        182.13         4.20 o                         
   4  14   4        253.76        255.33         6.85 o                         
   5  14   4        137.54        141.52         6.86 o                         
   6  14   4        208.67        207.47         8.85 o                         
   7  14   4         17.01         19.07         5.11 o                         
   8  14   4         31.86         25.93         5.68 o                         
  -9  15   4         50.87         50.45         7.79 o                         
  -8  15   4        108.52        106.95         9.38 o                         
  -7  15   4         59.70         62.93         4.67 o                         
  -6  15   4        310.21        325.48         6.46 o                         
  -5  15   4       1024.17       1055.68        10.89 o                         
  -4  15   4         51.44         58.60         3.01 o                         
  -3  15   4          3.37          5.41         1.07 o                         
  -2  15   4       1004.51       1055.46        10.91 o                         
  -1  15   4         13.01         13.52         1.53 o                         
   0  15   4         61.46         57.48         4.48 o                         
   1  15   4       1115.28       1091.54        10.67 o                         
   2  15   4         93.22         72.82         3.13 o                         
   3  15   4        225.23        226.35         4.65 o                         
   4  15   4         45.31         44.15         3.55 o                         
   5  15   4        351.98        352.94         9.61 o                         
   6  15   4        115.54        111.79         7.20 o                         
   7  15   4          9.65         12.10         3.99 o                         
   8  15   4        131.03        112.87        11.79 o                         
  -9  16   4         33.06         33.48         7.46 o                         
  -8  16   4          9.74          7.11         3.36 o                         
  -7  16   4        217.45        213.26         7.24 o                         
  -6  16   4         14.24         15.98         2.18 o                         
  -5  16   4        180.68        182.42         5.21 o                         
  -4  16   4        127.72        131.11         4.00 o                         
  -3  16   4        156.89        152.15         3.62 o                         
  -2  16   4          1.47          0.64         1.14 o                         
  -1  16   4        331.33        317.47         6.64 o                         
   0  16   4         39.75         48.04         3.30 o                         
   1  16   4          2.90          2.28         1.04 o                         
   2  16   4         80.47         76.49         2.61 o                         
   3  16   4         71.94         67.36         3.07 o                         
   4  16   4        721.96        725.95        11.09 o                         
   5  16   4        692.50        704.42        13.12 o                         
   6  16   4        240.51        258.80         9.85 o                         
   7  16   4        184.91        199.66        12.12 o                         
   8  16   4          1.12          9.78         4.18 o                         
  -8  17   4         30.74         38.96         4.49 o                         
  -7  17   4         28.50         22.47         3.16 o                         
  -6  17   4         87.82         91.45         4.49 o                         
  -5  17   4         21.19         18.06         2.05 o                         
  -4  17   4        315.61        319.26         6.46 o                         
  -3  17   4        144.80        136.08         3.64 o                         
  -2  17   4         74.43         71.37         3.12 o                         
  -1  17   4        116.25        116.68         3.67 o                         
   0  17   4          1.63          1.49         1.00 o                         
   1  17   4         87.68         81.75         3.32 o                         
   2  17   4        559.34        549.46         6.84 o                         
   3  17   4         72.48         74.31         4.69 o                         
   4  17   4          0.20          0.25         1.33 o                         
   5  17   4        136.15        144.45         7.20 o                         
   6  17   4         42.96         37.21         4.37 o                         
   7  17   4         21.40         24.62         5.25 o                         
  -8  18   4          1.19         -0.81         2.85 o                         
  -7  18   4         26.18         27.18         3.80 o                         
  -6  18   4         18.07         14.77         2.67 o                         
  -5  18   4        134.89        150.72         4.96 o                         
  -4  18   4        522.49        522.41         7.39 o                         
  -3  18   4         34.41         30.26         2.13 o                         
  -2  18   4          0.58          0.43         0.90 o                         
  -1  18   4          0.59          1.26         1.04 o                         
   0  18   4          7.16          6.49         1.25 o                         
   1  18   4       1552.39       1543.58        13.69 o                         
   2  18   4         77.38         69.32         3.03 o                         
   3  18   4          4.11          0.40         1.13 o                         
   4  18   4         81.03         75.49         3.85 o                         
   5  18   4        180.62        179.89        10.03 o                         
   6  18   4          3.49          2.01         3.16 o                         
   7  18   4          7.71          1.29         3.52 o                         
  -8  19   4         95.72         87.85         7.58 o                         
  -7  19   4         10.40          8.02         2.70 o                         
  -6  19   4         37.58         34.28         3.30 o                         
  -5  19   4         13.46         11.08         1.85 o                         
  -4  19   4         90.35         91.62         4.20 o                         
  -3  19   4         61.67         58.08         2.93 o                         
  -2  19   4        146.40        143.68         4.17 o                         
  -1  19   4        670.45        701.05         8.08 o                         
   0  19   4        323.25        302.68         4.77 o                         
   1  19   4         79.15         67.04         3.00 o                         
   2  19   4         20.12         14.02         1.72 o                         
   3  19   4          3.73          1.97         1.40 o                         
   4  19   4          0.45         -1.47         1.47 o                         
   5  19   4         20.38         22.15         3.47 o                         
   6  19   4          5.73          7.04         3.52 o                         
   7  19   4         10.40          6.16         4.41 o                         
  -8  20   4         24.47         24.08         4.72 o                         
  -7  20   4         68.01         67.38         4.96 o                         
  -6  20   4          4.01          3.25         2.20 o                         
  -5  20   4         55.89         49.10         3.17 o                         
  -4  20   4         15.65         17.98         2.08 o                         
  -3  20   4         38.90         28.77         2.22 o                         
  -2  20   4         65.19         54.98         2.74 o                         
  -1  20   4        923.27        930.36         9.52 o                         
   0  20   4          1.29          1.02         0.98 o                         
   1  20   4        248.15        224.90         4.90 o                         
   2  20   4        219.56        212.37         6.71 o                         
   3  20   4         17.93         19.81         2.22 o                         
   4  20   4         41.41         39.72         3.13 o                         
   5  20   4        144.80        131.54         7.16 o                         
   6  20   4          0.15         -0.70         3.25 o                         
   7  20   4          7.50         10.70         4.66 o                         
  -8  21   4        175.91        170.45         9.26 o                         
  -7  21   4         15.97         11.90         3.09 o                         
  -6  21   4         51.36         44.67         3.82 o                         
  -5  21   4        162.84        180.36         5.64 o                         
  -4  21   4          0.09          2.19         1.42 o                         
  -3  21   4         31.71         35.99         3.12 o                         
  -2  21   4         96.93         90.37         3.52 o                         
  -1  21   4        392.33        382.54         7.98 o                         
   0  21   4          5.28          4.21         1.26 o                         
   1  21   4       1040.77       1097.73        11.20 o                         
   2  21   4          6.02          8.71         1.60 o                         
   3  21   4          2.51          1.26         1.56 o                         
   4  21   4          0.29         -0.17         1.61 o                         
   5  21   4         61.61         51.12         4.87 o                         
   6  21   4          5.85          2.32         3.49 o                         
   7  21   4         35.75         30.58         7.56 o                         
  -7  22   4         44.06         43.17         4.44 o                         
  -6  22   4         39.29         36.55         4.03 o                         
  -5  22   4          0.03          0.26         2.08 o                         
  -4  22   4        448.87        477.05         8.79 o                         
  -3  22   4          3.16          3.92         1.42 o                         
  -2  22   4        391.68        385.08         6.70 o                         
  -1  22   4        375.14        405.97         8.13 o                         
   0  22   4        383.35        406.45         6.68 o                         
   1  22   4         31.25         30.94         2.33 o                         
   2  22   4         98.27         89.80         4.95 o                         
   3  22   4        142.66        149.75         5.24 o                         
   4  22   4         20.78         17.85         3.09 o                         
   5  22   4        327.01        360.44        14.69 o                         
   6  22   4          3.67          3.70         3.73 o                         
  -7  23   4          2.15          3.45         3.08 o                         
  -6  23   4         24.43         21.50         3.65 o                         
  -5  23   4         20.65         31.06         3.54 o                         
  -4  23   4          0.24          1.60         1.57 o                         
  -3  23   4         42.72         43.00         3.30 o                         
  -2  23   4        301.61        287.19         6.08 o                         
  -1  23   4       1189.73       1225.04        12.36 o                         
   0  23   4         40.74         37.02         3.35 o                         
   1  23   4        297.63        301.24         5.85 o                         
   2  23   4          0.70          1.16         1.47 o                         
   3  23   4        221.12        226.30         6.07 o                         
   4  23   4         15.84         10.80         2.95 o                         
   5  23   4          9.50          7.69         3.57 o                         
   6  23   4         74.82         76.24         7.29 o                         
  -7  24   4         13.10          8.81         3.69 o                         
  -6  24   4        274.19        302.51        14.95 o                         
  -5  24   4         31.94         28.38         4.42 o                         
  -4  24   4          1.50          4.05         2.29 o                         
  -3  24   4          0.99          4.34         1.65 o                         
  -2  24   4         54.23         55.67         3.28 o                         
  -1  24   4        166.05        180.88         6.94 o                         
   0  24   4         61.50         62.97         3.86 o                         
   1  24   4         24.79         18.47         2.12 o                         
   2  24   4          0.66         -0.57         1.45 o                         
   3  24   4        260.33        261.97         8.50 o                         
   4  24   4          2.93          3.44         2.43 o                         
   5  24   4          6.42          4.74         3.66 o                         
   6  24   4          6.09          3.99         3.79 o                         
  -7  25   4         41.96         42.28         5.84 o                         
  -6  25   4         83.03         95.89         6.34 o                         
  -5  25   4         14.00         13.55         3.51 o                         
  -4  25   4         59.61         63.39         4.70 o                         
  -3  25   4         69.33         61.33         3.75 o                         
  -2  25   4        253.30        249.67         6.23 o                         
  -1  25   4          2.71          3.07         1.60 o                         
   0  25   4        191.75        200.16         5.80 o                         
   1  25   4          2.52          0.97         1.51 o                         
   2  25   4         18.82         17.89         2.37 o                         
   3  25   4         14.26         19.59         3.17 o                         
   4  25   4         29.70         20.79         3.88 o                         
   5  25   4        177.29        190.23        10.52 o                         
   6  25   4        141.72        139.50         9.79 o                         
  -6  26   4          2.25         -1.48         2.82 o                         
  -5  26   4        100.11        119.87         8.94 o                         
  -4  26   4         15.69         15.26         3.23 o                         
  -3  26   4         80.37         68.37         5.43 o                         
  -2  26   4          1.63          0.62         1.68 o                         
  -1  26   4         73.80         73.54         4.13 o                         
   0  26   4         60.33         53.12         3.60 o                         
   1  26   4          0.03          0.40         1.56 o                         
   2  26   4          0.93          1.31         2.16 o                         
   3  26   4         83.39         94.27         5.61 o                         
   4  26   4         16.00         16.14         3.77 o                         
   5  26   4         20.51         22.26         4.92 o                         
  -6  27   4          7.17          3.33         3.15 o                         
  -5  27   4          0.23         -0.55         2.76 o                         
  -4  27   4          7.33          7.77         3.19 o                         
  -3  27   4        262.05        265.33         8.44 o                         
  -2  27   4         74.26         77.61         5.33 o                         
  -1  27   4          1.59          4.42         2.20 o                         
   0  27   4          3.80          2.37         1.97 o                         
   1  27   4          5.14          3.15         2.24 o                         
   2  27   4          0.06         -0.33         2.17 o                         
   3  27   4         40.71         54.78         6.00 o                         
   4  27   4         66.46         67.02         7.62 o                         
   5  27   4          6.93          5.16         3.98 o                         
  -6  28   4          4.92          9.25         5.06 o                         
  -5  28   4         13.77         10.31         3.18 o                         
  -4  28   4         75.97         74.27         6.85 o                         
  -3  28   4         30.20         27.00         4.98 o                         
  -2  28   4          9.62          6.39         2.63 o                         
  -1  28   4         39.61         44.54         4.55 o                         
   0  28   4          7.06          3.20         2.73 o                         
   1  28   4         40.73         32.10         4.12 o                         
   2  28   4          0.72          3.57         2.88 o                         
   3  28   4         24.20         29.81         4.90 o                         
   4  28   4          8.87          8.00         3.53 o                         
   5  28   4         55.28         44.20         6.16 o                         
  -5  29   4          8.18          3.20         3.20 o                         
  -4  29   4          0.24         -0.86         2.90 o                         
  -3  29   4        133.36        135.16        14.74 o                         
  -2  29   4         78.09         76.04         7.75 o                         
  -1  29   4        195.16        189.60        11.12 o                         
   0  29   4         24.17         18.77         4.90 o                         
   1  29   4         26.33         22.92         3.73 o                         
   2  29   4         12.36         10.89         3.62 o                         
   3  29   4        102.31         86.08         6.79 o                         
   4  29   4        155.04        156.64        11.25 o                         
  -5  30   4         28.76         26.48         4.32 o                         
  -4  30   4        267.02        282.32        14.14 o                         
  -3  30   4         32.49         32.07         4.58 o                         
  -2  30   4         10.94         12.11         4.00 o                         
  -1  30   4          0.04          5.62         3.21 o                         
   0  30   4        202.63        241.19        13.71 o                         
   1  30   4          3.19          4.92         2.88 o                         
   2  30   4          7.06          5.35         4.24 o                         
   3  30   4         18.23         19.52         4.78 o                         
   4  30   4         75.56         87.73        12.90 o                         
  -4  31   4         12.17         16.67         4.32 o                         
  -3  31   4          0.02         -0.24         3.33 o                         
  -2  31   4         22.86         18.03         4.40 o                         
  -1  31   4         17.30         17.88         4.50 o                         
   0  31   4        134.78        148.14         9.68 o                         
   1  31   4        285.41        326.37        14.56 o                         
   2  31   4         79.19         75.20        13.02 o                         
   3  31   4        272.76        277.85        16.44 o                         
  -3  32   4         97.34        122.84        13.96 o                         
  -2  32   4          1.48          3.92         3.54 o                         
  -1  32   4         36.80         36.80         5.57 o                         
   0  32   4         10.32          4.36         3.56 o                         
   1  32   4          0.46          0.82         3.01 o                         
   2  32   4          4.28         10.36         4.22 o                         
  -3  33   4         12.49         11.44         6.52 o                         
  -2  33   4         11.05         13.87         4.39 o                         
  -1  33   4          1.66          2.44         3.79 o                         
   0  33   4          0.16          0.90         3.80 o                         
   1  33   4        191.59        248.66        12.06 o                         
   2  33   4          0.04          0.11         3.86 o                         
  -1  34   4         15.81         15.06         4.43 o                         
   0  34   4          7.15          5.30         4.12 o                         
  -9   1   5         28.04         24.68         3.90 o                         
  -8   1   5        148.80        142.19         8.20 o                         
  -7   1   5        123.67        120.66         5.12 o                         
  -6   1   5          0.00         -0.28         0.86 o                         
  -5   1   5         36.29         29.71         2.14 o                         
  -4   1   5         74.77         70.37         3.60 o                         
  -3   1   5        153.89        157.71         4.24 o                         
  -2   1   5         30.24         29.37         1.86 o                         
  -1   1   5        767.80        762.20         6.93 o                         
   0   1   5        189.07        182.12         3.17 o                         
   1   1   5        692.65        675.82         5.91 o                         
   2   1   5         39.84         38.18         3.10 o                         
   3   1   5          7.69          6.94         2.60 o                         
   4   1   5        164.59        145.24         4.40 o                         
   5   1   5          0.95         -1.49         1.50 o                         
   6   1   5        223.84        221.61         8.00 o                         
   7   1   5         16.09         14.71         4.03 o                         
   8   1   5          1.86          1.39         3.54 o                         
  -9   2   5         11.92          5.00         3.29 o                         
  -8   2   5         76.62         77.81         5.99 o                         
  -7   2   5        215.11        197.50         5.69 o                         
  -6   2   5          4.86          3.30         1.05 o                         
  -5   2   5         18.61         20.33         1.87 o                         
  -4   2   5          8.97          6.06         1.65 o                         
  -3   2   5        270.40        292.31         5.36 o                         
  -2   2   5        405.71        415.72         5.51 o                         
  -1   2   5          2.25          1.18         0.81 o                         
   0   2   5        183.28        176.20         3.43 o                         
   1   2   5         65.76         63.12         2.35 o                         
   2   2   5       1097.97       1086.09        13.23 o                         
   3   2   5         19.98         13.11         3.04 o                         
   4   2   5        106.26        111.19         4.65 o                         
   5   2   5        459.69        447.20        11.35 o                         
   6   2   5          5.42          2.19         2.23 o                         
   7   2   5          3.57          2.42         3.15 o                         
   8   2   5          0.57         -0.57         3.37 o                         
  -9   3   5         42.86         37.52         4.38 o                         
  -8   3   5          3.15          8.55         2.74 o                         
  -7   3   5        147.24        150.52         4.78 o                         
  -6   3   5        307.68        308.08         4.76 o                         
  -5   3   5        551.31        527.81         6.93 o                         
  -4   3   5         40.06         43.56         2.42 o                         
  -3   3   5          7.39          7.75         1.44 o                         
  -2   3   5        370.48        336.72         4.99 o                         
  -1   3   5        548.56        531.17         6.38 o                         
   0   3   5        891.16        856.39         8.13 o                         
   1   3   5        307.46        321.44         4.97 o                         
   2   3   5        203.10        191.58        12.36 o                         
   3   3   5        100.34         91.99         6.64 o                         
   4   3   5        100.94        105.84         4.04 o                         
   5   3   5          7.90          9.87         2.03 o                         
   6   3   5         46.54         44.36         4.44 o                         
   7   3   5        358.38        379.42        11.63 o                         
   8   3   5          1.84          2.05         3.61 o                         
  -9   4   5         88.35         98.58         6.38 o                         
  -8   4   5         12.09          8.96         2.75 o                         
  -7   4   5        305.28        312.01         6.24 o                         
  -6   4   5        213.29        233.67         6.14 o                         
  -5   4   5         77.65         81.61         3.17 o                         
  -4   4   5        320.67        344.69         6.94 o                         
  -3   4   5       1193.48       1209.02        11.28 o                         
  -2   4   5        153.39        162.50         3.65 o                         
  -1   4   5        725.06        720.34         7.55 o                         
   0   4   5         11.52         10.86         1.26 o                         
   1   4   5        281.11        276.80         5.26 o                         
   2   4   5        227.66        236.37         5.60 o                         
   3   4   5        170.25        193.71         5.94 o                         
   4   4   5         18.24         13.07         1.98 o                         
   5   4   5          8.60          5.01         1.96 o                         
   6   4   5         34.91         46.59         4.45 o                         
   7   4   5          0.32          3.47         3.28 o                         
   8   4   5         37.22         40.28         5.98 o                         
  -9   5   5         99.56         92.92         6.15 o                         
  -8   5   5        179.40        181.07         8.15 o                         
  -7   5   5         10.24          7.45         1.70 o                         
  -6   5   5         57.04         54.44         3.25 o                         
  -5   5   5        191.20        198.72         3.95 o                         
  -4   5   5          1.20          0.49         1.10 o                         
  -3   5   5          0.29          2.45         1.16 o                         
  -2   5   5         78.54         81.45         3.74 o                         
  -1   5   5          4.59          3.39         1.04 o                         
   0   5   5        106.58        107.90         3.28 o                         
   1   5   5        108.60        114.02         3.77 o                         
   2   5   5        719.76        723.09         9.96 o                         
   3   5   5        671.61        634.86        11.07 o                         
   4   5   5        354.11        338.81         7.48 o                         
   5   5   5        378.22        388.14         8.94 o                         
   6   5   5        260.74        247.92         8.54 o                         
   7   5   5         27.74         21.77         4.49 o                         
   8   5   5          0.38          2.00         3.69 o                         
  -9   6   5         24.92         22.09         3.84 o                         
  -8   6   5         37.72         39.50         4.06 o                         
  -7   6   5         19.08         12.13         2.01 o                         
  -6   6   5        376.89        362.85         6.86 o                         
  -5   6   5        127.31        125.18         4.33 o                         
  -4   6   5         19.32         21.03         1.91 o                         
  -3   6   5        119.01        132.75         5.34 o                         
  -2   6   5         45.71         44.34         2.46 o                         
  -1   6   5         57.11         56.06         2.61 o                         
   0   6   5        342.02        349.57         4.97 o                         
   1   6   5        319.35        310.33         5.73 o                         
   2   6   5        655.30        678.22         9.78 o                         
   3   6   5          0.42          0.52         1.33 o                         
   4   6   5          2.55         -0.13         1.78 o                         
   5   6   5        352.18        355.02         8.64 o                         
   6   6   5        500.83        522.08        11.75 o                         
   7   6   5          5.88          3.27         3.43 o                         
   8   6   5          0.37         -2.72         3.69 o                         
  -9   7   5         33.06         29.80         4.15 o                         
  -8   7   5         50.12         44.42         4.36 o                         
  -7   7   5         50.45         43.47         3.09 o                         
  -6   7   5         22.91         21.45         2.31 o                         
  -5   7   5        586.20        578.99         7.02 o                         
  -4   7   5         40.06         36.16         2.64 o                         
  -3   7   5         32.51         35.84         2.16 o                         
  -2   7   5        111.16        113.80         4.50 o                         
  -1   7   5        205.21        202.52         4.55 o                         
   0   7   5        247.93        256.41         4.59 o                         
   1   7   5         29.24         30.30         3.05 o                         
   2   7   5       1214.46       1185.51        10.15 o                         
   3   7   5        127.62        147.17         4.82 o                         
   4   7   5        132.23        128.09         5.77 o                         
   5   7   5         70.24         79.10         5.07 o                         
   6   7   5        163.23        175.85         7.63 o                         
   7   7   5          7.48          3.06         3.44 o                         
   8   7   5          1.48          0.91         3.77 o                         
  -9   8   5          1.18          3.71         3.00 o                         
  -8   8   5          2.55          5.32         2.58 o                         
  -7   8   5          6.69          5.66         1.69 o                         
  -6   8   5        625.43        645.77        10.35 o                         
  -5   8   5         47.18         44.90         2.62 o                         
  -4   8   5        255.11        254.22         6.25 o                         
  -3   8   5         72.70         69.05         3.54 o                         
  -2   8   5         13.21         10.22         1.64 o                         
  -1   8   5        286.92        285.22         5.39 o                         
   0   8   5        216.62        238.01         6.13 o                         
   1   8   5         24.06         22.34         2.40 o                         
   2   8   5       1913.53       1936.08        17.96 o                         
   3   8   5         14.68         17.71         2.56 o                         
   4   8   5        204.59        212.67         6.86 o                         
   5   8   5         42.38         43.70         3.97 o                         
   6   8   5         14.08         11.33         2.96 o                         
   7   8   5          3.05          1.00         3.25 o                         
   8   8   5          5.57          4.89         3.72 o                         
  -9   9   5         35.82         20.11         3.81 o                         
  -8   9   5          8.92          6.46         2.65 o                         
  -7   9   5        191.05        199.84         8.15 o                         
  -6   9   5         49.23         45.61         3.53 o                         
  -5   9   5        410.59        410.16         7.91 o                         
  -4   9   5        108.86        112.34         3.67 o                         
  -3   9   5        113.85        108.91         4.16 o                         
  -2   9   5         53.44         51.76         2.09 o                         
  -1   9   5          9.34          7.22         1.53 o                         
   0   9   5         93.02         80.67         4.70 o                         
   1   9   5         18.57         17.36         1.48 o                         
   2   9   5        186.89        182.29         5.66 o                         
   3   9   5        139.36        129.14         5.47 o                         
   4   9   5         63.46         65.26         3.83 o                         
   5   9   5         38.99         31.95         4.51 o                         
   6   9   5        213.12        220.73         8.32 o                         
   7   9   5         36.92         39.18         5.69 o                         
   8   9   5         31.09         30.60         5.73 o                         
  -9  10   5          0.02          1.14         3.20 o                         
  -8  10   5        230.16        233.73        14.43 o                         
  -7  10   5         54.90         48.93         3.86 o                         
  -6  10   5          0.62          1.23         1.50 o                         
  -5  10   5         32.75         31.66         3.04 o                         
  -4  10   5         69.15         65.89         4.77 o                         
  -3  10   5        359.84        357.05         6.82 o                         
  -2  10   5        271.43        296.12         5.47 o                         
  -1  10   5         29.42         34.50         2.09 o                         
   0  10   5        180.47        179.62         4.02 o                         
   1  10   5        114.69        119.58         4.27 o                         
   2  10   5        161.16        159.52         5.70 o                         
   3  10   5         19.43         12.60         2.32 o                         
   4  10   5        246.25        244.23         6.13 o                         
   5  10   5          0.83          0.17         2.09 o                         
   6  10   5         31.41         25.56         3.71 o                         
   7  10   5        155.24        170.57        10.55 o                         
   8  10   5         34.19         52.87         6.81 o                         
  -9  11   5          1.19          3.04         3.29 o                         
  -8  11   5         64.15         60.67         5.60 o                         
  -7  11   5          0.64         -0.40         1.73 o                         
  -6  11   5          0.00          2.11         1.98 o                         
  -5  11   5        150.41        157.18         4.75 o                         
  -4  11   5         54.08         57.90         3.16 o                         
  -3  11   5        773.41        815.67         8.80 o                         
  -2  11   5        801.99        851.56        11.53 o                         
  -1  11   5        215.00        207.28         5.04 o                         
   0  11   5        218.71        223.36         5.57 o                         
   1  11   5        493.36        476.42         7.90 o                         
   2  11   5        633.15        653.64        10.56 o                         
   3  11   5          0.76          1.39         1.75 o                         
   4  11   5       1013.01       1034.09        13.71 o                         
   5  11   5         16.59         15.75         2.91 o                         
   6  11   5         24.57         20.20         3.46 o                         
   7  11   5         58.12         63.81         7.82 o                         
  -9  12   5        158.72        176.78        19.71 o                         
  -8  12   5          0.89          1.15         2.95 o                         
  -7  12   5          9.36          9.22         2.38 o                         
  -6  12   5         19.33         22.95         4.74 o                         
  -5  12   5          3.70          6.83         1.82 o                         
  -4  12   5        525.89        548.74         8.19 o                         
  -3  12   5        299.14        302.86         5.55 o                         
  -2  12   5         17.96         11.67         2.01 o                         
  -1  12   5          3.77          2.72         1.50 o                         
   0  12   5        307.77        285.47         6.57 o                         
   1  12   5         20.56         24.88         2.50 o                         
   2  12   5        568.16        596.20        10.27 o                         
   3  12   5        519.37        549.42        10.47 o                         
   4  12   5         32.04         35.94         3.83 o                         
   5  12   5         21.39         21.49         4.20 o                         
   6  12   5         46.65         45.87         4.75 o                         
   7  12   5         13.86          8.61         4.00 o                         
  -8  13   5          0.82         -0.71         2.70 o                         
  -7  13   5         63.00         58.40         5.09 o                         
  -6  13   5         22.31         22.62         4.46 o                         
  -5  13   5         58.77         54.93         3.43 o                         
  -4  13   5        672.99        705.36         9.55 o                         
  -3  13   5        197.17        187.84         6.27 o                         
  -2  13   5        946.97        923.18        10.05 o                         
  -1  13   5        106.50        114.15         4.49 o                         
   0  13   5         48.07         46.81         3.48 o                         
   1  13   5         40.70         40.85         3.06 o                         
   2  13   5         72.92         81.59         4.66 o                         
   3  13   5        446.52        472.19         9.91 o                         
   4  13   5         34.58         32.39         3.04 o                         
   5  13   5          0.49          0.71         2.12 o                         
   6  13   5         91.47         93.48         8.06 o                         
   7  13   5          1.68         -1.61         3.37 o                         
  -8  14   5         35.89         23.67         4.18 o                         
  -7  14   5         46.01         49.36         4.15 o                         
  -6  14   5         36.15         30.35         2.92 o                         
  -5  14   5        487.13        488.54         8.28 o                         
  -4  14   5         12.76          8.16         2.43 o                         
  -3  14   5        385.25        394.28         7.49 o                         
  -2  14   5         23.69         13.64         2.06 o                         
  -1  14   5        122.49        120.51         4.11 o                         
   0  14   5        423.29        383.11         9.20 o                         
   1  14   5        571.94        573.83        10.22 o                         
   2  14   5          7.72          4.57         1.91 o                         
   3  14   5        105.02        109.83         5.81 o                         
   4  14   5          7.16          4.45         1.79 o                         
   5  14   5          2.23          1.42         2.27 o                         
   6  14   5         22.83         27.31         4.13 o                         
   7  14   5        197.63        209.37        11.42 o                         
  -8  15   5        165.24        177.98         8.64 o                         
  -7  15   5         39.98         34.59         3.85 o                         
  -6  15   5         10.85          8.27         2.33 o                         
  -5  15   5          0.37          1.32         1.53 o                         
  -4  15   5        299.08        296.72         5.87 o                         
  -3  15   5         20.31         18.26         2.42 o                         
  -2  15   5         21.82         24.63         2.44 o                         
  -1  15   5         10.04         12.30         1.87 o                         
   0  15   5         54.01         44.51         3.40 o                         
   1  15   5        120.67        119.19         5.75 o                         
   2  15   5        280.75        291.82         8.39 o                         
   3  15   5         88.08         90.10         8.49 o                         
   4  15   5        220.62        235.21         6.71 o                         
   5  15   5        137.30        157.94         7.47 o                         
   6  15   5         62.19         56.49         6.38 o                         
   7  15   5         30.07         18.00         4.70 o                         
  -8  16   5          9.33          6.19         3.07 o                         
  -7  16   5          1.82          6.01         2.75 o                         
  -6  16   5         47.48         40.99         3.97 o                         
  -5  16   5         15.31         15.89         2.28 o                         
  -4  16   5         38.41         36.33         3.05 o                         
  -3  16   5          0.08         -0.09         1.43 o                         
  -2  16   5        132.95        125.22         4.94 o                         
  -1  16   5          0.37          0.42         1.39 o                         
   0  16   5        151.50        126.78         4.88 o                         
   1  16   5         74.03         73.10         4.05 o                         
   2  16   5        260.61        232.48         9.22 o                         
   3  16   5          0.33         -0.06         1.43 o                         
   4  16   5         18.25         15.19         2.57 o                         
   5  16   5        207.25        219.58         8.24 o                         
   6  16   5        152.40        163.27        10.27 o                         
   7  16   5        190.94        226.08        12.07 o                         
  -8  17   5         97.86        103.61         6.98 o                         
  -7  17   5        132.69        140.67         6.61 o                         
  -6  17   5          0.02          0.18         1.79 o                         
  -5  17   5          4.93          3.81         1.79 o                         
  -4  17   5         33.44         29.19         2.66 o                         
  -3  17   5         35.84         33.20         4.69 o                         
  -2  17   5        217.01        217.83         7.43 o                         
  -1  17   5         26.82         19.91         2.32 o                         
   0  17   5         64.09         76.77         4.20 o                         
   1  17   5         41.34         37.80         3.14 o                         
   2  17   5        195.71        197.49         7.83 o                         
   3  17   5         91.19         94.87         6.24 o                         
   4  17   5         25.16         22.98         3.32 o                         
   5  17   5         11.75         13.62         3.62 o                         
   6  17   5        113.11        122.49        11.26 o                         
   7  17   5        180.46        215.92        12.56 o                         
  -8  18   5         31.73         32.32         4.43 o                         
  -7  18   5          0.16         -2.25         2.25 o                         
  -6  18   5        333.49        352.14         7.90 o                         
  -5  18   5          9.42          5.73         1.99 o                         
  -4  18   5        324.99        341.03         6.52 o                         
  -3  18   5        144.25        162.04         6.17 o                         
  -2  18   5         12.95          7.21         2.08 o                         
  -1  18   5        145.75        147.02         5.65 o                         
   0  18   5        481.78        474.20         9.54 o                         
   1  18   5        105.62        113.48         5.51 o                         
   2  18   5          0.04         -0.25         1.66 o                         
   3  18   5          1.46          2.23         1.96 o                         
   4  18   5         21.68         16.84         2.70 o                         
   5  18   5          2.49          4.90         2.61 o                         
   6  18   5          0.40          3.89         3.64 o                         
  -7  19   5        131.68        150.46         8.74 o                         
  -6  19   5          0.67          3.14         2.08 o                         
  -5  19   5          5.69          3.87         2.08 o                         
  -4  19   5        275.17        288.40         6.38 o                         
  -3  19   5          1.35          0.50         1.19 o                         
  -2  19   5        338.38        328.74         8.08 o                         
  -1  19   5       1364.54       1378.54        16.16 o                         
   0  19   5         20.93         13.09         2.29 o                         
   1  19   5        759.24        758.53        12.43 o                         
   2  19   5        313.04        338.84         7.54 o                         
   3  19   5         28.15         30.74         2.67 o                         
   4  19   5         33.14         37.01         3.62 o                         
   5  19   5        138.01        130.52         7.44 o                         
   6  19   5         19.64         13.33         4.60 o                         
  -7  20   5          0.10          0.83         2.60 o                         
  -6  20   5          4.79          2.21         2.43 o                         
  -5  20   5         40.43         36.56         3.33 o                         
  -4  20   5         24.19         22.91         2.47 o                         
  -3  20   5        144.85        135.25         4.33 o                         
  -2  20   5        393.13        405.67         9.71 o                         
  -1  20   5          5.58          5.51         1.95 o                         
   0  20   5         50.58         47.29         3.70 o                         
   1  20   5        409.60        376.27         8.97 o                         
   2  20   5        121.24        111.77         4.20 o                         
   3  20   5         24.38         20.41         2.46 o                         
   4  20   5          0.08         -0.29         2.07 o                         
   5  20   5        108.97        109.76         9.79 o                         
   6  20   5          2.16         -3.27         4.37 o                         
  -7  21   5         87.49         80.07         5.55 o                         
  -6  21   5         19.07         11.76         2.92 o                         
  -5  21   5         74.24         50.22         4.40 o                         
  -4  21   5        223.41        228.38         9.16 o                         
  -3  21   5          0.56          1.26         1.59 o                         
  -2  21   5         93.97         95.86         6.13 o                         
  -1  21   5          4.70          6.63         1.98 o                         
   0  21   5         21.19         16.63         2.47 o                         
   1  21   5        454.05        488.09         9.15 o                         
   2  21   5         32.52         26.56         2.58 o                         
   3  21   5        373.86        390.25         8.35 o                         
   4  21   5          3.52          1.38         2.24 o                         
   5  21   5          4.26          6.87         3.36 o                         
   6  21   5         94.82         95.63        13.05 o                         
  -7  22   5         47.00         35.54         4.25 o                         
  -6  22   5         92.39         92.41         6.84 o                         
  -5  22   5        116.00        128.35         5.91 o                         
  -4  22   5         44.71         51.55         4.63 o                         
  -3  22   5        103.24        109.32         4.61 o                         
  -2  22   5        100.17        100.81         4.07 o                         
  -1  22   5         57.50         55.81         3.11 o                         
   0  22   5        267.45        272.24         7.68 o                         
   1  22   5        355.12        358.07         6.80 o                         
   2  22   5        183.21        176.41         5.86 o                         
   3  22   5          9.61          7.34         2.36 o                         
   4  22   5          0.48          2.45         2.52 o                         
   5  22   5         15.65         10.66         4.07 o                         
   6  22   5          9.68          7.08         4.30 o                         
  -7  23   5         14.57         16.74         8.26 o                         
  -6  23   5          0.68          3.76         2.58 o                         
  -5  23   5          4.21          4.66         2.55 o                         
  -4  23   5        148.36        157.95         6.15 o                         
  -3  23   5        255.00        267.25         7.84 o                         
  -2  23   5         12.86          9.46         1.94 o                         
  -1  23   5        595.65        617.11         8.98 o                         
   0  23   5        128.68        118.64         5.57 o                         
   1  23   5        492.40        499.00         8.50 o                         
   2  23   5         66.54         67.31         5.05 o                         
   3  23   5         25.69         14.82         2.75 o                         
   4  23   5         76.47         72.75         7.44 o                         
   5  23   5          8.17          8.83         3.86 o                         
  -6  24   5         95.95        106.66         6.12 o                         
  -5  24   5         37.61         40.30         4.06 o                         
  -4  24   5         13.26         13.95         3.55 o                         
  -3  24   5        397.07        410.73         8.72 o                         
  -2  24   5          7.42          4.42         2.11 o                         
  -1  24   5          4.87          4.47         2.04 o                         
   0  24   5         12.70         12.14         3.03 o                         
   1  24   5         51.72         58.98         3.99 o                         
   2  24   5        289.38        281.56         7.76 o                         
   3  24   5          1.50         -1.03         2.13 o                         
   4  24   5         24.06         16.80         3.84 o                         
   5  24   5          2.27          0.80         3.57 o                         
  -6  25   5          7.58          5.13         2.94 o                         
  -5  25   5          6.35          7.77         2.90 o                         
  -4  25   5          1.50          3.09         2.47 o                         
  -3  25   5          4.56          7.20         2.33 o                         
  -2  25   5         94.25         85.44         4.84 o                         
  -1  25   5          6.25          4.64         1.92 o                         
   0  25   5         66.00         73.15         4.74 o                         
   1  25   5         45.61         47.15         3.97 o                         
   2  25   5          0.16          1.90         2.08 o                         
   3  25   5        175.31        191.05         8.66 o                         
   4  25   5          9.28          0.19         3.07 o                         
   5  25   5         36.55         27.26         6.42 o                         
  -6  26   5        166.59        215.41        12.72 o                         
  -5  26   5         90.31         75.62         6.84 o                         
  -4  26   5         70.45         71.62         5.18 o                         
  -3  26   5         17.20         16.72         2.94 o                         
  -2  26   5        278.92        303.47        11.96 o                         
  -1  26   5          7.59          8.31         2.01 o                         
   0  26   5         64.88         72.66         6.87 o                         
   1  26   5          1.66          1.25         2.13 o                         
   2  26   5          5.02          3.88         2.36 o                         
   3  26   5        335.50        395.54        13.21 o                         
   4  26   5          0.01         -1.89         2.87 o                         
  -5  27   5         16.56         13.82         3.62 o                         
  -4  27   5         40.02         53.80         5.35 o                         
  -3  27   5          9.83          7.37         3.03 o                         
  -2  27   5          1.57         -0.67         2.18 o                         
  -1  27   5         18.82         11.62         2.44 o                         
   0  27   5         34.38         28.88         3.57 o                         
   1  27   5          0.06         -1.44         2.09 o                         
   2  27   5         88.86         99.18         6.37 o                         
   3  27   5          1.64          0.92         2.98 o                         
   4  27   5         10.45         10.86         4.82 o                         
  -5  28   5        163.63        156.46        10.23 o                         
  -4  28   5         52.27         44.44         5.15 o                         
  -3  28   5        180.04        187.55        15.10 o                         
  -2  28   5         14.46          8.35         3.08 o                         
  -1  28   5         13.06         12.44         2.86 o                         
   0  28   5          0.25         -2.36         2.36 o                         
   1  28   5          1.30          1.13         2.95 o                         
   2  28   5          2.12          3.88         2.86 o                         
   3  28   5         53.35         47.36         5.35 o                         
  -4  29   5         87.96         82.07         9.72 o                         
  -3  29   5          0.98          1.29         2.96 o                         
  -2  29   5          1.98          2.61         3.01 o                         
  -1  29   5         56.50         65.12         5.13 o                         
   0  29   5         13.64         11.49         3.68 o                         
   1  29   5        102.53        106.35         6.89 o                         
   2  29   5         19.73         14.82         3.71 o                         
   3  29   5        108.48        105.40         7.20 o                         
  -4  30   5         93.47         62.65        19.51 o                         
  -3  30   5         48.64         52.86         5.49 o                         
  -2  30   5         46.77         48.47         6.35 o                         
  -1  30   5          0.01          1.54         2.50 o                         
   0  30   5         19.18         16.28         4.11 o                         
   1  30   5         18.42         17.99         4.31 o                         
   2  30   5          1.98          2.12         3.09 o                         
  -3  31   5         50.77         41.11         5.15 o                         
  -2  31   5          3.00          6.32         3.47 o                         
  -1  31   5          3.46          1.27         2.85 o                         
   0  31   5          6.93         -0.70         3.29 o                         
   1  31   5        106.82        116.08        10.43 o                         
   2  31   5         43.18         44.68        14.38 o                         
  -1  32   5         41.28         34.21         4.23 o                         
   0  32   5          0.03         -0.06         3.48 o                         
  -9   0   6          2.31          3.88         3.95 o                         
  -8   0   6         56.46         63.73        10.01 o                         
  -7   0   6          0.01          0.59         2.53 o                         
  -6   0   6         11.05         13.55         4.73 o                         
  -5   0   6         42.10         39.33         5.92 o                         
  -4   0   6         48.19         55.55         4.61 o                         
  -3   0   6        474.70        494.97        10.24 o                         
  -2   0   6        563.99        557.70        10.33 o                         
  -1   0   6          6.22          8.75         1.89 o                         
   0   0   6       1887.05       1945.56        20.12 o                         
   1   0   6        163.11        154.11         8.25 o                         
   2   0   6         86.24         95.08        11.30 o                         
   3   0   6        209.86        231.39        16.34 o                         
   4   0   6         54.72         19.51         8.22 o                         
   5   0   6         79.85         82.18         8.73 o                         
   6   0   6         76.09         84.91         6.54 o                         
   7   0   6         88.16         97.32         9.95 o                         
  -9   1   6          4.28          2.11         2.69 o                         
  -8   1   6          0.09          2.31         2.28 o                         
  -7   1   6         80.83         76.06         4.25 o                         
  -6   1   6          1.09          1.56         2.62 o                         
  -5   1   6         87.59         92.21         5.94 o                         
  -4   1   6         15.05         15.38         2.09 o                         
  -3   1   6        296.71        311.75         5.81 o                         
  -2   1   6         15.29         10.32         1.47 o                         
  -1   1   6         93.12         91.81         3.36 o                         
   0   1   6        699.75        719.67         7.69 o                         
   1   1   6         17.40         15.70         3.78 o                         
   2   1   6        463.09        491.81        10.39 o                         
   3   1   6          9.12          8.15         3.29 o                         
   4   1   6        182.97        185.43        15.77 o                         
   5   1   6          2.67          3.23         2.22 o                         
   6   1   6         21.23         16.78         2.46 o                         
   7   1   6          5.33          6.29         3.30 o                         
  -9   2   6         27.99         22.36         3.65 o                         
  -8   2   6          2.40          1.66         2.27 o                         
  -7   2   6          0.10          2.05         1.79 o                         
  -6   2   6         51.95         53.63         3.64 o                         
  -5   2   6        143.48        159.60         7.68 o                         
  -4   2   6        156.73        165.28         5.32 o                         
  -3   2   6        376.97        400.66         6.56 o                         
  -2   2   6        660.10        679.50         9.08 o                         
  -1   2   6       1814.62       1830.47        13.76 o                         
   0   2   6       2026.92       2069.90        14.64 o                         
   1   2   6        107.47        102.30         5.86 o                         
   2   2   6        102.62         84.35         5.26 o                         
   3   2   6          7.87          2.39         2.81 o                         
   4   2   6        219.74        182.11        31.07 o                         
   5   2   6          6.27          4.75         2.35 o                         
   6   2   6         40.88         48.67         4.87 o                         
   7   2   6          2.09          5.52         3.23 o                         
  -9   3   6         36.01         37.07         4.20 o                         
  -8   3   6         32.16         29.18         3.50 o                         
  -7   3   6          0.01         -0.18         1.85 o                         
  -6   3   6        135.82        138.38         8.70 o                         
  -5   3   6         42.43         46.97         4.62 o                         
  -4   3   6        290.07        297.09         6.20 o                         
  -3   3   6         13.79         12.27         1.92 o                         
  -2   3   6         12.73         11.58         1.67 o                         
  -1   3   6          0.01          1.37         1.16 o                         
   0   3   6        265.96        255.37         4.87 o                         
   1   3   6        515.62        534.90        10.99 o                         
   2   3   6         19.89         14.83         2.61 o                         
   3   3   6         24.75         29.20         4.52 o                         
   4   3   6         67.86         51.02         8.69 o                         
   5   3   6          5.18          4.36         1.91 o                         
   6   3   6          1.58          5.86         2.17 o                         
   7   3   6         38.58         44.74         5.20 o                         
  -9   4   6         33.32         32.29         4.17 o                         
  -8   4   6          4.59          5.30         2.59 o                         
  -7   4   6         41.61         44.22         4.61 o                         
  -6   4   6          2.81          2.57         2.05 o                         
  -5   4   6         61.07         49.58         4.99 o                         
  -4   4   6        287.95        302.46         7.84 o                         
  -3   4   6        142.21        158.66         5.66 o                         
  -2   4   6        136.48        132.96         4.56 o                         
  -1   4   6         20.83         19.27         1.89 o                         
   0   4   6          7.72          7.50         1.45 o                         
   1   4   6        531.01        519.10         8.78 o                         
   2   4   6          3.14          7.79         2.40 o                         
   3   4   6        127.10        118.12         8.37 o                         
   4   4   6        117.37        146.40        19.51 o                         
   5   4   6         24.83         19.12         2.80 o                         
   6   4   6          0.17          3.45         2.12 o                         
   7   4   6         13.34         13.18         3.85 o                         
  -9   5   6          0.02          2.03         2.79 o                         
  -8   5   6         38.63         39.94         4.20 o                         
  -7   5   6         11.95         10.16         2.29 o                         
  -6   5   6         25.48         18.34         3.14 o                         
  -5   5   6         89.20         89.54         6.67 o                         
  -4   5   6          8.23          5.80         2.14 o                         
  -3   5   6         36.89         34.22         2.76 o                         
  -2   5   6         24.55         22.83         2.05 o                         
  -1   5   6         37.53         34.91         2.36 o                         
   0   5   6       1148.64       1153.85        11.30 o                         
   1   5   6          1.60          1.66         1.50 o                         
   2   5   6        175.11        154.14         6.77 o                         
   3   5   6        326.50        317.31        11.41 o                         
   4   5   6        845.34        903.65        29.41 o                         
   5   5   6         57.96         59.56         7.26 o                         
   6   5   6         76.37         63.44         6.55 o                         
   7   5   6        207.86        211.53        21.63 o                         
  -8   6   6         71.14         68.46         9.36 o                         
  -7   6   6         75.91         83.29         8.84 o                         
  -6   6   6        189.01        224.81         8.55 o                         
  -5   6   6         43.08         40.23         4.75 o                         
  -4   6   6          0.08          0.98         1.91 o                         
  -3   6   6          0.06          1.29         1.50 o                         
  -2   6   6         67.42         70.18         3.91 o                         
  -1   6   6          6.21          4.11         1.33 o                         
   0   6   6         18.30         12.46         1.71 o                         
   1   6   6         17.66          9.14         2.13 o                         
   2   6   6         19.35         23.88         3.53 o                         
   3   6   6        376.41        349.32        12.13 o                         
   4   6   6         78.61         73.26         6.67 o                         
   5   6   6         26.58         30.75         5.92 o                         
   6   6   6          0.02         -2.60         2.60 o                         
   7   6   6        132.98        145.85        14.16 o                         
  -8   7   6         36.23         39.51         4.36 o                         
  -7   7   6          0.04          1.37         1.88 o                         
  -6   7   6         59.62         51.80         4.83 o                         
  -5   7   6        126.47        135.61         5.82 o                         
  -4   7   6        144.63        161.39         7.02 o                         
  -3   7   6        133.84        132.17         5.21 o                         
  -2   7   6          0.07          0.25         1.23 o                         
  -1   7   6        265.97        268.58         5.60 o                         
   0   7   6        134.19        149.21         6.05 o                         
   1   7   6        104.47         74.78         6.90 o                         
   2   7   6         76.30         79.90         7.88 o                         
   3   7   6         40.54         25.24         3.85 o                         
   4   7   6          7.62          4.17         2.48 o                         
   5   7   6         78.24         68.92         6.30 o                         
   6   7   6          0.21         -0.47         2.65 o                         
   7   7   6         19.86         15.74         3.88 o                         
  -8   8   6         76.48         71.00         5.49 o                         
  -7   8   6          1.16          0.46         1.92 o                         
  -6   8   6        190.32        199.20         8.48 o                         
  -5   8   6        407.24        451.52         9.51 o                         
  -4   8   6         28.55         40.25         3.50 o                         
  -3   8   6       1399.67       1409.08        13.91 o                         
  -2   8   6          9.42          7.90         1.67 o                         
  -1   8   6        139.30        147.61         5.23 o                         
   0   8   6       1534.55       1468.74        18.51 o                         
   1   8   6         94.88        117.22         5.64 o                         
   2   8   6       1002.44        998.21        17.62 o                         
   3   8   6         22.20         21.63         5.08 o                         
   4   8   6          5.25          3.52         2.40 o                         
   5   8   6         40.28         42.61         4.72 o                         
   6   8   6          0.99          3.25         2.74 o                         
   7   8   6         36.89         37.21         5.02 o                         
  -8   9   6         18.95         18.13         3.45 o                         
  -7   9   6          0.15          1.80         1.99 o                         
  -6   9   6          5.49          7.79         2.81 o                         
  -5   9   6         22.12         21.09         3.21 o                         
  -4   9   6          3.07          1.95         1.93 o                         
  -3   9   6         25.69         22.58         2.51 o                         
  -2   9   6         10.99         10.82         1.83 o                         
  -1   9   6         52.16         53.90         3.30 o                         
   0   9   6          7.38          4.58         1.98 o                         
   1   9   6        320.14        306.95         7.78 o                         
   2   9   6        124.65        121.81         6.69 o                         
   3   9   6          0.80          4.27         2.64 o                         
   4   9   6         49.61         50.91         5.11 o                         
   5   9   6        283.73        306.50        12.13 o                         
   6   9   6         13.08         13.85         4.07 o                         
   7   9   6         58.20         69.68         6.97 o                         
  -8  10   6         24.77         14.69         3.33 o                         
  -7  10   6         16.19         17.38         2.70 o                         
  -6  10   6         13.03          7.61         2.91 o                         
  -5  10   6        123.83        134.80         9.15 o                         
  -4  10   6         81.24         92.86         4.03 o                         
  -3  10   6          0.33          1.52         1.84 o                         
  -2  10   6         12.58          8.96         1.98 o                         
  -1  10   6         79.15         92.45         6.77 o                         
   0  10   6        141.95        135.54         6.81 o                         
   1  10   6         20.79         11.77         2.55 o                         
   2  10   6          1.20         -1.56         2.06 o                         
   3  10   6        351.59        339.69        11.36 o                         
   4  10   6         51.82         43.43         6.67 o                         
   5  10   6        217.69        221.02         8.94 o                         
   6  10   6         19.01         14.56         5.16 o                         
   7  10   6          9.11         12.25         3.90 o                         
  -8  11   6          0.77          1.02         2.67 o                         
  -7  11   6          1.50         -0.17         1.88 o                         
  -6  11   6          0.84          0.67         2.42 o                         
  -5  11   6         10.36          7.34         2.51 o                         
  -4  11   6         39.94         33.45         4.73 o                         
  -3  11   6        118.27        128.64         6.06 o                         
  -2  11   6         15.81          7.90         1.93 o                         
  -1  11   6         14.81         12.51         2.58 o                         
   0  11   6         13.05         12.24         2.60 o                         
   1  11   6          5.94         -0.27         1.92 o                         
   2  11   6          1.98          1.55         2.11 o                         
   3  11   6          2.79          3.21         2.10 o                         
   4  11   6         49.39         50.55         6.08 o                         
   5  11   6        109.87        118.13         8.52 o                         
   6  11   6          0.11         -3.77         3.96 o                         
   7  11   6         25.77         23.69         4.39 o                         
  -8  12   6          0.53          1.55         2.60 o                         
  -7  12   6          1.47          5.95         2.23 o                         
  -6  12   6         13.76         10.21         2.16 o                         
  -5  12   6         62.94         62.27         5.95 o                         
  -4  12   6         45.46         43.61         4.08 o                         
  -3  12   6         38.23         32.69         2.77 o                         
  -2  12   6        162.27        142.30         7.58 o                         
  -1  12   6         88.96         71.57         5.19 o                         
   0  12   6         43.76         41.27         4.08 o                         
   1  12   6         26.79         24.46         3.33 o                         
   2  12   6         53.43         53.78         4.24 o                         
   3  12   6         61.84         66.42         4.69 o                         
   4  12   6         25.77         26.48         4.33 o                         
   5  12   6          3.90          4.65         3.41 o                         
   6  12   6          0.05         -0.76         3.97 o                         
   7  12   6         10.29          3.39         4.27 o                         
  -8  13   6          2.84          0.53         2.54 o                         
  -7  13   6         39.82         34.70         4.45 o                         
  -6  13   6          0.14          2.12         2.28 o                         
  -5  13   6         79.91         71.60         5.14 o                         
  -4  13   6         35.25         30.88         3.32 o                         
  -3  13   6          0.29          2.40         1.68 o                         
  -2  13   6        240.47        238.62         8.98 o                         
  -1  13   6          5.88          8.74         2.43 o                         
   0  13   6          0.21          2.30         2.06 o                         
   1  13   6        120.17        103.48         6.20 o                         
   2  13   6         52.67         51.66         5.13 o                         
   3  13   6         29.65         33.94         6.89 o                         
   4  13   6        633.82        683.01        15.95 o                         
   5  13   6          2.93         -0.59         2.76 o                         
   6  13   6         14.32         10.49         4.97 o                         
  -8  14   6         28.76         27.47         3.69 o                         
  -7  14   6         30.20         17.44         3.98 o                         
  -6  14   6          5.94          5.64         2.88 o                         
  -5  14   6         97.81         97.56         5.84 o                         
  -4  14   6        125.31        122.68         7.99 o                         
  -3  14   6        196.89        203.89         6.91 o                         
  -2  14   6        146.18        161.64         5.72 o                         
  -1  14   6        685.76        710.76        10.42 o                         
   0  14   6        164.86        156.00         5.23 o                         
   1  14   6         40.09         27.69         2.94 o                         
   2  14   6         80.40         88.52         7.46 o                         
   3  14   6         65.05         57.30         4.35 o                         
   4  14   6          3.08          6.95         3.30 o                         
   5  14   6         10.67         20.99         4.07 o                         
   6  14   6         38.96         35.70         6.75 o                         
  -8  15   6         69.78         80.11        21.57 o                         
  -7  15   6        125.82        118.23         7.29 o                         
  -6  15   6         48.41         48.27         4.70 o                         
  -5  15   6        506.61        534.71         9.08 o                         
  -4  15   6        162.24        169.55         8.05 o                         
  -3  15   6         22.76         20.60         2.94 o                         
  -2  15   6        210.03        207.86         7.04 o                         
  -1  15   6        289.05        288.49         7.88 o                         
   0  15   6          8.82         11.57         2.38 o                         
   1  15   6        103.84        108.48         7.69 o                         
   2  15   6         86.80         89.21         6.20 o                         
   3  15   6          0.19          0.08         2.10 o                         
   4  15   6        124.42        131.22        10.23 o                         
   5  15   6        358.14        404.87        12.49 o                         
   6  15   6         12.89         11.01         4.76 o                         
  -7  16   6         32.28         33.66         4.64 o                         
  -6  16   6          4.77          2.98         2.95 o                         
  -5  16   6        450.59        495.64        10.39 o                         
  -4  16   6          8.51          5.27         2.37 o                         
  -3  16   6          0.03         -1.84         1.92 o                         
  -2  16   6         80.05         96.79         5.69 o                         
  -1  16   6         56.20         58.25         5.74 o                         
   0  16   6         14.62         11.06         2.39 o                         
   1  16   6        141.78        117.17         5.59 o                         
   2  16   6         36.06         27.06         3.89 o                         
   3  16   6          2.28          3.41         2.50 o                         
   4  16   6         53.25         53.05         5.93 o                         
   5  16   6         20.42         15.73         4.20 o                         
   6  16   6         26.62         18.45         5.59 o                         
  -7  17   6          1.50          0.80         3.25 o                         
  -6  17   6         25.99         18.03         3.93 o                         
  -5  17   6          5.99          3.61         2.86 o                         
  -4  17   6         77.70         83.58         4.16 o                         
  -3  17   6         36.53         36.31         4.12 o                         
  -2  17   6          8.06          7.07         2.39 o                         
  -1  17   6        116.15        117.70         5.86 o                         
   0  17   6         36.64         42.16         4.23 o                         
   1  17   6        303.22        320.42         8.43 o                         
   2  17   6         23.60         17.15         3.27 o                         
   3  17   6        223.23        259.95        10.66 o                         
   4  17   6        172.47        175.01        10.54 o                         
   5  17   6         75.62         62.78         8.01 o                         
   6  17   6          6.19         11.74         5.07 o                         
  -7  18   6         22.04          9.32         3.65 o                         
  -6  18   6          0.34          2.81         3.13 o                         
  -5  18   6          0.40          1.62         2.60 o                         
  -4  18   6         40.67         37.26         3.96 o                         
  -3  18   6        260.79        259.24         8.62 o                         
  -2  18   6        132.92        124.14        11.08 o                         
  -1  18   6         49.01         44.04         4.69 o                         
   0  18   6          2.57         -0.84         2.03 o                         
   1  18   6        123.85        118.27         6.62 o                         
   2  18   6         15.89         14.87         3.30 o                         
   3  18   6         77.75         91.13         6.58 o                         
   4  18   6          0.04          2.39         2.82 o                         
   5  18   6        107.86        112.97        13.19 o                         
   6  18   6         11.44          3.59         8.73 o                         
  -7  19   6         24.59         14.56         4.07 o                         
  -6  19   6         51.88         46.80         5.09 o                         
  -5  19   6          4.89          5.49         2.63 o                         
  -4  19   6        159.23        149.75         7.64 o                         
  -3  19   6         27.98         28.55         3.55 o                         
  -2  19   6         70.40         55.37         4.50 o                         
  -1  19   6          6.11          5.99         2.51 o                         
   0  19   6          5.60          8.37         2.51 o                         
   1  19   6          0.89          0.38         2.16 o                         
   2  19   6          8.47          3.38         2.81 o                         
   3  19   6         73.44         77.71         6.39 o                         
   4  19   6          0.79          3.94         2.84 o                         
   5  19   6          6.69          6.31         4.73 o                         
  -6  20   6          0.60          3.36         3.31 o                         
  -5  20   6          5.05          6.47         2.71 o                         
  -4  20   6         15.42         12.30         3.28 o                         
  -3  20   6         47.92         52.23         4.09 o                         
  -2  20   6        155.30        142.77         9.43 o                         
  -1  20   6         22.81         23.73         2.60 o                         
   0  20   6         44.47         36.02         3.05 o                         
   1  20   6         79.59         87.21         6.93 o                         
   2  20   6         17.13         20.25         3.65 o                         
   3  20   6         30.01         35.37         4.53 o                         
   4  20   6         21.02         12.14         3.56 o                         
   5  20   6         46.99         35.21         6.90 o                         
  -6  21   6         38.14         43.41         5.38 o                         
  -5  21   6         52.01         46.42         4.54 o                         
  -4  21   6         58.64         60.80         5.90 o                         
  -3  21   6          8.42          5.26         2.87 o                         
  -2  21   6        235.21        222.76         9.80 o                         
  -1  21   6        307.73        304.94        10.37 o                         
   0  21   6          0.19         -0.44         1.72 o                         
   1  21   6          7.30          5.49         2.33 o                         
   2  21   6         28.97         24.65         3.99 o                         
   3  21   6        127.20        116.03         6.78 o                         
   4  21   6         52.70         56.24         6.48 o                         
   5  21   6         91.06         74.80        14.45 o                         
  -6  22   6         23.14         19.78         4.60 o                         
  -5  22   6         59.87         62.50         5.73 o                         
  -4  22   6          0.01          3.76         2.67 o                         
  -3  22   6         25.86         31.76         5.24 o                         
  -2  22   6          2.40          3.87         2.92 o                         
  -1  22   6        126.97        108.85         6.99 o                         
   0  22   6        134.20        142.69         7.33 o                         
   1  22   6        186.92        177.22         8.84 o                         
   2  22   6         10.60          7.67         3.01 o                         
   3  22   6         12.54          9.26         3.37 o                         
   4  22   6          0.00         -2.49         3.76 o                         
  -6  23   6         28.62         22.51         4.48 o                         
  -5  23   6         55.09         50.09         5.35 o                         
  -4  23   6         42.19         45.00         4.88 o                         
  -3  23   6          1.13          6.74         3.09 o                         
  -2  23   6        160.05        180.88         9.61 o                         
  -1  23   6          0.02          1.49         2.82 o                         
   0  23   6         39.78         36.84         4.74 o                         
   1  23   6         68.29         69.27         6.34 o                         
   2  23   6          0.40          3.97         3.02 o                         
   3  23   6        122.62        121.77         8.64 o                         
   4  23   6          7.16          5.46         4.29 o                         
  -5  24   6         11.91          5.92         3.70 o                         
  -4  24   6         11.15          9.24         3.64 o                         
  -3  24   6         50.99         38.84         4.38 o                         
  -2  24   6         87.57         88.15         6.78 o                         
  -1  24   6        114.02         98.51         7.04 o                         
   0  24   6         72.00         66.16         5.92 o                         
   1  24   6          6.19          2.54         3.12 o                         
   2  24   6          9.54         10.71         3.10 o                         
   3  24   6         14.57         19.31         4.59 o                         
   4  24   6          1.44          1.33         4.15 o                         
  -5  25   6          0.94         -1.02         3.32 o                         
  -4  25   6          9.31         10.78         4.06 o                         
  -3  25   6          7.90         10.19         3.57 o                         
  -2  25   6         27.29         24.26         4.02 o                         
  -1  25   6          1.85          0.63         3.05 o                         
   0  25   6         54.07         40.00         5.02 o                         
   1  25   6          7.93          7.78         3.09 o                         
   2  25   6         33.03         47.28         5.69 o                         
   3  25   6         16.81         13.15         4.40 o                         
  -4  26   6          0.93          7.31         3.66 o                         
  -3  26   6         12.39         13.13         3.95 o                         
  -2  26   6          0.02          0.24         3.12 o                         
  -1  26   6         30.00         23.18         4.66 o                         
   0  26   6         92.11         97.94         6.84 o                         
   1  26   6         37.28         37.48         5.02 o                         
   2  26   6         13.21          7.31         3.50 o                         
   3  26   6          5.45          8.78         3.93 o                         
  -4  27   6          8.90          8.44         4.08 o                         
  -3  27   6          0.24          5.33         3.36 o                         
  -2  27   6          5.66         10.82         3.97 o                         
  -1  27   6          0.30          2.21         3.61 o                         
   0  27   6          1.10          2.55         3.64 o                         
   1  27   6          2.20          5.17         3.51 o                         
   2  27   6         18.96         18.11         4.63 o                         
  -3  28   6         15.81         11.49         4.10 o                         
  -2  28   6          4.28          3.74         3.74 o                         
  -1  28   6        177.05        189.55        10.95 o                         
   0  28   6         21.51         23.88         5.23 o                         
   1  28   6         15.70          9.88         4.11 o                         
   2  28   6         16.32          9.27         3.88 o                         
  -2  29   6         24.53         28.54         5.38 o                         
  -1  29   6          1.00          3.72         3.80 o                         
   0  29   6         61.84         53.90         6.80 o                         
   1  29   6         22.33         21.91         5.20 o                         
  -8   1   7          0.29          1.21         4.30 o                         
  -7   1   7        112.88        127.76         8.48 o                         
  -6   1   7          8.31          5.09         3.48 o                         
  -5   1   7         17.72         18.45         4.71 o                         
  -4   1   7        233.03        253.05         9.20 o                         
  -3   1   7         93.89        103.40         4.83 o                         
  -2   1   7        220.05        220.65         7.51 o                         
  -1   1   7        264.59        254.70         6.77 o                         
   0   1   7          0.63          1.12         2.29 o                         
   1   1   7          6.40          1.94         2.68 o                         
   2   1   7          9.64          6.31         3.07 o                         
   3   1   7         36.77         45.37         6.82 o                         
   4   1   7         35.57         22.08         6.71 o                         
   5   1   7         63.14         64.04        12.58 o                         
   6   1   7          8.93         -3.59         5.45 o                         
  -8   2   7         97.38         95.12         9.50 o                         
  -7   2   7          0.74          2.18         4.78 o                         
  -6   2   7         62.44         57.17         6.13 o                         
  -5   2   7        101.79        118.39         7.22 o                         
  -4   2   7         10.92         13.73         3.22 o                         
  -3   2   7        249.46        260.74         6.76 o                         
  -2   2   7         51.06         53.85         3.35 o                         
  -1   2   7         63.91         62.70         3.74 o                         
   0   2   7         23.25         32.84         5.27 o                         
   1   2   7        288.92        294.39        10.84 o                         
   2   2   7        478.18        473.23        14.18 o                         
   3   2   7          0.10          1.56         3.45 o                         
   4   2   7         53.01         44.17         8.35 o                         
   5   2   7          7.07          7.44         5.55 o                         
   6   2   7         98.17        111.44        20.03 o                         
  -8   3   7          2.27          0.63         5.11 o                         
  -7   3   7         11.26          8.68         4.98 o                         
  -6   3   7          2.64          1.69         3.30 o                         
  -5   3   7         24.10         19.30         3.61 o                         
  -4   3   7        137.75        142.88         7.70 o                         
  -3   3   7        548.72        585.44         9.91 o                         
  -2   3   7         20.52         20.55         2.37 o                         
  -1   3   7        430.37        452.65         7.89 o                         
   0   3   7        184.41        200.36         8.77 o                         
   1   3   7         31.88         23.40         3.33 o                         
   2   3   7         73.00         63.76         9.41 o                         
   3   3   7         12.80          8.53         4.15 o                         
   4   3   7        136.46        166.93        15.79 o                         
   5   3   7         12.13          3.34         5.45 o                         
   6   3   7         63.36         74.35        16.43 o                         
  -8   4   7         17.03         25.48         6.34 o                         
  -7   4   7          2.85          1.70         4.59 o                         
  -6   4   7         16.75         22.15         4.89 o                         
  -5   4   7        129.46        144.99         8.01 o                         
  -4   4   7         58.68         48.16         4.69 o                         
  -3   4   7          1.41          4.14         1.97 o                         
  -2   4   7        446.36        443.85         7.75 o                         
  -1   4   7         43.03         37.67         2.82 o                         
   0   4   7          3.61          1.11         2.15 o                         
   1   4   7         81.56         92.47         6.42 o                         
   2   4   7         52.72         36.40         4.98 o                         
   3   4   7          2.94          0.27         4.37 o                         
   4   4   7          1.36          0.20         4.16 o                         
   5   4   7          2.15          2.64         4.93 o                         
   6   4   7         87.42         84.81        13.25 o                         
  -8   5   7          1.28         -0.24         4.91 o                         
  -7   5   7        240.88        272.98        13.84 o                         
  -6   5   7        458.44        477.53        14.02 o                         
  -5   5   7        147.95        147.88        11.37 o                         
  -4   5   7        153.91        175.90         8.49 o                         
  -3   5   7         22.67         21.98         2.63 o                         
  -2   5   7          0.68         -0.62         1.54 o                         
  -1   5   7        186.49        211.29         6.66 o                         
   0   5   7          0.22         -0.64         1.89 o                         
   1   5   7          3.01          2.23         2.38 o                         
   2   5   7        140.24        155.34        14.82 o                         
   3   5   7         13.21         13.59         4.14 o                         
   4   5   7          0.45         -1.01         4.53 o                         
   5   5   7         17.91         16.96         7.07 o                         
   6   5   7        114.55        139.36        16.52 o                         
  -8   6   7          1.62          2.65         5.21 o                         
  -7   6   7          0.05          3.70         3.95 o                         
  -6   6   7         18.72         27.73         5.00 o                         
  -5   6   7         21.92         21.14         3.92 o                         
  -4   6   7          6.34          7.60         2.93 o                         
  -3   6   7         18.31         14.85         3.15 o                         
  -2   6   7        310.68        317.37         7.36 o                         
  -1   6   7        177.61        189.28         7.08 o                         
   0   6   7         16.49         13.81         2.73 o                         
   1   6   7         37.16         22.06         4.15 o                         
   2   6   7        192.24        178.50         9.30 o                         
   3   6   7        282.61        287.79        13.92 o                         
   4   6   7         49.63         32.26         7.96 o                         
   5   6   7        304.85        279.89        21.97 o                         
   6   6   7        228.52        206.29        19.60 o                         
  -8   7   7          3.55         -0.08         4.26 o                         
  -7   7   7          1.30         -1.64         3.82 o                         
  -6   7   7         42.15         56.41         6.43 o                         
  -5   7   7        711.15        739.96        15.17 o                         
  -4   7   7         79.17         97.70         5.93 o                         
  -3   7   7        120.77        117.20         6.32 o                         
  -2   7   7          4.59          3.73         1.92 o                         
  -1   7   7         33.62         27.17         3.02 o                         
   0   7   7        193.10        189.58         8.16 o                         
   1   7   7         76.54         71.77         6.60 o                         
   2   7   7         38.31         30.75         4.31 o                         
   3   7   7         38.96         33.26         5.82 o                         
   4   7   7         22.49         17.99         6.79 o                         
   5   7   7         11.01          6.65         6.29 o                         
   6   7   7          6.20         -1.00         5.98 o                         
  -8   8   7         11.53          6.68        10.78 o                         
  -7   8   7         33.43         24.69         5.23 o                         
  -6   8   7         88.22         80.06         7.54 o                         
  -5   8   7        208.51        218.98        10.81 o                         
  -4   8   7         83.26         93.25         6.75 o                         
  -3   8   7        179.21        199.32         9.49 o                         
  -2   8   7          6.31         10.85         2.14 o                         
  -1   8   7         66.20         60.87         4.28 o                         
   0   8   7          0.63          1.45         2.19 o                         
   1   8   7          0.04          2.64         3.05 o                         
   2   8   7         43.95         41.97         4.98 o                         
   3   8   7          1.50         -0.22         3.53 o                         
   4   8   7         95.06         91.55        11.92 o                         
   5   8   7         80.48         70.74        16.95 o                         
   6   8   7         59.43         46.27        19.77 o                         
  -7   9   7          8.71          2.53         5.04 o                         
  -6   9   7        125.90        110.81        11.87 o                         
  -5   9   7         10.81         11.54         3.50 o                         
  -4   9   7         36.58         35.42         4.42 o                         
  -3   9   7        138.24        142.72         7.72 o                         
  -2   9   7         37.95         37.47         3.32 o                         
  -1   9   7         40.47         36.79         4.05 o                         
   0   9   7          3.55          5.80         2.36 o                         
   1   9   7        231.86        231.15        15.05 o                         
   2   9   7        125.70        124.69         7.99 o                         
   3   9   7          0.43          0.18         3.03 o                         
   4   9   7         71.51         86.25         9.80 o                         
   5   9   7         45.66         55.19        10.53 o                         
   6   9   7        136.71        121.57        31.84 o                         
  -7  10   7         12.61         10.09         4.57 o                         
  -6  10   7         57.12         49.32         5.66 o                         
  -5  10   7          4.52          2.05         3.17 o                         
  -4  10   7         41.63         43.47         6.20 o                         
  -3  10   7        336.69        339.24         9.93 o                         
  -2  10   7         47.64         45.45         4.43 o                         
  -1  10   7         71.31         68.94         5.51 o                         
   0  10   7         31.10         24.75         3.50 o                         
   1  10   7         68.89         63.43         5.23 o                         
   2  10   7          2.60          4.78         3.43 o                         
   3  10   7         89.51         77.41        11.23 o                         
   4  10   7         49.32         31.99         6.35 o                         
   5  10   7          0.01         -0.80         5.26 o                         
   6  10   7          8.05          6.16         6.54 o                         
  -7  11   7         49.15         42.24         4.04 o                         
  -6  11   7         18.47         20.74         4.41 o                         
  -5  11   7        313.66        327.59        11.22 o                         
  -4  11   7        262.87        296.35        10.80 o                         
  -3  11   7          0.63          0.69         2.86 o                         
  -2  11   7         45.63         47.04         4.11 o                         
  -1  11   7          0.51          0.00         2.39 o                         
   0  11   7         42.67         48.05         4.54 o                         
   1  11   7        109.97        117.75         7.04 o                         
   2  11   7        587.05        591.33        16.83 o                         
   3  11   7         16.33         11.63         3.75 o                         
   4  11   7         13.65         10.82         4.87 o                         
   5  11   7          2.66          3.39         5.30 o                         
   6  11   7          4.09          0.22         5.68 o                         
  -7  12   7         70.47         65.70         4.99 o                         
  -6  12   7         23.50         19.87         4.56 o                         
  -5  12   7          0.35          5.43         3.16 o                         
  -4  12   7          3.57          4.46         2.99 o                         
  -3  12   7         18.51         24.24         4.24 o                         
  -2  12   7        546.59        584.02        11.33 o                         
  -1  12   7          4.64          3.22         2.55 o                         
   0  12   7        210.59        204.52         9.05 o                         
   1  12   7          0.13          3.96         2.62 o                         
   2  12   7         18.89         20.30         5.11 o                         
   3  12   7         54.86         55.09         6.28 o                         
   4  12   7         76.06         64.28         8.44 o                         
   5  12   7          9.33          7.37         6.65 o                         
  -7  13   7          1.08          0.85         2.81 o                         
  -6  13   7          9.83          8.89         4.07 o                         
  -5  13   7         32.23         30.51         4.76 o                         
  -4  13   7        138.15        136.82         7.98 o                         
  -3  13   7          1.07         -0.18         2.63 o                         
  -2  13   7          0.76          3.83         2.52 o                         
  -1  13   7          1.73          1.83         2.42 o                         
   0  13   7         68.19         67.03         5.65 o                         
   1  13   7         94.91         89.90         6.33 o                         
   2  13   7          0.08          1.46         3.56 o                         
   3  13   7          3.25          6.14         3.53 o                         
   4  13   7         11.81         12.81         5.23 o                         
   5  13   7         13.38         11.05         6.87 o                         
  -7  14   7          8.16          2.69         2.98 o                         
  -6  14   7         61.08         55.63         4.40 o                         
  -5  14   7         38.52         36.39         5.17 o                         
  -4  14   7        195.60        196.41         9.77 o                         
  -3  14   7        102.59        133.67         9.57 o                         
  -2  14   7        109.70        108.72         6.98 o                         
  -1  14   7         85.29         79.53         6.07 o                         
   0  14   7          1.54         -0.43         2.39 o                         
   1  14   7          2.94          1.01         2.47 o                         
   2  14   7         77.78         88.94         8.37 o                         
   3  14   7        132.88        138.28        10.78 o                         
   4  14   7         67.65         46.03         9.73 o                         
   5  14   7          3.65          4.72         6.45 o                         
  -7  15   7          4.18          3.98         3.22 o                         
  -6  15   7         39.06         23.65         3.69 o                         
  -5  15   7         23.28         21.70         4.60 o                         
  -4  15   7         62.04         54.12         6.09 o                         
  -3  15   7        194.30        200.81        18.28 o                         
  -2  15   7         26.48         15.75         3.42 o                         
  -1  15   7        204.95        193.40         9.45 o                         
   0  15   7          0.65          2.17         2.55 o                         
   1  15   7        141.80        132.35         7.83 o                         
   2  15   7          9.96          6.94         3.52 o                         
   3  15   7        141.50        178.91        18.98 o                         
   4  15   7          0.34         -1.28         4.23 o                         
   5  15   7         27.22         25.20         7.13 o                         
  -6  16   7          6.10          6.41         3.03 o                         
  -5  16   7         36.52         34.24         3.70 o                         
  -4  16   7         49.53         35.84         5.56 o                         
  -3  16   7         46.89         39.59         5.40 o                         
  -2  16   7         28.56         34.87         5.06 o                         
  -1  16   7         16.85         17.74         3.54 o                         
   0  16   7         26.61         20.12         3.72 o                         
   1  16   7         86.96         92.79         6.76 o                         
   2  16   7         40.90         36.89         5.47 o                         
   3  16   7         12.85          9.08         4.24 o                         
   4  16   7          0.49         -1.54         4.05 o                         
   5  16   7         43.96         35.97         6.78 o                         
  -6  17   7         27.56         20.28         3.86 o                         
  -5  17   7         11.34         10.69         2.90 o                         
  -4  17   7          9.07          6.03         3.41 o                         
  -3  17   7         53.53         50.09         5.88 o                         
  -2  17   7         29.47         15.48         4.32 o                         
  -1  17   7          1.38         -0.78         2.65 o                         
   0  17   7          2.17         -1.26         2.79 o                         
   1  17   7         69.49         69.12         6.02 o                         
   2  17   7        184.92        202.56        12.66 o                         
   3  17   7         27.66         13.43         5.78 o                         
   4  17   7         47.46         49.05        11.08 o                         
  -6  18   7         47.06         38.84         4.71 o                         
  -5  18   7         45.01         48.88         4.68 o                         
  -4  18   7          1.26         -0.03         2.24 o                         
  -3  18   7        197.08        217.40        11.56 o                         
  -2  18   7        238.40        276.27        13.97 o                         
  -1  18   7         73.27         78.43         6.56 o                         
   0  18   7         24.17         22.68         4.21 o                         
   1  18   7        287.12        292.01        13.11 o                         
   2  18   7        139.89        140.62        12.62 o                         
   3  18   7         73.47         94.09         6.03 o                         
   4  18   7          6.70          3.76         4.08 o                         
  -6  19   7          7.00          5.03         3.32 o                         
  -5  19   7          0.13         -1.04         2.73 o                         
  -4  19   7        115.94        119.75         6.67 o                         
  -3  19   7         12.44         13.74         3.16 o                         
  -2  19   7        235.15        271.30        13.26 o                         
  -1  19   7         34.03         26.94         4.44 o                         
   0  19   7          7.62          3.47         2.99 o                         
   1  19   7         42.94         33.67         5.89 o                         
   2  19   7         29.50         34.21         3.76 o                         
   3  19   7          7.62          4.39         3.10 o                         
   4  19   7         92.51         97.27        13.00 o                         
  -5  20   7         72.18         51.30         5.28 o                         
  -4  20   7         18.05         16.51         3.65 o                         
  -3  20   7         54.36         49.22         4.52 o                         
  -2  20   7         17.67          8.72         3.10 o                         
  -1  20   7         79.50         63.87         5.63 o                         
   0  20   7          3.40          4.03         2.36 o                         
   1  20   7         60.45         52.25         4.54 o                         
   2  20   7        115.79        113.86         6.47 o                         
   3  20   7         82.94         68.87        11.00 o                         
   4  20   7         82.36         93.49         9.33 o                         
  -5  21   7          9.84          9.25         3.77 o                         
  -4  21   7         12.93         12.23         3.40 o                         
  -3  21   7         32.78         23.32         3.90 o                         
  -2  21   7         71.70         63.34         5.07 o                         
  -1  21   7         24.17         20.70         3.36 o                         
   0  21   7         53.81         36.02         3.97 o                         
   1  21   7        177.81        184.44         7.82 o                         
   2  21   7         94.33         82.07         6.76 o                         
   3  21   7         19.52         16.83         3.83 o                         
  -5  22   7          1.79          5.52         3.55 o                         
  -4  22   7          3.05          0.04         3.07 o                         
  -3  22   7         46.69         46.42         5.13 o                         
  -2  22   7         12.12         19.47         3.74 o                         
  -1  22   7        230.22        229.96        10.83 o                         
   0  22   7         25.08         19.53         4.04 o                         
   1  22   7        373.37        421.25        11.37 o                         
   2  22   7          3.32          6.32         3.20 o                         
   3  22   7         75.90         73.04         6.81 o                         
  -4  23   7         42.17         54.98         5.78 o                         
  -3  23   7          1.64          1.58         3.21 o                         
  -2  23   7        207.04        217.07        14.32 o                         
  -1  23   7         50.55         43.33         4.78 o                         
   0  23   7        132.84        128.61         7.51 o                         
   1  23   7        102.14        114.95         7.30 o                         
   2  23   7         65.66         60.20         6.58 o                         
  -4  24   7          0.74          4.84         3.29 o                         
  -3  24   7         56.07         41.37         5.13 o                         
  -2  24   7         36.37         36.76         6.89 o                         
  -1  24   7          0.03         -2.90         2.90 o                         
   0  24   7        136.42        149.01         8.10 o                         
   1  24   7         29.65         23.59         4.37 o                         
   2  24   7         77.11         78.71         6.55 o                         
  -3  25   7          1.49          0.30         3.14 o                         
  -2  25   7          0.05          0.35         3.33 o                         
  -1  25   7         12.35          5.88         3.40 o                         
   0  25   7          8.37          9.95         3.60 o                         
   1  25   7          1.71         -1.79         3.26 o                         
  -2  26   7         28.79         26.34         4.68 o                         
  -1  26   7         23.99         16.07         4.25 o                         
   0  26   7          8.24         11.43         4.43 o                         
  -7   0   8         30.94         35.48        10.60 o                         
  -6   0   8          0.66          4.07         6.75 o                         
  -5   0   8         39.93         46.24         9.50 o                         
  -4   0   8         30.36         32.20         7.63 o                         
  -3   0   8        555.55        594.11        23.42 o                         
  -2   0   8         34.29         39.54        10.78 o                         
  -1   0   8         42.68         39.03        11.81 o                         
   0   0   8         23.16         13.87         8.73 o                         
   1   0   8         83.62         72.70        11.81 o                         
   2   0   8          8.71          2.74         5.18 o                         
   3   0   8        150.21        121.20        19.51 o                         
   4   0   8         43.00         12.84        10.27 o                         
   5   0   8          1.80         14.89        11.30 o                         
  -7   1   8          4.23          1.42         5.00 o                         
  -6   1   8         17.29         15.51         5.27 o                         
  -5   1   8         46.68         35.78         9.76 o                         
  -4   1   8         48.47         36.28         5.93 o                         
  -3   1   8        157.09        197.32        12.75 o                         
  -2   1   8         16.88         25.08         4.67 o                         
  -1   1   8        393.67        398.05        26.96 o                         
   0   1   8        882.58        835.25        30.81 o                         
   1   1   8         11.57         11.90         3.90 o                         
   2   1   8         26.57         17.78         4.81 o                         
   3   1   8         15.65          2.76         5.26 o                         
   4   1   8         24.99         14.12         6.90 o                         
   5   1   8          2.00          3.11         6.05 o                         
  -7   2   8         13.36         12.69         6.09 o                         
  -6   2   8          6.14          4.51         4.42 o                         
  -5   2   8          0.27         -3.32         3.32 o                         
  -4   2   8         50.47         45.95         9.20 o                         
  -3   2   8         53.92         57.38         7.71 o                         
  -2   2   8         12.04          8.95         3.66 o                         
  -1   2   8         40.42         32.13         7.28 o                         
   0   2   8          0.78          4.88         5.08 o                         
   1   2   8         12.76         -1.97         4.31 o                         
   2   2   8         56.08         62.64        17.06 o                         
   3   2   8         12.80         19.09         8.09 o                         
   4   2   8         23.81         25.61        14.38 o                         
   5   2   8          3.56         13.58         7.07 o                         
  -7   3   8          0.29          1.76         4.10 o                         
  -6   3   8         28.78         30.88         5.10 o                         
  -5   3   8         20.30         15.79         5.04 o                         
  -4   3   8          1.74          4.12         3.89 o                         
  -3   3   8         75.35         80.83         6.90 o                         
  -2   3   8          1.99          0.53         3.25 o                         
  -1   3   8        176.39        187.30        15.50 o                         
   0   3   8         84.92         77.88        10.51 o                         
   1   3   8          6.17          2.09         4.68 o                         
   2   3   8        240.51        287.52        14.83 o                         
   3   3   8          0.05         -4.07         4.07 o                         
   4   3   8        141.59        145.72        16.29 o                         
   5   3   8         25.71         12.91        13.87 o                         
  -7   4   8         72.19         82.37        10.57 o                         
  -6   4   8        202.11        211.16        10.81 o                         
  -5   4   8          0.46          1.19         3.43 o                         
  -4   4   8         26.16         31.06         4.53 o                         
  -3   4   8          8.37         10.96         3.70 o                         
  -2   4   8         11.30         10.48         4.52 o                         
  -1   4   8          0.38          0.51         5.65 o                         
   0   4   8          6.53          4.93         6.93 o                         
   1   4   8         99.29        101.12        11.70 o                         
   2   4   8         18.48         14.22         5.09 o                         
   3   4   8        204.97        204.31        25.88 o                         
   4   4   8        160.44        137.62        15.07 o                         
   5   4   8         31.72         28.68         9.42 o                         
  -7   5   8        101.25        125.48         8.91 o                         
  -6   5   8         35.39         40.35         8.34 o                         
  -5   5   8          4.78          8.85         3.70 o                         
  -4   5   8         54.30         66.28         5.57 o                         
  -3   5   8         29.12         25.47         4.96 o                         
  -2   5   8          0.78          1.25         3.06 o                         
  -1   5   8          0.71          6.16         6.68 o                         
   0   5   8        104.77         99.25        12.07 o                         
   1   5   8         55.28         46.03        13.61 o                         
   2   5   8        148.08        144.16        12.11 o                         
   3   5   8          2.12          0.44         4.18 o                         
   4   5   8         26.82         14.88         7.44 o                         
   5   5   8         46.37         31.04         9.42 o                         
  -7   6   8         21.04         28.35         7.12 o                         
  -6   6   8         17.46         16.69         4.65 o                         
  -5   6   8        211.71        237.60        14.93 o                         
  -4   6   8          1.73          0.83         2.94 o                         
  -3   6   8          0.09         -1.60         3.06 o                         
  -2   6   8         40.98         43.33         5.11 o                         
  -1   6   8         13.97          8.13         3.11 o                         
   0   6   8         26.28         14.28         4.05 o                         
   1   6   8         12.25         17.26         8.73 o                         
   2   6   8          8.14          7.41         6.14 o                         
   3   6   8          4.59          0.65         4.52 o                         
   4   6   8          0.11          6.42         6.17 o                         
   5   6   8        239.77        230.05        20.51 o                         
  -6   7   8         87.21         93.88         8.26 o                         
  -5   7   8         93.54        106.72        11.12 o                         
  -4   7   8         68.09         85.79         6.88 o                         
  -3   7   8        278.86        289.21        12.62 o                         
  -2   7   8         52.89         60.59         5.94 o                         
  -1   7   8        150.88        173.69        14.87 o                         
   0   7   8        204.57        221.66        11.92 o                         
   1   7   8         18.78         22.82         4.69 o                         
   2   7   8         11.41          8.31         4.11 o                         
   3   7   8          8.12          4.16         4.93 o                         
   4   7   8         19.53         16.05         7.38 o                         
   5   7   8         28.61         23.33        11.81 o                         
  -6   8   8         71.04         80.51        10.97 o                         
  -5   8   8          2.27          4.94         3.48 o                         
  -4   8   8         56.71         59.88         6.06 o                         
  -3   8   8          0.03          2.45         3.24 o                         
  -2   8   8          2.66          8.72         3.42 o                         
  -1   8   8         28.68         22.36         3.71 o                         
   0   8   8         10.15          9.19         3.63 o                         
   1   8   8          0.11         -0.40         3.20 o                         
   2   8   8          1.06          3.14         3.77 o                         
   3   8   8          1.41          1.79         3.95 o                         
   4   8   8        123.62        159.36        17.46 o                         
  -6   9   8          3.13          4.53         4.11 o                         
  -5   9   8          5.51          9.30         3.79 o                         
  -4   9   8          6.60         10.99         3.86 o                         
  -3   9   8         68.35         58.27         6.19 o                         
  -2   9   8        225.72        224.54        10.92 o                         
  -1   9   8         40.66         40.65         4.72 o                         
   0   9   8          1.81          4.44         3.51 o                         
   1   9   8          1.25          0.96         3.27 o                         
   2   9   8        149.94        121.51         9.64 o                         
   3   9   8        148.72        122.69        11.59 o                         
   4   9   8         86.16         73.42        12.16 o                         
  -6  10   8         10.01          4.45         4.07 o                         
  -5  10   8         11.47          8.06         4.05 o                         
  -4  10   8         45.53         46.50         5.85 o                         
  -3  10   8         35.17         27.26         4.92 o                         
  -2  10   8         24.76         12.69         3.82 o                         
  -1  10   8          0.73          1.13         2.74 o                         
   0  10   8         40.26         41.89         5.86 o                         
   1  10   8         51.31         59.59         7.12 o                         
   2  10   8         56.69         56.81         7.08 o                         
   3  10   8          1.10         -2.92         4.09 o                         
   4  10   8         89.49         64.65        11.60 o                         
  -6  11   8         17.91          4.31         4.63 o                         
  -5  11   8         64.06         79.56         7.27 o                         
  -4  11   8         22.94         22.15         5.00 o                         
  -3  11   8         20.67         19.79         4.39 o                         
  -2  11   8         50.73         57.01         5.52 o                         
  -1  11   8         12.30          8.67         3.17 o                         
   0  11   8          2.49          7.29         3.03 o                         
   1  11   8          4.84          2.39         3.57 o                         
   2  11   8         11.15         10.92         4.48 o                         
   3  11   8          0.42          1.72         4.63 o                         
   4  11   8         65.65         62.36        11.60 o                         
  -6  12   8         16.05         13.89         4.56 o                         
  -5  12   8         19.58         17.69         4.56 o                         
  -4  12   8         35.41         36.43         5.42 o                         
  -3  12   8         24.09         15.53         4.28 o                         
  -2  12   8         46.36         41.11         4.89 o                         
  -1  12   8          5.44          1.73         2.95 o                         
   0  12   8         79.37         74.34         6.17 o                         
   1  12   8          2.74          0.95         3.41 o                         
   2  12   8         11.02          7.10         4.26 o                         
   3  12   8         34.25         44.34         8.25 o                         
   4  12   8         59.15         58.59         9.24 o                         
  -6  13   8          6.20          5.30         4.10 o                         
  -5  13   8         15.78         16.69         4.84 o                         
  -4  13   8         98.11         86.14         9.72 o                         
  -3  13   8         51.85         61.26         6.51 o                         
  -2  13   8          2.12          4.41         3.33 o                         
  -1  13   8         76.70         77.62         6.48 o                         
   0  13   8         20.40         26.10         6.10 o                         
   1  13   8         59.95         67.70         9.76 o                         
   2  13   8        109.46        114.77        10.23 o                         
   3  13   8        175.65        172.28        12.64 o                         
   4  13   8         21.29         23.81         8.16 o                         
  -5  14   8        170.25        195.69        12.33 o                         
  -4  14   8          4.58          4.09         3.90 o                         
  -3  14   8          0.70          2.49         3.65 o                         
  -2  14   8          0.68          1.67         2.82 o                         
  -1  14   8          4.17          5.45         3.42 o                         
   0  14   8         30.11         27.53         4.53 o                         
   1  14   8          3.19          1.73         3.64 o                         
   2  14   8          5.39          3.86         4.53 o                         
   3  14   8         38.27         29.12         6.38 o                         
  -5  15   8          7.78         15.71         5.19 o                         
  -4  15   8         20.46         22.63         5.13 o                         
  -3  15   8          0.09          0.52         3.74 o                         
  -2  15   8         11.66          7.27         3.57 o                         
  -1  15   8         43.50         36.86         5.03 o                         
   0  15   8          4.34          0.81         2.93 o                         
   1  15   8          9.58          9.75         4.17 o                         
   2  15   8          1.27         -0.98         3.92 o                         
   3  15   8         43.03         38.23         7.10 o                         
  -5  16   8        259.52        282.55        18.53 o                         
  -4  16   8          8.07          5.32         4.17 o                         
  -3  16   8          4.08          5.42         3.96 o                         
  -2  16   8         38.27         34.02         5.62 o                         
  -1  16   8         13.14         11.45         3.74 o                         
   0  16   8          0.07         -0.78         3.07 o                         
   1  16   8          9.96          0.97         3.78 o                         
   2  16   8         16.51         15.52         4.88 o                         
   3  16   8          2.01          3.79         4.66 o                         
  -5  17   8         98.38        103.61         9.25 o                         
  -4  17   8        135.05        163.86        17.36 o                         
  -3  17   8          1.91          0.23         3.50 o                         
  -2  17   8         24.11         28.84         5.22 o                         
  -1  17   8         77.26         66.28         6.42 o                         
   0  17   8          4.58          3.18         3.43 o                         
   1  17   8         16.95         17.35         4.54 o                         
   2  17   8         49.60         41.63         6.79 o                         
   3  17   8          7.81          1.25         4.73 o                         
  -4  18   8         96.14         94.15         8.80 o                         
  -3  18   8          1.20          4.64         4.03 o                         
  -2  18   8        162.68        161.86        11.72 o                         
  -1  18   8        167.35        192.74        17.94 o                         
   0  18   8         43.32         48.10         5.92 o                         
   1  18   8          6.07          1.05         3.79 o                         
   2  18   8         45.83         41.82         6.84 o                         
  -4  19   8         45.70         38.99         6.19 o                         
  -3  19   8          6.77          6.11         4.39 o                         
  -2  19   8         23.08         19.08         5.11 o                         
  -1  19   8         84.25         82.29         7.25 o                         
   0  19   8          1.46         -1.80         3.50 o                         
   1  19   8         15.00         14.03         4.70 o                         
   2  19   8          4.09          1.45         4.53 o                         
  -3  20   8          0.28         -2.88         3.82 o                         
  -2  20   8         39.69         51.74         7.43 o                         
  -1  20   8         32.06         45.68         8.49 o                         
   0  20   8         52.20         41.29         5.79 o                         
   1  20   8          1.76          3.34         4.15 o                         
  -3  21   8         13.70         12.26         4.81 o                         
  -2  21   8        118.67        113.62         9.36 o                         
  -1  21   8         23.20         23.46         4.91 o                         
   0  21   8         36.39         40.77         8.50 o                         
   1  21   8        137.23        127.31         9.84 o                         
  -2  22   8          0.56          4.58         4.45 o                         
  -1  22   8         40.09         37.07         7.51 o                         
   0  22   8          0.11          4.54         4.16 o                         
  -5   1   9         17.18         23.33         7.13 o                         
  -4   1   9          9.00          1.76         4.94 o                         
  -3   1   9          5.80          3.08         6.14 o                         
  -2   1   9          5.99         -1.00         6.14 o                         
  -1   1   9         24.71         19.51        11.30 o                         
   0   1   9         68.49         98.60        18.49 o                         
   1   1   9         40.75         67.28        15.92 o                         
   2   1   9         46.77         38.00        12.84 o                         
   3   1   9          2.25          0.82         6.16 o                         
  -5   2   9          6.52         14.23         5.59 o                         
  -4   2   9         38.25         34.99         6.08 o                         
  -3   2   9          6.93          5.01         6.14 o                         
  -2   2   9          6.79         10.27        10.27 o                         
  -1   2   9          4.56          8.73         9.24 o                         
   0   2   9        111.34        108.87        19.00 o                         
   1   2   9         32.49         51.87        15.41 o                         
   2   2   9         23.43         20.82        14.64 o                         
   3   2   9         18.71         14.35         7.60 o                         
  -5   3   9         60.58         65.04        11.79 o                         
  -4   3   9          1.46          6.64         5.66 o                         
  -3   3   9        164.74        219.76        17.30 o                         
  -2   3   9          0.01         -0.51         8.73 o                         
  -1   3   9          8.39         10.27         9.76 o                         
   0   3   9         40.51         62.65        15.41 o                         
   1   3   9        153.94        213.12        27.22 o                         
   2   3   9         25.23         18.59         7.77 o                         
   3   3   9         25.68         16.09         7.75 o                         
  -5   4   9         40.41         42.41         7.41 o                         
  -4   4   9         42.38         53.11        13.73 o                         
  -3   4   9          9.66          7.30         5.57 o                         
  -2   4   9          2.11         -5.65         8.73 o                         
  -1   4   9         42.47         35.44        12.33 o                         
   0   4   9         37.55         61.11        15.92 o                         
   1   4   9          1.46          0.64         5.79 o                         
   2   4   9         40.85         36.92        17.20 o                         
   3   4   9         11.88          3.08         8.73 o                         
  -5   5   9          4.23         10.20         5.80 o                         
  -4   5   9         80.97         93.95        17.30 o                         
  -3   5   9          1.51          2.17         5.32 o                         
  -2   5   9          2.45          2.05         8.73 o                         
  -1   5   9         34.12         58.54        16.43 o                         
   0   5   9          0.60         -0.51         8.73 o                         
   1   5   9         14.07         15.82         7.15 o                         
   2   5   9         34.41         31.92         9.36 o                         
   3   5   9          0.62         -6.75         6.75 o                         
  -5   6   9         58.84         63.40        12.30 o                         
  -4   6   9          0.63          0.66         5.58 o                         
  -3   6   9         36.53         32.65         7.63 o                         
  -2   6   9          8.33          2.05        10.27 o                         
  -1   6   9         31.76         19.51        10.78 o                         
   0   6   9         77.84         91.41        18.49 o                         
   1   6   9         84.49         80.76        12.71 o                         
   2   6   9          4.63          7.84         7.38 o                         
   3   6   9         95.59         83.75        13.44 o                         
  -5   7   9         15.45          6.34         6.59 o                         
  -4   7   9         10.23          7.81         6.51 o                         
  -3   7   9         38.06         24.40         8.53 o                         
  -2   7   9          4.90          0.51         9.24 o                         
  -1   7   9          0.44         -2.57         7.70 o                         
   0   7   9          1.47          9.24         8.22 o                         
   1   7   9          9.83          9.07         6.35 o                         
   2   7   9         31.46         34.41         9.37 o                         
   3   7   9         77.51         61.10        20.80 o                         
  -5   8   9         15.71          6.76         5.93 o                         
  -4   8   9        160.79        173.77        13.01 o                         
  -3   8   9          5.95          3.76         4.06 o                         
  -2   8   9         70.15        111.56        11.85 o                         
  -1   8   9         27.15         24.65        12.84 o                         
   0   8   9        111.43        102.72        13.07 o                         
   1   8   9        116.85        110.78        14.47 o                         
   2   8   9          7.56          0.16         6.91 o                         
  -4   9   9          3.68          7.89         4.42 o                         
  -3   9   9         60.70         52.69         6.42 o                         
  -2   9   9         35.07         44.90         6.22 o                         
  -1   9   9          6.56          7.21         5.77 o                         
   0   9   9         27.00         20.07        15.15 o                         
   1   9   9          1.17         -6.16         6.16 o                         
   2   9   9         16.96         14.51        16.43 o                         
  -4  10   9         54.98         55.15         6.85 o                         
  -3  10   9          3.48          4.15         4.37 o                         
  -2  10   9         24.11         14.46         4.65 o                         
  -1  10   9          9.94          6.54         5.10 o                         
   0  10   9          3.32          9.29         4.47 o                         
   1  10   9         16.36         10.78         5.48 o                         
   2  10   9         87.16         90.15        14.04 o                         
  -4  11   9          0.65          6.57         4.63 o                         
  -3  11   9         37.48         40.22         6.07 o                         
  -2  11   9          8.19          5.81         4.17 o                         
  -1  11   9         13.44          0.55         4.80 o                         
   0  11   9          3.57         -2.67         4.05 o                         
   1  11   9         25.25         16.33         5.17 o                         
   2  11   9         19.69         19.61         6.17 o                         
  -4  12   9         67.84         80.16        14.90 o                         
  -3  12   9          2.18          3.78         4.14 o                         
  -2  12   9         48.54         36.56         5.80 o                         
  -1  12   9          0.03         -0.68         3.97 o                         
   0  12   9          0.05          2.93         4.32 o                         
   1  12   9        233.07        228.62        17.39 o                         
   2  12   9         74.91         72.38        20.54 o                         
  -3  13   9          3.10         -1.14         4.05 o                         
  -2  13   9        159.68        169.37        18.48 o                         
  -1  13   9         46.29         54.74         7.63 o                         
   0  13   9         27.89         37.17         6.64 o                         
   1  13   9          9.48          7.22         4.85 o                         
  -3  14   9         42.90         31.50         6.44 o                         
  -2  14   9          9.44         10.42         4.69 o                         
  -1  14   9         48.27         44.25         6.24 o                         
   0  14   9        102.29         92.44        11.79 o                         
   1  14   9         21.38         26.69         6.48 o                         
  -2  15   9          9.89          6.75         4.65 o                         
  -1  15   9          6.69          2.50         3.72 o                         
   0  15   9          0.40          4.53         5.22 o                         
  -1  16   9          4.07          5.08         4.17 o                         
                                                                                
